# Supplementary material for: Biodiversity of symbiotic microalgae associated with meiofaunal marine acoels in Southern Japan
Source: PeerJ. 2023 Oct 5;11:e16078. doi: 10.7717/peerj.16078 (PMC10560497; doi:10.7717/peerj.16078)
Supplement: Supplemental Information 6 [file peerj-11-16078-s006.fasta]

>April2022_Kabira_Host_12_TetraCul3
------------------ACGGAAACCTTGTTACGACTTCTCCTTCCTCTAAATGGGGCGGTTTGGAGAACTTCTCA-GCAATAGGCGGTGGAAAACCACCTCC-AGTTGCCAATCCGAACTCCTCACCAACACATTCAATCGGTAGGAGCGACGGGCGGTGTGTACAAAGGGCAGGGACGTAATCAACGCGATTTGATGAATCACGCTTACTAGGCATTCCTCGTTGAAGATTAATAATTGCAATAATCTAGCCCCATCACGATGCAGTTTC-AAAGATTACCCGGACCTCTCGGTCAAGGCT--AGGCTCGGTGAATGCATCAGTGTAGCGCGCGTGCGGCCCAGAACATCTAAGGGCATCACAGACCTGTTATTGCCTCACACTTCCATTAGCTAAACGCCAATAGTCCCTCTAAGAAGTTTG-CCTCCTACCAAAG--TAGGAGTAACTATTTAGCAGGCTGAGGTCTCGTTCGTTACCGGAATCAACCTGACAAGGCAACCCACCAACTAAGAACGGCCATGCACCACCACCCATAGAATCAAGAAAGAGCTCTCAATCTGTCAATCCTCACTATGTCTGGACCTGG-TAAGTTTTCCCGTGTTGAGTCAAATTAAGCCGCAGGCT--CCACGCCTGGTGGTGCCCTTCCGTCAATTCCTTTAAGTTTCAGCCTTGCGACCATACTCCCCCCGGAACCCAAAAACTT--TGATTTCTCATAAGGTGCTGGCAGAGTCATCAAAAA-AACATCTGCCAATCCCTAGTCGGCATCGTTTATGGTTGAGACTAGGACGGTATCTAATCGTCTTCGAGCCCCCAACTTTC-GTTCTTGATTAATGAAAACATCCTTGAC-AAATGCTTTCGCAGAAGTTCGTCTTTCATAAATCCAAGAATTTCACCTCTGACAATGAAATACGAATGTCCCCGACTGTCCCTCTTAATCATTACTCTGGTCTCACAGACCAACAAGATAAG-CCAGAGTCCTATCGTGTTATTCCATGCTAATATATTCAGAGCGTAGGCTTGCTTTGAACACTCTAATTTACTCAAAGTAACTTCGTCGGCTCCTAGTCCCGGGACAGTGAAGCCCAGGAGCTAGTCCCCGACAACAAGATGGGACTT-GCCAGTGCACATCT-CAAAGACGGACCGGCAGGTCCCATCCGAAATCCAACTACGAGCTTTTTAACTGCAACAACTTAAATATACGCTATTGGAGCTGGAATTACCGCGGCTGCTGGC-ACCAGACTTGCCCC------------------------------------------------------------------------------------------------------------------------------------------------------------------------------------------------------------------------------------------------------------------------------------------------------------------------------------------------------------------------------------------------------------------------------------------------------------------------------------------------------------------------------------------------------------------------------
>April2022_Kabira_Host_14_TetraCul4
------------------ACGGAAACCTTGTTACGACTTCTCCTTCCTCTAAATGGGGCGGTTTGGAGAACTTCTCA-GCAATAGGCGGTGGAAAACCACCTCC-AGTTGCCAATCCGAACTCCTCACCAACACATTCAATCGGTAGGAGCGACGGGCGGTGTGTACAAAGGGCAGGGACGTAATCAACGCGATTTGATGAATCACGCTTACTAGGCATTCCTCGTTGAAGATTAATAATTGCAATAATCTAGCCCCATCACGATGCAGTTTC-AAAGATTACCCGGACCTCTCGGTCAAGGCT--AGGCTCGGTGAATGCATCAGTGTAGCGCGCGTGCGGCCCAGAACATCTAAGGGCATCACAGACCTGTTATTGCCTCACACTTCCATTAGCTAAACGCCAATAGTCCCTCTAAGAAGTTTG-CCTCCTACCAAAG--TAGGAGTAACTATTTAGCAGGCTGAGGTCTCGTTCGTTACCGGAATCAACCTGACAAGGCAACCCACCAACTAAGAACGGCCATGCACCACCACCCATAGAATCAAGAAAGAGCTCTCAATCTGTCAATCCTCACTATGTCTGGACCTGG-TAAGTTTTCCCGTGTTGAGTCAAATTAAGCCGCAGGCT--CCACGCCTGGTGGTGCCCTTCCGTCAATTCCTTTAAGTTTCAGCCTTGCGACCATACTCCCCCCGGAACCCAAAAACTT--TGATTTCTCATAAGGTGCTGGCAGAGTCATCAAAAA-AACATCTGCCAATCCCTAGTCGGCATCGTTTATGGTTGAGACTAGGACGGTATCTAATCGTCTTCGAGCCCCCAACTTTC-GTTCTTGATTAATGAAAACATCCTTGAC-AAATGCTTTCGCAGAAGTTCGTCTTTCATAAATCCAAGAATTTCACCTCTGACAATGAAATACGAATGTCCCCGACTGTCCCTCTTAATCATTACTCTGGTCTCACAGACCAACAAGATAAG-CCAGAGTCCTATCGTGTTATTCCATGCTAATATATTCAGAGCGTAGGCTTGCTTTGAACACTCTAATTTACTCAAAGTAACTTCGTCGGCTCCTAGTCCCGGGACAGTGAAGCCCAGGAGCTAGTCCCCGACAACAAGATGGGACTT-GCCAGTGCACATCT-CAAAGACGGACCGGCAGGTCCCATCCGAAATCCAACTACGAGCTTTTTAACTGCAACAACTTAAATATACGCTATTGGAGCTGGAATTACCGCGGCTGCTGGC-ACCAGACTTGCCC-------------------------------------------------------------------------------------------------------------------------------------------------------------------------------------------------------------------------------------------------------------------------------------------------------------------------------------------------------------------------------------------------------------------------------------------------------------------------------------------------------------------------------------------------------------------------------
>April2022_Kabira_Host_18_TetraCul6
------------------ACGGAAACCTTGTTACGACTTCTCCTTCCTCTAAATGGGGCGGTTTGGAGAACTTCTCA-GCAATAGGCGGTGGAAAACCACCTCC-AGTTGCCAATCCGAACTCCTCACCAACACATTCAATCGGTAGGAGCGACGGGCGGTGTGTACAAAGGGCAGGGACGTAATCAACGCGATTTGATGAATCACGCTTACTAGGCATTCCTCGTTGAAGATTAATAATTGCAATAATCTAGCCCCATCACGATGCAGTTTC-AAAGATTACCCGGACCTCTCGGTCAAGGCT--AGGCTCGGTGAATGCATCAGTGTAGCGCGCGTGCGGCCCAGAACATCTAAGGGCATCACAGACCTGTTATTGCCTCACACTTCCATTAGCTAAACGCCAATAGTCCCTCTAAGAAGTTTG-CCTCCTACCAAAG--TAGGAGTAACTATTTAGCAGGCTGAGGTCTCGTTCGTTACCGGAATCAACCTGACAAGGCAACCCACCAACTAAGAACGGCCATGCACCACCACCCATAGAATCAAGAAAGAGCTCTCAATCTGTCAATCCTCACTATGTCTGGACCTGG-TAAGTTTTCCCGTGTTGAGTCAAATTAAGCCGCAGGCT--CCACGCCTGGTGGTGCCCTTCCGTCAATTCCTTTAAGTTTCAGCCTTGCGACCATACTCCCCCCGGAACCCAAAAACTT--TGATTTCTCATAAGGTGCTGGCAGAGTCATCAAAAA-AACATCTGCCAATCCCTAGTCGGCATCGTTTATGGTTGAGACTAGGACGGTATCTAATCGTCTTCGAGCCCCCAACTTTC-GTTCTTGATTAATGAAAACATCCTTGAC-AAATGCTTTCGCAGAAGTTCGTCTTTCATAAATCCAAGAATTTCACCTCTGACAATGAAATACGAATGTCCCCGACTGTCCCTCTTAATCATTACTCTGGTCTCACAGACCAACAAGATAAG-CCAGAGTCCTATCGTGTTATTCCATGCTAATATATTCAGAGCGTAGGCTTGCTTTGAACACTCTAATTTACTCAAAGTAACTTCGTCGGCTCCTAGTCCCGGGACAGTGAAGCCCAGGAGCTAGTCCCCGACAACAAGATGGGACTT-GCCAGTGCACATCT-CAAAGACGGACCGGCAGGTCCCATCCGAAATCCAACTACGAGCTTTTTAACTGCAACAACTTAAATATACGCTATTGGAGCTGGAATTACCGCGGCTGCTGGC-ACCAGACTTGCCCTC-----------------------------------------------------------------------------------------------------------------------------------------------------------------------------------------------------------------------------------------------------------------------------------------------------------------------------------------------------------------------------------------------------------------------------------------------------------------------------------------------------------------------------------------------------------------------------
>April2022_Kabira_Host_22_TetraCul8_(reversed)
------------------ACGGAAACCTTGTTACGACTTCTCCTTCCTCTAAATGGGGCGGTTTGGAGAACTTCTCA-GCAATAGGCGGTGGAAAACCACCTCC-AGTTGCCAATCCGAACTCCTCACCAACACATTCAATCGGTAGGAGCGACGGGCGGTGTGTACAAAGGGCAGGGACGTAATCAACGCGATTTGATGAATCACGCTTACTAGGCATTCCTCGTTGAAGATTAATAATTGCAATAATCTAGCCCCATCACGATGCAGTTTC-AAAGATTACCCGGACCTCTCGGTCAAGGCT--AGGCTCGGTGAATGCATCAGTGTAGCGCGCGTGCGGCCCAGAACATCTAAGGGCATCACAGACCTGTTATTGCCTCACACTTCCATTAGCTAAACGCCAATAGTCCCTCTAAGAAGTTTG-CCTCCTACCAAAG--TAGGAGTAACTATTTAGCAGGCTGAGGTCTCGTTCGTTACCGGAATCAACCTGACAAGGCAACCCACCAACTAAGAACGGCCATGCACCACCACCCATAGAATCAAGAAAGAGCTCTCAATCTGTCAATCCTCACTATGTCTGGACCTGG-TAAGTTTTCCCGTGTTGAGTCAAATTAAGCCGCAGGCT--CCACGCCTGGTGGTGCCCTTCCGTCAATTCCTTTAAGTTTCAGCCTTGCGACCATACTCCCCCCGGAACCCAAAAACTT--TGATTTCTCATAAGGTGCTGGCAGAGTCATCAAAAA-AACATCTGCCAATCCCTAGTCGGCATCGTTTATGGTTGAGACTAGGACGGTATCTAATCGTCTTCGAGCCCCCAACTTTC-GTTCTTGATTAATGAAAACATCCTTGAC-AAATGCTTTCGCAGAAGTTCGTCTTTCATAAATCCAAGAATTTCACCTCTGACAATGAAATACGAATGTCCCCGACTGTCCCTCTTAATCATTACTCTGGTCTCACAGACCAACAAGATAAG-CCAGAGTCCTATCGTGTTATTCCATGCTAATATATTCAGAGCGTAGGCTTGCTTTGAACACTCTAATTTACTCAAAGTAACTTCGTCGGCTCCTAGTCCCGGGACAGTGAAGCCCAGGAGCTAGTCCCCGACAACAAGATGGGACTT-GCCAGTGCACATCT-CAAAGACGGACCGGCAGGTCCCATCCGAAATCCAACTACGAGCTTTTTAACTGCAACAACTTAAATATACGCTATTGGAGCTGGAATTACCGCGGCTGCTGGC-ACCAGACTTGCCCT------------------------------------------------------------------------------------------------------------------------------------------------------------------------------------------------------------------------------------------------------------------------------------------------------------------------------------------------------------------------------------------------------------------------------------------------------------------------------------------------------------------------------------------------------------------------------
>April2022_Kabira_Host_23_TetraCul9
------------------ACGGAAACCTTGTTACGACTTCTCCTTCCTCTAAATGGGGCGGTTTGGAGAACTTCTCA-GCAATAGGCGGTGGAAAACCACCTCC-AGTTGCCAATCCGAACTCCTCACCAACACATTCAATCGGTAGGAGCGACGGGCGGTGTGTACAAAGGGCAGGGACGTAATCAACGCGATTTGATGAATCACGCTTACTAGGCATTCCTCGTTGAAGATTAATAATTGCAATAATCTAGCCCCATCACGATGCAGTTTC-AAAGATTACCCGGACCTCTCGGTCAAGGCT--AGGCTCGGTGAATGCATCAGTGTAGCGCGCGTGCGGCCCAGAACATCTAAGGGCATCACAGACCTGTTATTGCCTCACACTTCCATTAGCTAAACGCCAATAGTCCCTCTAAGAAGTTTG-CCTCCTACCAAAG--TAGGAGTAACTATTTAGCAGGCTGAGGTCTCGTTCGTTACCGGAATCAACCTGACAAGGCAACCCACCAACTAAGAACGGCCATGCACCACCACCCATAGAATCAAGAAAGAGCTCTCAATCTGTCAATCCTCACTATGTCTGGACCTGG-TAAGTTTTCCCGTGTTGAGTCAAATTAAGCCGCAGGCT--CCACGCCTGGTGGTGCCCTTCCGTCAATTCCTTTAAGTTTCAGCCTTGCGACCATACTCCCCCCGGAACCCAAAAACTT--TGATTTCTCATAAGGTGCTGGCAGAGTCATCAAAAA-AACATCTGCCAATCCCTAGTCGGCATCGTTTATGGTTGAGACTAGGACGGTATCTAATCGTCTTCGAGCCCCCAACTTTC-GTTCTTGATTAATGAAAACATCCTTGAC-AAATGCTTTCGCAGAAGTTCGTCTTTCATAAATCCAAGAATTTCACCTCTGACAATGAAATACGAATGTCCCCGACTGTCCCTCTTAATCATTACTCTGGTCTCACAGACCAACAAGATAAG-CCAGAGTCCTATCGTGTTATTCCATGCTAATATATTCAGAGCGTAGGCTTGCTTTGAACACTCTAATTTACTCAAAGTAACTTCGTCGGCTCCTAGTCCCGGGACAGTGAAGCCCAGGAGCTAGTCCCCGACAACAAGATGGGACTT-GCCAGTGCACATCT-CAAAGACGGACCGGCAGGTCCCATCCGAAATCCAACTACGAGCTTTTTAACTGCAACAACTTAAATATACGCTATTGGAGCTGGAATTACCGCGGCTGCTGGC-ACCAGACTTGCCCT------------------------------------------------------------------------------------------------------------------------------------------------------------------------------------------------------------------------------------------------------------------------------------------------------------------------------------------------------------------------------------------------------------------------------------------------------------------------------------------------------------------------------------------------------------------------------
>October2022_Kabira_TetraCulture_8__Cul32_(reversed)
------------------ACGGAAACCTTGTTACGACTTCTCCTTCCTCTAAATGGGGCGGTTTGGAGAACTTCTCA-GCAATAGGCGGTGGAAAACCACCTCC-AGTTGCCAATCCGAACTCCTCACCAACACATTCAATCGGTAGGAGCGACGGGCGGTGTGTACAAAGGGCAGGGACGTAATCAACGCGATTTGATGAATCACGCTTACTAGGCATTCCTCGTTGAAGATTAATAATTGCAATAATCTAGCCCCATCACGATGCAGTTTC-AAAGATTACCCGGACCTCTCGGTCAAGGCT--AGGCTCGGTGAATGCATCAGTGTAGCGCGCGTGCGGCCCAGAACATCTAAGGGCATCACAGACCTGTTATTGCCTCACACTTCCATTAGCTAAACGCCAATAGTCCCTCTAAGAAGTTTG-CCTCCTACCAAAG--TAGGAGTAACTATTTAGCAGGCTGAGGTCTCGTTCGTTACCGGAATCAACCTGACAAGGCAACCCACCAACTAAGAACGGCCATGCACCACCACCCATAGAATCAAGAAAGAGCTCTCAATCTGTCAATCCTCACTATGTCTGGACCTGG-TAAGTTTTCCCGTGTTGAGTCAAATTAAGCCGCAGGCT--CCACGCCTGGTGGTGCCCTTCCGTCAATTCCTTTAAGTTTCAGCCTTGCGACCATACTCCCCCCGGAACCCAAAAACTT--TGATTTCTCATAAGGTGCTGGCAGAGTCATCAAAAA-AACATCTGCCAATCCCTAGTCGGCATCGTTTATGGTTGAGACTAGGACGGTATCTAATCGTCTTCGAGCCCCCAACTTTC-GTTCTTGATTAATGAAAACATCCTTGAC-AAATGCTTTCGCAGAAGTTCGTCTTTCATAAATCCAAGAATTTCACCTCTGACAATGAAATACGAATGTCCCCGACTGTCCCTCTTAATCATTACTCTGGTCTCACAGACCAACAAGATAAG-CCAGAGTCCTATCGTGTTATTCCATGCTAATATATTCAGAGCGTAGGCTTGCTTTGAACACTCTAATTTACTCAAAGTAACTTCGTCGGCTCCTAGTCCCGGGACAGTGAAGCCCAGGAGCTAGTCCCCGACAACAAGATGGGACTT-GCCAGTGCACATCT-CAAAGACGGACCGGCAGGTCCCATCCGAAATCCAACTACGAGCTTTTTAACTGCAACAACTTAAATATACGCTATTGGAGCTGGAATTACCGCGGCTGCTGGC-ACCAGACTTGCCCT------------------------------------------------------------------------------------------------------------------------------------------------------------------------------------------------------------------------------------------------------------------------------------------------------------------------------------------------------------------------------------------------------------------------------------------------------------------------------------------------------------------------------------------------------------------------------
>October2022_Kabira_TetraCulture_16_Cul35_(reversed)
------------------ACGGAAACCTTGTTACGACTTCTCCTTCCTCTAAATGGGGCGGTTTGGAGAACTTCTCA-GCAATAGGCGGTGGAAAACCACCTCC-AGTTGCCAATCCGAACTCCTCACCAACACATTCAATCGGTAGGAGCGACGGGCGGTGTGTACAAAGGGCAGGGACGTAATCAACGCGATTTGATGAATCACGCTTACTAGGCATTCCTCGTTGAAGATTAATAATTGCAATAATCTAGCCCCATCACGATGCAGTTTC-AAAGATTACCCGGACCTCTCGGTCAAGGCT--AGGCTCGGTGAATGCATCAGTGTAGCGCGCGTGCGGCCCAGAACATCTAAGGGCATCACAGACCTGTTATTGCCTCACACTTCCATTAGCTAAACGCCAATAGTCCCTCTAAGAAGTTTG-CCTCCTACCAAAG--TAGGAGTAACTATTTAGCAGGCTGAGGTCTCGTTCGTTACCGGAATCAACCTGACAAGGCAACCCACCAACTAAGAACGGCCATGCACCACCACCCATAGAATCAAGAAAGAGCTCTCAATCTGTCAATCCTCACTATGTCTGGACCTGG-TAAGTTTTCCCGTGTTGAGTCAAATTAAGCCGCAGGCT--CCACGCCTGGTGGTGCCCTTCCGTCAATTCCTTTAAGTTTCAGCATTGCGACCATACTCCCCCCGGAACCCAAAAACTT--TGATTTCTCATAAGGTGCTGGCAGAGTCATCAAAAA-AACATCTGCCAATCCCTAGTCGGCATCGTTTATGGTTGAGACTAGGACGGTATCTAATCGTCTTCGAGCCCCCAACTTTC-GTTCTTGATTAATGAAAACATCCTTGAC-AAATGCTTTCGCAGAAGTTCGTCTTTCATAAATCCAAGAATTTCACCTCTGACAATGAAATACGAATGTCCCCGACTGTCCCTCTTAATCATTACTCTGGTCTCACAGACCAACAAGATAAG-CCAGAGTCCTATCGTGTTATTCCATGCTAATATATTCAGAGCGTAGGCTTGCTTTGAACACTCTAATTTACTCAAAGTAACTTCGTCGGCTCCTAGTCCCGGGACAGTGAAGCCCAGGAGCTAGTCCCCGACAACAAGATGGGACTT-GCCAGTGCACATCT-CAAAGACGGACCGGCAGGTCCCATCCGAAATCCAACTACGAGCTTTTTAACTGCAACAACTTAAATATACGCTATTGGAGCTGGAATTACCGCGGCTGCTGGC-ACCAGACTTGCCCT------------------------------------------------------------------------------------------------------------------------------------------------------------------------------------------------------------------------------------------------------------------------------------------------------------------------------------------------------------------------------------------------------------------------------------------------------------------------------------------------------------------------------------------------------------------------------
>October2022_Kabira_TetraCulture_14__Cul34_(reversed)
------------------ACGGAAACCTTGTTACGACTTCTCCTTCCTCTAAATGGGGCGGTTTGGAGAACTTCTCA-GCAATAGGCGGCGGAAAACCACCTCC-AGTTGCCAATCCGAACTCCTCACCAACACATTCAATCGGTAGGAGCGACAGGCGGTGTGTACAAAGGGCAGGGACGTAATCAACGCGATTTGATGAATCACGCTTACTAGGCATTCCTCGTTGAAGATTAATAATTGCAATAATCTAGCCCCATCACGATGCAGTTTC-AAAGATTACCCGGACCTCTCGGTCAAGGCT--AGGCTCGGTGAATGCATCAGTGTAGCGCGCGTGCGGCCCAGAACATCTAAGGGCATCACAGACCTGTTATTGCCTCACACTTCCATTAGCTAAACGCCAATAGTCCCTCTAAGAAGTTTG-CCTCCTACCAAAG--TAGGAGTAACTATTTAGCAGGCTGAGGTCTCGTTCGTTACCGGAATCAACCTGACAAGGCAACCCACCAACTAAGAACGGCCATGCACCACCACCCATAGAATCAAGAAAGAGCTCTCAATCTGTCAATCCTCACTATGTCTGGACCTGG-TAAGTTTTCCCGTGTTGAGTCAAATTAAGCCGCAGGCT--CCACGCCTGGTGGTGCCCTTCCGTCAATTCCTTTAAGTTTCAGCCTTGCGACCATACTCCCCCCGGAACCCAAAAACTT--TGATTTCTCATAAGGTGCTGGCAGAGTCATCAAAAA-AACATCTGCCAATCCCTAGTCGGCATCGTTTATGGTTGAGACTAGGACGGTATCTAATCGTCTTCGAGCCCCCAACTTTC-GTTCTTGATTAATGAAAACATCCTTGAC-AAATGCTTTCGCAGAAGTTCGTCTTTCATAAATCCAAGAATTTCACCTCTGACAATGAAATACGAATGTCCCCGACTGTCCCTCTTAATCATTACTCTGGTCTCACAGACCAACAAGATAAG-CCAGAGTCCTATCGTGTTATTCCATGCTAATATATTCAGAGCGTAGGCTTGCTTTGAACACTCTAATTTACTCAAAGTAACTTCGTCGGCTCCTAGTCCCGGGACAGTGAAGCCCAGGAGCTAGTCCCCGACAACAAGATGGAACTT-GCCAGTGCACATCT-CAAAGACGGACCGGCACGTCCCATCCGAAATCCAACTACGAGCTTTTTAACTGCAACAACTTAAATATACGCTATTGGAGCTGGAATTACCGCGGCTGCTGGC-ACCAGACTTGCCCT------------------------------------------------------------------------------------------------------------------------------------------------------------------------------------------------------------------------------------------------------------------------------------------------------------------------------------------------------------------------------------------------------------------------------------------------------------------------------------------------------------------------------------------------------------------------------
>April2022_Odo_Host_62_TetraCul18
------------------ACGGAAACCTTGTTACGACTTCTCCTTCCTCTAAATGGGGCGGTTTGGAGAACTTCTCA-GCAATAGGCGTTGGAAAACCAACTCC-AGTTGCCAATCCGAACTCCTCACCAACACATTCAATCGGTAGGAGCGACGGGCGGTGTGTACAAAGGGCAGGGACGTAATCAACGCGATTTGATGAATCACGCTTACTAGGCATTCCTCGTTGAAGATTAATAATTGCAATAATCTAGCCCCATCACGATGCAGTTTC-AAAGATTRCCCGGACCTCTCGGTCAAGGCT--AGGCTTGGTGAATGCATCAGTGTAGCGCGCGTGCGGCCCAGAACATCTAAGGGCATCACAGACCTGTTATTGCCTCACACTTCCATTAGCTAAACGCCAATAGTCCCTCTAAGAAGTTTG-CCTCCTACCAAAG--TAGGAGTAACTATTTAGCAGGCTGAGGTCTCGTTCGTTACCGGAATCAACCTGACAAGGCAACCCACCAACTAAGAACGGCCATGCACCACCACCCATAGAATCAAGAAAGAGCTCTCAATCTGTCAATCCTCACTATGTCTGGACCTGG-TAAGTTTTCCCGTGTTGAGTCAAATTAAGCCGCAGGCT--CCACGCCTGGTGGTGCCCTTCCGTCAATTCCTTTAAGTTTCAGCCTTGCGACCATACTCCCCCCGGAACCCAAAAACTT--TGATTTCTCATAAGGTGCTGGCAGAGTCATCAAAAA-AACATCTGCCAATCCCTAGTCGGCATCGTTTATGGTTGAGACTAGGACGGTATCTAATCGTCTTCGAGCCCCCAACTTTC-GTTCTTGATTAATGAAAACATCCTTGAC-AAATGCTTTCGCAGAAGTTCGTCTTTCATAAATCCAAGAATTTCACCTCTGACAATGAAATACGAATGTCCCCGACTGTCCCTCTTAATCATTACTCTGGTCTCACAGACCAACAAGATAAG-CCAGAGTCCTATCGTGTTATTCCATGCTAATATATTCAGAGCGTAGGCTTGCTTTGAACACTCTAATTTACTCAAAGTAACTTCGTCGGCTCCTAGTCCCGGGACAGTGAAGCCCAGGAGCTAGTCCCCGACAACAAGATGGGACTT-GCCAGTGCACATCT-CAAAGACGGACCGGCAGGTCCCATCCGAAATCCAACTACGAGCTTTTTAACTGCAACAACTTAAATATACGCTATTGGAGCTGGAATTACCGCGGCTGCTGGC-ACCAGACTTGCCCC------------------------------------------------------------------------------------------------------------------------------------------------------------------------------------------------------------------------------------------------------------------------------------------------------------------------------------------------------------------------------------------------------------------------------------------------------------------------------------------------------------------------------------------------------------------------------
>October2022_Kabira_TetraCulture_33__Cul45
------------------ACGGAAACCTTGTTACGACTTCTCCTTCCTCTAAATGGGGCGGTTTGGAGAACTTCTCA-GCAATAGGCGTTGGAAAACCAACTCC-AGTTGCCAATCCGAACTCCTCACCAACACATTCAATCGGTAGGAGCGACGGGCGGTGTGTACAAAGGGCAGGGACGTAATCAACGCGATTTGATGAATCACGCTTACTAGGCATTCCTCGTTGAAGATTAATAATTGCAATAATCTAGCCCCATCACGATGCAGTTTC-AAAGATTACCCGGACCTCTCGGTCAAGGCT--AGGCTTGGTGAATGCATCAGTGTAGCGCGCGTGCGGCCCAGAACATCTAAGGGCATCACAGACCTGTTATTGCCTCACACTTCCATTAGCTAAACGCCAATAGTCCCTCTAAGAAGTTTG-CCTCCTACCAAAG--TAGGAGTAACTATTTAGCAGGCTGAGGTCTCGTTCGTTACCGGAATCAATCTGACAAGGCAACCCACCAACTAAGAACGGCCATGCACCACCACCCATAGAATCAAGAAAGAGCTCTCAATCTGTCAATCCTCACTATGTCTGGACCTGG-TAAGTTTTCCCGTGTTGAGTCAAATTAAGCCGCAGGCT--CCACGCCTGGTGGTGCCCTTCCGTCAATTCCTTTAAGTTTCAGCCTTGCGACCATACTCCCCCCGGAACCCAAAAACTT--TGATTTCTCATAAGGTGCTGGCAGAGTCATCAAAAA-AACATCTGCCAATCCCTAGTCGGCATCGTTTATGGTTGAGACTAGGACGGTATCTAATCGTCTTCGAGCCCCCAACTTTC-GTTCTTGATTAATGAAAACATCCTTGAC-AAATGCTTTCGCAGAAGTTCGTCTTTCATAAATCCAAGAATTTCACCTCTGACAATGAAATACGAATGTCCCCGACTGTCCCTCTTAATCATTACTCTGGTCTCACAGACCAACAAGATAAG-CCAGAGTCCTATCGTGTTATTCCATGCTAATATATTCAGAGCGTAGGCTTGCTTTGAACACTCTAATTTACTCAAAGTAACTTCGTCGGCTCCTAGTCCCGGGACAGTGAAGCCCAGGAGCTAGTCCCCGACAACAAGATGGGACTT-GCCAGTGCACATCT-CAAAGACGGACCGGCAGGTCCCATCCGAAATCCAACTACGAGCTTTTTAACTGCAACAACTTAAATATACGCTATTGGAGCTGGAATTACCGCGGCTGCTGGC-ACCAGACTTGCCCT------------------------------------------------------------------------------------------------------------------------------------------------------------------------------------------------------------------------------------------------------------------------------------------------------------------------------------------------------------------------------------------------------------------------------------------------------------------------------------------------------------------------------------------------------------------------------
>October2022_Kabira_TetraCulture_47__Cul53
------------------ACGGAAACCTTGTTACGACTTCTCCTTCCTCTAAATGGGGCGGTTTGGAGAACTTCTCA-GCAATAGGCGTTGGAAAACCAACTCC-AGTTGCCAATCCGAACTCCTCACCAACACATTCAATCGGTAGGAGCGACGGGCGGTGTGTACAAAGGGCAGGGACGTAATCAACGCGATTTGATGAATCACGCTTACTAGGCATTCCTCGTTGAAGATTAATAATTGCAATAATCTAGCCCCATCACGATGCAGTTTC-AAAGATTACCCGGACCTCTCGGTCAAGGCT--AGGCTTGGTGAATGCATCAGTGTAGCGCGCGTGCGGCCCAGAACATCTAAGGGCATCACAGACCTGTTATTGCCTCACACTTCCATTAGCTAAACGCCAATAGTCCCTCTAAGAAGTTTG-CCTCCTACCAAAG--TAGGAGTAACTATTTAGCAGGCTGAGGTCTCGTTCGTTACCGGAATCAACCTGACAAGGCAACCCACCAACTAAGAACGGCCATGCACCACCACCCATAGAATCAAGAAAGAGCTCTCAATCTGTCAATCCTCACTATGTCTGGACCTGG-TAAGTTTTCCCGTGTTGAGTCAAATTAAGCCGCAGGCT--CCACGCCTGGTGGTGCCCTTCCGTCAATTCCTTTAAGTTTCAGCTTTGCGACCATACTCCCCCCGGAACCCAAAAACTT--TGATTTCTCATAAGGTGCTGGCAGAGTCATCAAAAA-AACATCTGCCAATCCCTAGTCGGCATCGTTTATGGTTGAGACTAGGACGGTATCTAATCGTCTTCGAGCCCCCAACTTTC-GTTCTTGATTAATGAAAACATCCTTGAC-AAATGCTTTCGCAGAAGTTCGTCTTTCATAAATCCAAGAATTTCACCTCTGACAATGAAATACGAATGTCCCCGACTGTCCCTCTTAATCATTACTCTGGTCTCACAGACCAACAAGATAAG-CCAGAGTCCTATCGTGTTATTCCATGCTAATATATTCAGAGCGTAGGCTTGCTTTGAACACTCTAATTTACTCAAAGTAACTTCGTCGGCTCCTAGTCCCGGGACAGTGAAGCCCAGGAGCTAGTCCCCGACAACAAGATGGGACTT-GCCAGTGCACATCT-CAAAGACGGACCGGCAGGTCCCATCCGAAATCCAACTACGAGCTTTTTAACTGCAACAACTTAAATATACGCTATTGGAGCTGGAATTACCGCGGCTGCTGGC-ACCAGACTTGCCCTC-----------------------------------------------------------------------------------------------------------------------------------------------------------------------------------------------------------------------------------------------------------------------------------------------------------------------------------------------------------------------------------------------------------------------------------------------------------------------------------------------------------------------------------------------------------------------------
>April2022_Mizugama_Host_44_TetraCul17
------------------ACGGAAACCTTGTTACGACTTCTCCTTCCTCTAAATGGGGCGGTTTGGAGAACTTCTCA-GCAATAGGCGTTGGAAAACCAACTCC-AGTTGCCAATCCGAACTCCTCACCAACACATTCAATCGGTAGGAGCGACGGGCGGTGTGTACAAAGGGCAGGGACGTAATCAACGCGATTTGATGAATCACGCTTACTAGGCATTCCTCGTTGAAGATTAATAATTGCAATAATCTAGCCCCATCACGATGCAGTTTC-AAAGATTACCCGGACCTCTCGGTCAAGGCT--AGGCTTGGTGAATGCATCAGTGTAGCGCGCGTGCGGCCCAGAACATCTAAGGGCATCACAGACCTGTTATTGCCTCACACTTCCATTAGCTAAACGCCAATAGTCCCTCTAAGAAGTTTG-CCTCCTACCAAAG--TAGGAGTAACTATTTAGCAGGCTGAGGTCTCGTTCGTTACCGGAATCAACCTGACAAGGCAACCCACCAACTAAGAACGGCCATGCACCACCACCCATAGAATCAAGAAAGAGCTCTCAATCTGTCAATCCTCACTATGTCTGGACCTGG-TAAGTTTTCCCGTGTTGAGTCAAATTAAGCCGCAGGCT--CCACGCCTGGTGGTGCCCTTCCGTCAATTCCTTTAAGTTTCAGCCTTGCGACCATACTCCCCCCGGAACCCAAAAACTT--TGATTTCTCATAAGGTGCTGGCAGAGTCATCAAAAA-AACATCTGCCAATCCCTAGTCGGCATCGTTTATGGTTGAGACTAGGACGGTATCTAATCGTCTTCGAGCCCCCAACTTTC-GTTCTTGATTAATGAAAACATCCTTGAC-AAATGCTTTCGCAGAAGTTCGTCTTTCATAAATCCAAGAATTTCACCTCTGACAATGAAATACGAATGTCCCCGACTGTCCCTCTTAATCATTACTCTGGTCTCACAGACCAACAAGATAAG-CCAGAGTCCTATCGTGTTATTCCATGCTAATATATTCAGAGCGTAGGCTTGCTTTGAACACTCTAATTTACTCAAAGTAACTTCGTCGGCTCCTAGTCCCGGGACAGTGAAGCCCAGGAGCTAGTCCCCGACAACAAGATGGGACTT-GCCAGTGCACATCT-CAAAGACGGACCGGCAGGTCCCATCCGAAATCCAACTACGAGCTTTTTAACTGCAACAACTTAAATATACGCTATTGGAGCTGGAATTACCGCGGCTGCTGGC-ACCAGACTTGCCC-------------------------------------------------------------------------------------------------------------------------------------------------------------------------------------------------------------------------------------------------------------------------------------------------------------------------------------------------------------------------------------------------------------------------------------------------------------------------------------------------------------------------------------------------------------------------------
>April2022_Shiraho_Host_6_TetraCul1
------------------ACGGAAACCTTGTTACGACTTCTCCTTCCTCTAAATGGGGCGGTTTGGAGAACTTCTCA-GCAATAGGCGTTGGAAAACCAACTCC-AGTTGCCAATCCGAACTCCTCACCAACACATTCAATCGGTAGGAGCGACGGGCGGTGTGTACAAAGGGCAGGGACGTAATCAACGCGATTTGATGAATCACGCTTACTAGGCATTCCTCGTTGAAGATTAATAATTGCAATAATCTAGCCCCATCACGATGCAGTTTC-AAAGATTACCCGGACCTCTCGGTCAAGGCT--AGGCTTGGTGAATGCATCAGTGTAGCGCGCGTGCGGCCCAGAACATCTAAGGGCATCACAGACCTGTTATTGCCTCACACTTCCATTAGCTAAACGCCAATAGTCCCTCTAAGAAGTTTG-CCTCCTACCAAAG--TAGGAGTAACTATTTAGCAGGCTGAGGTCTCGTTCGTTACCGGAATCAACCTGACAAGGCAACCCACCAACTAAGAACGGCCATGCACCACCACCCATAGAATCAAGAAAGAGCTCTCAATCTGTCAATCCTCACTATGTCTGGACCTGG-TAAGTTTTCCCGTGTTGAGTCAAATTAAGCCGCAGGCT--CCACGCCTGGTGGTGCCCTTCCGTCAATTCCTTTAAGTTTCAGCCTTGCGACCATACTCCCCCCGGAACCCAAAAACTT--TGATTTCTCATAAGGTGCTGGCAGAGTCATCAAAAA-AACATCTGCCAATCCCTAGTCGGCATCGTTTATGGTTGAGACTAGGACGGTATCTAATCGTCTTCGAGCCCCCAACTTTC-GTTCTTGATTAATGAAAACATCCTTGAC-AAATGCTTTCGCAGAAGTTCGTCTTTCATAAATCCAAGAATTTCACCTCTGACAATGAAATACGAATGTCCCCGACTGTCCCTCTTAATCATTACTCTGGTCTCACAGACCAACAAGATAAG-CCAGAGTCCTATCGTGTTATTCCATGCTAATATATTCAGAGCGTAGGCTTGCTTTGAACACTCTAATTTACTCAAAGTAACTTCGTCGGCTCCTAGTCCCGGGACAGTGAAGCCCAGGAGCTAGTCCCCGACAACAAGATGGGACTT-GCCAGTGCACATCT-CAAAGACGGACCGGCAGGTCCCATCCGAAATCCAACTACGAGCTTTTTAACTGCAACAACTTAAATATACGCTATTGGAGCTGGAATTACCGCGGCTGCTGGC-ACCAGACTTGCCCT------------------------------------------------------------------------------------------------------------------------------------------------------------------------------------------------------------------------------------------------------------------------------------------------------------------------------------------------------------------------------------------------------------------------------------------------------------------------------------------------------------------------------------------------------------------------------
>October2022_Kabira_TetraCulture_41_Cul48
------------------ACGGAAACCTTGTTACGACTTCTCCTTCCTCTAAATGGGGCGGTTTGGAGAACTTCTCA-GCAATAGGCGTTGGAAAACCAACTCC-AGTTGCCAATCCGAACTCCTCACCAACACATTCAATCGGTAGGAGCGACGGGCGGTGTGTACAAAGGGCAGGGACGTAATCAACGCGATTTGATGAATCACGCTTACTAGGCATTCCTCGTTGAAGATTAATAATTGCAATAATCTAGCCCCATCACGATGCAGTTTC-AAAGATTACCCGGACCTCTCGGTCAAGGCT--AGGCTTGGTGAATGCATCAGTGTAGCGCGCGTGCGGCCCAGAACATCTAAGGGCATCACAGACCTGTTATTGCCTCACACTTCCATTAGCTAAACGCCAATAGTCCCTCTAAGAAGTTTG-CCTCCTACCAAAG--TAGGAGTAACTATTTAGCAGGCTGAGGTCTCGTTCGTTACCGGAATCAACCTGACAAGGCAACCCACCAACTAAGAACGGCCATGCACCACCACCCATAGAATCAAGAAAGAGCTCTCAATCTGTCAATCCTCACTATGTCTGGACCTGG-TAAGTTTTCCCGTGTTGAGTCAAATTAAGCCGCAGGCT--CCACGCCTGGTGGTGCCCTTCCGTCAATTCCTTTAAGTTTCAGCCTTGCGACCATACTCCCCCCGGAACCCAAAAACTT--TGATTTCTCATAAGGTGCTGGCAGAGTCATCAAAAA-AACATCTGCCAATCCCTAGTCGGCATCGTTTATGGTTGAGACTAGGACGGTATCTAATCGTCTTCGAGCCCCCAACTTTC-GTTCTTGATTAATGAAAACATCCTTGAC-AAATGCTTTCGCAGAAGTTCGTCTTTCATAAATCCAAGAATTTCACCTCTGACAATGAAATACGAATGTCCCCGACTGTCCCTCTTAATCATTACTCTGGTCTCACAGACCAACAAGATAAG-CCAGAGTCCTATCGTGTTATTCCATGCTAATATATTCAGAGCGTAGGCTTGCTTTGAACACTCTAATTTACTCAAAGTAACTTCGTCGGCTCCTAGTCCCGGGACAGTGAAGCCCAGGAGCTAGTCCCCGACAACAAGATGGGACTT-GCCAGTGCACATCT-CAAAGACGGACCGGCAGGTCCCATCCGAAATCCAACTACGAGCTTTTTAACTGCAACAACTTAAATATACGCTATTGGAGCTGGAATTACCGCGGCTGCTGGC-ACCAGACTTGCCCT------------------------------------------------------------------------------------------------------------------------------------------------------------------------------------------------------------------------------------------------------------------------------------------------------------------------------------------------------------------------------------------------------------------------------------------------------------------------------------------------------------------------------------------------------------------------------
>October2022_Kabira_TetraCulture_64__Cul55
------------------ACGGAAACCTTGTTACGACTTCTCCTTCCTCTAAATGGGGCGGTTTGGAGAACTTCTCA-GCAATAGGCGTTGGAAAACCAACTCC-AGTTGCCAATCCGAACTCCTCACCAACACATTCAATCGGTAGGAGCGACGGGCGGTGTGTACAAAGGGCAGGGACGTAATCAACGCGATTTGATGAATCACGCTTACTAGGCATTCCTCGTTGAAGATTAATAATTGCAATAATCTAGCCCCATCACGATGCAGTTTC-AAAGATTACCCGGACCTCTCGGTCAAGGCT--AGGCTTGGTGAATGCATCAGTGTAGCGCGCGTGCGGCCCAGAACATCTAAGGGCATCACAGACCTGTTATTGCCTCACACTTCCATTAGCTAAACGCCAATAGTCCCTCTAAGAAGTTTG-CCTCCTACCAAAG--TAGGAGTAACTATTTAGCAGGCTGAGGTCTCGTTCGTTACCGGAATCAACCTGACAAGGCAACCCACCAACTAAGAACGGCCATGCACCACCACCCATAGAATCAAGAAAGAGCTCTCAATCTGTCAATCCTCACTATGTCTGGACCTGG-TAAGTTTTCCCGTGTTGAGTCAAATTAAGCCGCAGGCT--CCACGCCTGGTGGTGCCCTTCCGTCAATTCCTTTAAGTTTCAGCCTTGCGACCATACTCCCCCCGGAACCCAAAAACTT--TGATTTCTCATAAGGTGCTGGCAGAGTCATCAAAAA-AACATCTGCCAATCCCTAGTCGGCATCGTTTATGGTTGAGACTAGGACGGTATCTAATCGTCTTCGAGCCCCCAACTTTC-GTTCTTGATTAATGAAAACATCCTTGAC-AAATGCTTTCGCAGAAGTTCGTCTTTCATAAATCCAAGAATTTCACCTCTGACAATGAAATACGAATGTCCCCGACTGTCCCTCTTAATCATTACTCTGGTCTCACAGACCAACAAGATAAG-CCAGAGTCCTATCGTGTTATTCCATGCTAATATATTCAGAGCGTAGGCTTGCTTTGAACACTCTAATTTACTCAAAGTAACTTCGTCGGCTCCTAGTCCCGGGACAGTGAAGCCCAGGAGCTAGTCCCCGACAACAAGATGGGACTT-GCCAGTGCACATCT-CAAAGACGGACCGGCAGGTCCCATCCGAAATCCAACTACGAGCTTTTTAACTGCAACAACTTAAATATACGCTATTGGAGCTGGAATTACCGCGGCTGCTGGC-ACCAGACTTGCCCT------------------------------------------------------------------------------------------------------------------------------------------------------------------------------------------------------------------------------------------------------------------------------------------------------------------------------------------------------------------------------------------------------------------------------------------------------------------------------------------------------------------------------------------------------------------------------
>July2022_Odo_TetCulture_1.1Cul22.1
------------------ACGGAAACCTTGTTACGACTTCTCCTTCCTCTAAATGGGGCGGTTTGGAGAACTTCTCA-GCAATAGGCGTTGGAAAACCAACTCC-AGTTGCCAATCCGAACTCCTCACCAACACATTCAATCGGTAGGAGCGACGGGCGGTGTGTACAAAGGGCAGGGACGTAATCAACGCGATTTGATGAATCACGCTTACTAGGCATTCCTCGTTGAAGATTAATAATTGCAATAATCTAGCCCCATCACGATGCAGTTTC-AAAGATTACCCGGACCTCTCGGTCAAGGCT--AGGCTTGGTGAATGCATCAGTGTAGCGCGCGTGCGGCCCAGAACATCTAAGGGCATCACAGACCTGTTATTGCCTCACACTTCCATTAGCTAAACGCCAATAGTCCCTCTAAGAAGTTTG-CCTCCTACCAAAG--TAGGAGTAACTATTTAGCAGGCTGAGGTCTCGTTCGTTACCGGAATCAACCTGACAAGGCAACCCACCAACTAAGAACGGCCATGCACCACCACCCATAGAATCAAGAAAGAGCTCTCAATCTGTCAATCCTCACTATGTCTGGACCTGG-TAAGTTTTCCCGTGTTGAGTCAAATTAAGCCGCAGGCT--CCACGCCTGGTGGTGCCCTTCCGTCAATTCCTTTAAGTTTCAGCCTTGCGACCATACTCCCCCCGGAACCCAAAAACTT--TGATTTCTCATAAGGTGCTGGCAGAGTCATCAAAAA-AACATCTGCCAATCCCTAGTCGGCATCGTTTATGGTTGAGACTAGGACGGTATCTAATCGTCTTCGAGCCCCCAACTTTC-GTTCTTGATTAATGAAAACATCCTTGAC-AAATGCTTTCGCAGAAGTTCGTCTTTCATAAATCCAAGAATTTCACCTCTGACAATGAAATACGAATGTCCCCGACTGTCCCTCTTAATCATTACTCTGGTCTCACAGACCAACAAGATAAG-CCAGAGTCCTATCGTGTTATTCCATGCTAATATATTCAGAGCGTAGGCTTGCTTTGAACACTCTAATTTACTCAAAGTAACTTCGTCGGCTCCTAGTCCCGGGACAGTGAAGCCCAGGAGCTAGTCCCCGACAACAAGATGGGACTT-GCCAGTGCACATCT-CAAAGACGGACCGGCAGGTCCCATCCGAAATCCAACTACGAGCTTTTTAACTGCAACAACTTAAATATACGCTATTGGAGCTGGAATTACCGCGGCTGCTGGC-ACCAGACTTGCCCTCCAATGGATCCTCGTTAAGG-GATTTAGATTGTACTCATTCCAATTACCAGAC-TTTAGAAGCCCGGTATTGTTATTTATTGTCACTACCTCCCTGTATCAGGATTGGGTAATTTGCGCGCCTGCTGCCTTCCTTGGATGTGGTAGCCGTTTCTCAGGCTCCCTCTCCGGAATCGAACCCTAATTCCCCGTCACCCGTTAACACCATGGTAGGCCTCTATCCTACCATCGCCAATTGATAGGGCAGAAATTTGAATGAAATATCGCCGGCGC---AAGGCCATGCGATTCGTGAAGTTATCATGATTCACCAAAAGACGAG---C-AAGCTCGGTTGGCCTTAAATCTAATAAATACGTCCCTTCCAGAAGTCGGGA-TTTACGCACGTATTAGCTCTAGAATTACTACGGTTAT-CCGAGTAGTAGG-TACCATCAAATAAACTATAACTGATTTAATGAGC-----------------------------------------------------------------------------------------------
>July2022_Odo_TetCulture_1.2Cul22.2
------------------ACGGAAACCTTGTTACGACTTCTCCTTCCTCTAAATGGGGCGGTTTGGAGAACTTCTCA-GCAATAGGCGTTGGAAAACCAACTCC-AGTTGCCAATCCGAACTCCTCACCAACACATTCAATCGGTAGGAGCGACGGGCGGTGTGTACAAAGGGCAGGGACGTAATCAACGCGATTTGATGAATCACGCTTACTAGGCATTCCTCGTTGAAGATTAATAATTGCAATAATCTAGCCCCATCACGATGCAGTTTC-AAAGATTACCCGGACCTCTCGGTCAAGGCT--AGGCTTGGTGAATGCATCAGTGTAGCGCGCGTGCGGCCCAGAACATCTAAGGGCATCACAGACCTGTTATTGCCTCACACTTCCATTAGCTAAACGCCAATAGTCCCTCTAAGAAGTTTG-CCTCCTACCAAAG--TAGGAGTAACTATTTAGCAGGCTGAGGTCTCGTTCGTTACCGGAATCAACCTGACAAGGCAACCCACCAACTAAGAACGGCCATGCACCACCACCCATAGAATCAAGAAAGAGCTCTCAATCTGTCAATCCTCACTATGTCTGGACCTGG-TAAGTTTTCCCGTGTTGAGTCAAATTAAGCCGCAGGCT--CCACGCCTGGTGGTGCCCTTCCGTCAATTCCTTTAAGTTTCAGCCTTGCGACCATACTCCCCCCGGAACCCAAAAACTT--TGATTTCTCATAAGGTGCTGGCAGAGTCATCAAAAA-AACATCTGCCAATCCCTAGTCGGCATCGTTTATGGTTGAGACTAGGACGGTATCTAATCGTCTTCGAGCCCCCAACTTTC-GTTCTTGATTAATGAAAACATCCTTGAC-AAATGCTTTCGCAGAAGTTCGTCTTTCATAAATCCAAGAATTTCACCTCTGACAATGAAATACGAATGTCCCCGACTGTCCCTCTTAATCATTACTCTGGTCTCACAGACCAACAAGATAAG-CCAGAGTCCTATCGTGTTATTCCATGCTAATATATTCAGAGCGTAGGCTTGCTTTGAACACTCTAATTTACTCAAAGTAACTTCGTCGGCTCCTAGTCCCGGGACAGTGAAGCCCAGGAGCTAGTCCCCGACAACAAGATGGGACTT-GCCAGTGCACATCT-CAAAGACGGACCGGCAGGTCCCATCCGAAATCCAACTACGAGCTTTTTAACTGCAACAACTTAAATATACGCTATTGGAGCTGGAATTACCGCGGCTGCTGGC-ACCAGACTTGCCCTCCAATGGATCCTCGTTAAGG-GATTTAGATTGTACTCATTCCAATTACCAGAC-TTTAGAAGCCCGGTATTGTTATTTATTGTCACTACCTCCCTGTATCAGGATTGGGTAATTTGCGCGCCTGCTGCCTTCCTTGGATGTGGTAGCCGTTTCTCAGGCTCCCTCTCCGGAATCGAACCCTAATTCCCCGTCACCCGTTAACACCATGGTAGGCCTCTATCCTACCATCGCCAATTGATAGGGCAGAAATTTGAATGAAATATCGCCGGCGC---AAGGCCATGCGATTCGTGAAGTTATCATGATTCACCAAAAGACGAG---C-AAGCTCGGTTGGCCTTAAATCTAATAAATACGTCCCTTCCAGAAGTCGGGA-TTTACGCACGTATTAGCTCTAGAATTACTACGGTTAT-CCGAGTAGTAGG-TACCATCAAATAAACTATAACTGATTTAATGAGC-----------------------------------------------------------------------------------------------
>July2022_Odo_TetCulture_1.3Cul22.3
------------------ACGGAAACCTTGTTACGACTTCTCCTTCCTCTAAATGGGGCGGTTTGGAGAACTTCTCA-GCAATAGGCGTTGGAAAACCAACTCC-AGTTGCCAATCCGAACTCCTCACCAACACATTCAATCGGTAGGAGCGACGGGCGGTGTGTACAAAGGGCAGGGACGTAATCAACGCGATTTGATGAATCACGCTTACTAGGCATTCCTCGTTGAAGATTAATAATTGCAATAATCTAGCCCCATCACGATGCAGTTTC-AAAGATTACCCGGACCTCTCGGTCAAGGCT--AGGCTTGGTGAATGCATCAGTGTAGCGCGCGTGCGGCCCAGAACATCTAAGGGCATCACAGACCTGTTATTGCCTCACACTTCCATTAGCTAAACGCCAATAGTCCCTCTAAGAAGTTTG-CCTCCTACCAAAG--TAGGAGTAACTATTTAGCAGGCTGAGGTCTCGTTCGTTACCGGAATCAACCTGACAAGGCAACCCACCAACTAAGAACGGCCATGCACCACCACCCATAGAATCAAGAAAGAGCTCTCAATCTGTCAATCCTCACTATGTCTGGACCTGG-TAAGTTTTCCCGTGTTGAGTCAAATTAAGCCGCAGGCT--CCACGCCTGGTGGTGCCCTTCCGTCAATTCCTTTAAGTTTCAGCCTTGCGACCATACTCCCCCCGGAACCCAAAAACTT--TGATTTCTCATAAGGTGCTGGCAGAGTCATCAAAAA-AACATCTGCCAATCCCTAGTCGGCATCGTTTATGGTTGAGACTAGGACGGTATCTAATCGTCTTCGAGCCCCCAACTTTC-GTTCTTGATTAATGAAAACATCCTTGAC-AAATGCTTTCGCAGAAGTTCGTCTTTCATAAATCCAAGAATTTCACCTCTGACAATGAAATACGAATGTCCCCGACTGTCCCTCTTAATCATTACTCTGGTCTCACAGACCAACAAGATAAG-CCAGAGTCCTATCGTGTTATTCCATGCTAATATATTCAGAGCGTAGGCTTGCTTTGAACACTCTAATTTACTCAAAGTAACTTCGTCGGCTCCTAGTCCCGGGACAGTGAAGCCCAGGAGCTAGTCCCCGACAACAAGATGGGACTT-GCCAGTGCACATCT-CAAAGACGGACCGGCAGGTCCCATCCGAAATCCAACTACGAGCTTTTTAACTGCAACAACTTAAATATACGCTATTGGAGCTGGAATTACCGCGGCTGCTGGC-ACCAGACTTGCCCTCCAATGGATCCTCGTTAAGG-GATTTAGATTGTACTCATTCCAATTACCAGAC-TTTAGAAGCCCGGTATTGTTATTTATTGTCACTACCTCCCTGTATCAGGATTGGGTAATTTGCGCGCCTGCTGCCTTCCTTGGATGTGGTAGCCGTTTCTCAGGCTCCCTCTCCGGAATCGAACCCTAATTCCCCGTCACCCGTTAACACCATGGTAGGCCTCTATCCTACCATCGCCAATTGATAGGGCAGAAATTTGAATGAAATATCGCCGGCGC---AAGGCCATGCGATTCGTGAAGTTATCATGATTCACCAAAAGACGAG---C-AAGCTCGGTTGGCCTTAAATCTAATAAATACGTCCCTTCCAGAAGTCGGGA-TTTACGCACGTATTAGCTCTAGAATTACTACGGTTAT-CCGAGTAGTAGG-TACCATCAAATAAACTATAACTGATTTAATGAGC-----------------------------------------------------------------------------------------------
>July2022_Odo_TetCulture_8.1Cul25.1_(reversed)
------------------ACGGAAACCTTGTTACGACTTCTCCTTCCTCTAAATGGGGCGGTTTGGAGAACTTCTCA-GCAATAGGCGTTGGAAAACCAACTCC-AGTTGCCAATCCGAACTCCTCACCAACACATTCAATCGGTAGGAGCGACGGGCGGTGTGTACAAAGGGCAGGGACGTAATCAACGCGATTTGATGAATCACGCTTACTAGGCATTCCTCGTTGAAGATTAATAATTGCAATAATCTAGCCCCATCACGATGCAGTTTC-AAAGATTACCCGGACCTCTCGGTCAAGGCT--AGGCTTGGTGAATGCATCAGTGTAGCGCGCGTGCGGCCCAGAACATCTAAGGGCATCACAGACCTGTTATTGCCTCACACTTCCATTAGCTAAACGCCAATAGTCCCTCTAAGAAGTTTG-CCTCCTACCAAAG--TAGGAGTAACTATTTAGCAGGCTGAGGTCTCGTTCGTTACCGGAATCAACCTGACAAGGCAACCCACCAACTAAGAACGGCCATGCACCACCACCCATAGAATCAAGAAAGAGCTCTCAATCTGTCAATCCTCACTATGTCTGGACCTGG-TAAGTTTTCCCGTGTTGAGTCAAATTAAGCCGCAGGCT--CCACGCCTGGTGGTGCCCTTCCGTCAATTCCTTTAAGTTTCAGCCTTGCGACCATACTCCCCCCGGAACCCAAAAACTT--TGATTTCTCATAAGGTGCTGGCAGAGTCATCAAAAA-AACATCTGCCAATCCCTAGTCGGCATCGTTTATGGTTGAGACTAGGACGGTATCTAATCGTCTTCGAGCCCCCAACTTTC-GTTCTTGATTAATGAAAACATCCTTGAC-AAATGCTTTCGCAGAAGTTCGTCTTTCATAAATCCAAGAATTTCACCTCTGACAATGAAATACGAATGTCCCCGACTGTCCCTCTTAATCATTACTCTGGTCTCACAGACCAACAAGATAAG-CCAGAGTCCTATCGTGTTATTCCATGCTAATATATTCAGAGCGTAGGCTTGCTTTGAACACTCTAATTTACTCAAAGTAACTTCGTCGGCTCCTAGTCCCGGGACAGTGAAGCCCAGGAGCTAGTCCCCGACAACAAGATGGGACTT-GCCAGTGCACATCT-CAAAGACGGACCGGCAGGTCCCATCCGAAATCCAACTACGAGCTTTTTAACTGCAACAACTTAAATATACGCTATTGGAGCTGGAATTACCGCGGCTGCTGGC-ACCAGACTTGCCCTCCAATGGATCCTCGTTAAGG-GATTTAGATTGTACTCATTCCAATTACCAGAC-TTTAGAAGCCCGGTATTGTTATTTATTGTCACTACCTCCCTGTATCAGGATTGGGTAATTTGCGCGCCTGCTGCCTTCCTTGGATGTGGTAGCCGTTTCTCAGGCTCCCTCTCCGGAATCGAACCCTAATTCCCCGTCACCCGTTAACACCATGGTAGGCCTCTATCCTACCATCGCCAATTGATAGGGCAGAAATTTGAATGAAATATCGCCGGCGC---AAGGCCATGCGATTCGTGAAGTTATCATGATTCACCAAAAGACGAG---C-AAGCTCGGTTGGCCTTAAATCTAATAAATACGTCCCTTCCAGAAGTCGGGA-TTTACGCACGTATTAGCTCTAGAATTACTACGGTTAT-CCGAGTAGTAGG-TACCATCAAATAAACTATAACTGATTTAATGAGC-----------------------------------------------------------------------------------------------
>July2022_Odo_TetCulture_8.2Cul25.2
CCTTCCGCAGGTTCACCTACGGAAACCTTGTTACGACTTCTCCTTCCTCTAAATGGGGCGGTTTGGAGAACTTCTCA-GCAATAGGCGTTGGAAAACCAACTCC-AGTTGCCAATCCGAACTCCTCACCAACACATTCAATCGGTAGGAGCGACGGGCGGTGTGTACAAAGGGCAGGGACGTAATCAACGCGATTTGATGAATCACGCTTACTAGGCATTCCTCGTTGAAGATTAATAATTGCAATAATCTAGCCCCATCACGATGCAGTTTC-AAAGATTACCCGGACCTCTCGGTCAAGGCT--AGGCTTGGTGAATGCATCAGTGTAGCGCGCGTGCGGCCCAGAACATCTAAGGGCATCACAGACCTGTTATTGCCTCACACTTCCATTAGCTAAACGCCAATAGTCCCTCTAAGAAGTTTG-CCTCCTACCAAAG--TAGGAGTAACTATTTAGCAGGCTGAGGTCTCGTTCGTTACCGGAATCAACCTGACAAGGCAACCCACCAACTAAGAACGGCCATGCACCACCACCCATAGAATCAAGAAAGAGCTCTCAATCTGTCAATCCTCACTATGTCTGGACCTGG-TAAGTTTTCCCGTGTTGAGTCAAATTAAGCCGCAGGCT--CCACGCCTGGTGGTGCCCTTCCGTCAATTCCTTTAAGTTTCAGCCTTGCGACCATACTCCCCCCGGAACCCAAAAACTT--TGATTTCTCATAAGGTGCTGGCAGAGTCATCAAAAA-AACATCTGCCAATCCCTAGTCGGCATCGTTTATGGTTGAGACTAGGACGGTATCTAATCGTCTTCGAGCCCCCAACTTTC-GTTCTTGATTAATGAAAACATCCTTGAC-AAATGCTTTCGCAGAAGTTCGTCTTTCATAAATCCAAGAATTTCACCTCTGACAATGAAATACGAATGTCCCCGACTGTCCCTCTTAATCATTACTCTGGTCTCACAGACCAACAAGATAAG-CCAGAGTCCTATCGTGTTATTCCATGCTAATATATTCAGAGCGTAGGCTTGCTTTGAACACTCTAATTTACTCAAAGTAACTTCGTCGGCTCCTAGTCCCGGGACAGTGAAGCCCAGGAGCTAGTCCCCGACAACAAGATGGGACTT-GCCAGTGCACATCT-CAAAGACGGACCGGCAGGTCCCATCCGAAATCCAACTACGAGCTTTTTAACTGCAACAACTTAAATATACGCTATTGGAGCTGGAATTACCGCGGCTGCTGGC-ACCAGACTTGCCCTCCAATGGATCCTCGTTAAGG-GATTTAGATTGTACTCATTCCAATTACCAGAC-TTTAGAAGCCCGGTATTGTTATTTATTGTCACTACCTCCCTGTATCAGGATTGGGTAATTTGCGCGCCTGCTGCCTTCCTTGGATGTGGTAGCCGTTTCTCAGGCTCCCTCTCCGGAATCGAACCCTAATTCCCCGTCACCCGTTAACACCATGGTAGGCCTCTATCCTACCATCGCCAATTGATAGGGCAGAAATTTGAATGAAATATCGCCGGCGC---AAGGCCATGCGATTCGTGAAGTTATCATGATTCACCAAAAGACGAG---C-AAGCTCGGTTGGCCTTAAATCTAATAAATACGTCCCTTCCAGAAGTCGGGA-TTTACGCACGTATTAGCTCTAGAATTACTACGGTTAT-CCGAGTAGTAGG-TACCATCAAATAAACTATAACTGATTTAATGAGCCATTCGCAGTTTTACAGTATAAGCAGTTTATACTTAGACATGCATGGCTTAATCTTTGAGACAAGCATATGACTACTGGCAGGATCAACCAGGTA
>July2022_Odo_TetCulture_5.1Cul23.1_(reversed)
------------------------------------------------------------------------------------------------------------------------CTCCTCACCAACACATTCAATCGGTAGGAGCGACGGGCGGTGTGTACAAAGGGCAGGGACGTAATCAACGCGATTTGATGAATCACGCTTACTAGGCATTCCTCGTTGAAGATTAATAATTGCAATAATCTAGCCCCATCACGATGCAGTTTC-AAAGATTACCCGGACCTCTCGGTCAAGGCT--AGGCTTGGTGAATGCATCAGTGTAGCGCGCGTGCGGCCCAGAACATCTAAGGGCATCACAGACCTGTTATTGCCTCACACTTCCATTAGCTAAACGCCAATAGTCCCTCTAAGAAGTTTG-CCTCCTACCAAAG--TAGGAGTAACTATTTAGCAGGCTGAGGTCTCGTTCGTTACCGGAATCAACCTGACAAGGCAACCCACCAACTAAGAACGGCCATGCACCACCACCCATAGAATCAAGAAAGAGCTCTCAATCTGTCAATCCTCACTATGTCTGGACCTGG-TAAGTTTTCCCGTGTTGAGTCAAATTAAGCCGCAGGCT--CCACGCCTGGTGGTGCCCTTCCGTCAATTCCTTTAAGTTTCAGCCTTGCGACCATACTCCCCCCGGAACCCAAAAACTT--TGATTTCTCATAAGGTGCTGGCAGAGTCATCAAAAA-AACATCTGCCAATCCCTAGTCGGCATCGTTTATGGTTGAGACTAGGACGGTATCTAATCGTCTTCGAGCCCCCAACTTTC-GTTCTTGATTAATGAAAACATCCTTGAC-AAATGCTTTCGCAGAAGTTCGTCTTTCATAAATCCAAGAATTTCACCTCTGACAATGAAATACGAATGTCCCCGACTGTCCCTCTTAATCATTACTCTGGTCTCACAGACCAACAAGATAAG-CCAGAGTCCTATCGTGTTATTCCATGCTAATATATTCAGAGCGTAGGCTTGCTTTGAACACTCTAATTTACTCAAAGTAACTTCGTCGGCTCCTAGTCCCGGGACAGTGAAGCCCAGGAGCTAGTCCCCGACAACAAGATGGGACTT-GCCAGTGCACATCT-CAAAGACGGACCGGCAGGTCCCATCCGAAATCCAACTACGAGCTTTTTAACTGCAACAACTTAAATATACGCTATTGGAGCTGGAATTACCGCGGCTGCTGGC-ACCAGACTTGCCCTCCAATGGATCCTCGTTAAGG-GATTTAGATTGTACTCATTCCAATTACCAGAC-TTTAGAAGCCCGGTATTGTTATTTATTGTCACTACCTCCCTGTATCAGGATTGGGTAATTTGCGCGCCTGCTGCCTTCCTTGGATGTGGTAGCCGTTTCTCAGGCTCCCTCTCCGGAATCGAACCCTAATTCCCCGTCACCCGTTAACACCATGGTAGGCCTCTATCCTACCATCGCCAATTGATAGGGCAGAAATTTGAATGAAATATCGCCGGCGC---AAGGCCATGCGATTCGTGAAGTTATCATGATTCACCAAAAGACGAG---C-AAGCTCGGTTGGCCTTAAATCTAATAAATACGTCCCTTCCAGAAGTCGGGA-TTTACGCACGTATTAGCTCTAGAATTACTACGGTTAT-CCGAGTAG--------------------------------------------------------------------------------------------------------------------------------------
>October2022_Kabira_TetraCulture_7_Cul31
-----------------------------------------------------------------------------------------------------------------------------------------------------GCGACGGGCGGTGTGTACAAAGGGCAGGGACGTAATCAACGCGATTTGATGAATCACGCTTACTAGGCATTCCTCGTTGAAGATTAATAATTGCAATAATCTAGCCCCATCACGATGCAGTTTC-AAAGATTACCCGGACCTCTCGGTCAAGGCT--AGGCTCGGTGAATGCATCAGTGTAGCGCGCGTGCGGCCCAGAACATCTAAGGGCATCACAGACCTGTTATTGCCTCACACTTCCATTAGCTAAACGCCAATAGTCCCTCTAAGAAGTTTG-CCTCCTACCAAAG--TAGGAGTAACTATTTAGCAGGCTGAGGTCTCGTTCGTTACCGGAATCAACCTGACAAGGCAACCCACCAACTAAGAACGGCCATGCACCACCACCCATAGAATCAAGAAAGAGCTCTCAATCTGTCAATCCTCACTATGTCTGGACCTGG-TAAGTTTTCCCGTGTTGAGTCAAATTAAGCCGCAGGCT--CCACGCCTGGTGGTGCCCTTCCGTCAATTCCTTTAAGTTTCAGCCTTGCGACCATACTCCCCCCGGAACCCAAAAACTT--TGATTTCTCATAAGGTGCTGGCAGAGTCATCAAAAA-AACATCTGCCAATCCCTAGTCGGCATCGTTTATGGTTGAGACTAGGACGGTATCTAATCGTCTTCGAGCCCCCAACTTTC-GTTCTTGATTAATGAAAACATCCTTGAC-AAATGCTTTCGCAGAAGTTCGTCTTTCATAAATCCAAGAATTTCACCTCTGACAATGAAATACGAATGTCCCCGACTGTCCCTCTTAATCATTACTCTGGTCTCACAGACCAACAAGATAAG-CCAGAGTCCTATCGTGTTATTCCATGCTAATATATTCAGAGCGTAGGCTTGCTTTGAACACTCTAATTTACTCAAAGTAACTTCGTCGGCTCCTAGTCCCGGGACAGTGAAGCCCAGGAGCTAGTCCCCGACAACAAGATGGGACTT-GCCAGTGCACATCT-CAAAGACGGACCGGCAGGTCCCATCCGAAATCCAACTACGAGCTTTTTAACTGCAACAACTTAAATATACGCTATTGGAGCTGGAATTACCGCGGCTGCTGGC-ACCAGACTTGCCCTCCAATGGATCCTCGTTAAGG-GATTTA---------------------------------------------------------------------------------------------------------------------------------------------------------------------------------------------------------------------------------------------------------------------------------------------------------------------------------------------------------------------------------------------------------------------------------------------------------------------------------------------------------------------------------------------------
>October2022_Kabira_TetraCulture_18_Cul36_(reversed)
----------------------------------------------------------------------------------------------------------------------------------------------------AGCGACGGGCGGTGTGTACAAAGGGCAGGGACGTAATCAACGCGATTTGATGAATCACGCTTACTAGGCATTCCTCGTTGAAGATTAATAATTGCAATAATCTAGCCCCATCACGATGCAGTTTC-AAAGATTACCCGGACCTCTCGGTCAAGGCT--AGGCTCGGTGAATGCATCAGTGTAGCGCGCGTGCGGCCCAGAACATCTAAGGGCATCACAGACCTGTTATTGCCTCACACTTCCATTAGCTAAACGCCAATAGTCCCTCTAAGAAGTTTG-CCTCCTACCAAAG--TAGGAGTAACTATTTAGCAGGCTGAGGTCTCGTTCGTTACCGGAATCAACCTGACAAGGCAACCCACCAACTAAGAACGGCCATGCACCACCACCCATAGAATCAAGAAAGAGCTCTCAATCTGTCAATCCTCACTATGTCTGGACCTGG-TAAGTTTTCCCGTGTTGAGTCAAATTAAGCCGCAGGCT--CCACGCCTGGTGGTGCCCTTCCGTCAATTCCTTTAAGTTTCAGCCTTGCGACCATACTCCCCCCGGAACCCAAAAACTT--TGATTTCTCATAAGGTGCTGGCAGAGTCATCAAAAA-AACATCTGCCAATCCCTAGTCGGCATCGTTTATGGTTGAGACTAGGACGGTATCTAATCGTCTTCGAGCCCCCAACTTTC-GTTCTTGATTAATGAAAACATCCTTGAC-AAATGCTTTCGCAGAAGTTCGTCTTTCATAAATCCAAGAATTTCACCTCTGACAATGAAATACGAATGTCCCCGACTGTCCCTCTTAATCATTACTCTGGTCTCACAGACCAACAAGATAAG-CCAGAGTCCTATCGTGTTATTCCATGCTAATATATTCAGAGCGTAGGCTTGCTTTGAACACTCTAATTTACTCAAAGTAACTTCGTCGGCTCCTAGTCCCGGGACAGTGAAGCCCAGGAGCTAGTCCCCGACAACAAGATGGGACTT-GCCAGTGCACATCT-CAAAGACGGACCGGCAGGTCCCATCCGAAATCCAACTACGAGCTTTTTAACTGCAACAACTTAAATATACGCTATTGGAGCTGGAATTACCGCGGCTGCTGGC-ACCAGACTTGCCCTCCAATGGATCCTCGTTAAGG-GATTTAGATTGTACTCATTCCAATTACCAGAC-TTTAGAAGCCCGGTATTGTTATTTATTGTCACTACCTCCCTGTATCAGGATTGGGTAATTTGCGCGCCTGCTGCCTTCCTTGGATGTGGTAGCCGTTTCTCAGGCTCCCTCTCCGGAATCGAACCCTAATTCCCCGTCACCCGTTAACACCATGGTAGGCCTCTATCCTACCATCGCCAATTGATAGGGCAGAAATTTGAATGAAATATCGCCGGCGC---AAGGCCATGCGATTCGTGAAGTTATCATGATTCACCAAAAGACGAG---CAAAGCTCGGTTGGCCTTAAATCTAATAAATACGTCCCTTCCAGAAGTCGGGA-TTTACGCACGTATTAGCTCTAGAATTACTACGGTTAT-CCGAGTAGTAGG-TACCATCAAATAAACTA----------------------------------------------------------------------------------------------------------------
>October2022_Kabira_TetraCulture_20_Cul37_(reversed)
-----------------------------------------------------------------------------------------------------------TTGCCAATCCGAACTCCTCACCAACACATTCAATCGGTAGGAGCGACGGGCGGTGTGTACAAAGGGCAGGGACGTAATCAACGCGATTTGATGAATCACGCTTACTAGGCATTCCTCGTTGAAGATTAATAATTGCAATAATCTAGCCCCATCACGATGCAGTTTC-AAAGATTACCCGGACCTCTCGGTCAAGGCT--AGGCTCGGTGAATGCATCAGTGTAGCGCGCGTGCGGCCCAGAACATCTAAGGGCATCACAGACCTGTTATTGCCTCACACTTCCATTAGCTAAACGCCAATAGTCCCTCTAAGAAGTTTG-CCTCCTACCAAAG--TAGGAGTAACTATTTAGCAGGCTGAGGTCTCGTTCGTTACCGGAATCAACCTGACAAGGCAACCCACCAACTAAGAACGGCCATGCACCACCACCCATAGAATCAAGAAAGAGCTCTCAATCTGTCAATCCTCACTATGTCTGGACCTGG-TAAGTTTTCCCGTGTTGAGTCAAATTAAGCCGCAGGCT--CCACGCCTGGTGGTGCCCTTCCGTCAATTCCTTTAAGTTTCAGCCTTGCGACCATACTCCCCCCGGAACCCAAAAACTT--TGATTTCTCATAAGGTGCTGGCAGAGTCATCAAAAA-AACATCTGCCAATCCCTAGTCGGCATCGTTTATGGTTGAGACTAGGACGGTATCTAATCGTCTTCGAGCCCCCAACTTTC-GTTCTTGATTAATGAAAACATCCTTGAC-AAATGCTTTCGCAGAAGTTCGTCTTTCATAAATCCAAGAATTTCACCTCTGACAATGAAATACGAATGTCCCCGACTGTCCCTCTTAATCATTACTCTGGTCTCACAGACCAACAAGATAAG-CCAGAGTCCTATCGTGTTATTCCATGCTAATATATTCAGAGCGTAGGCTTGCTTTGAACACTCTAATTTACTCAAAGTAACTTCGTCGGCTCCTAGTCCCGGGACAGTGAAGCCCAGGAGCTAGTCCCCGACAACAAGATGGGACTT-GCCAGTGCACATCT-CAAAGACGGACCGGCAGGTCCCATCCGAAATCCAACTACGAGCTTTTTAACTGCAACAACTTAAATATACGCTATTGGAGCTGGAATTACCGCGGCTGCTGGC-ACCAGACTTGCCCTCCAATGGATCCTCGTTAAGG-GATTTAGATTGTACTCATTCCAATTACCAGAC-TTTAGAAGCCCGGTATTGTTATTTATTGTCACTACCTCCCTGTATCAGGATTGGGTAATTTGCGCGCCTGCTGCCTTCCTTGGATGTGGTAGCCGTTTCTCAGGCTCCCTCTCCGGAATCGAACCCTAATTCCCCGTCACCCGTTAACACCATGGTAGGCCTCTATCCTACCATCGCCAATTGATAGGGCAGAAATTTGAATGAAATATCGCCGGCGC---AAGGCCATGCGATTCGTGAAGTTATCATGATTCACCAAAAGACGAG---CAAAGCTCGGTTGGCCTTAAATCTAATAAATACGTCCCTTCCAGAAGTCGGGA-TTTACGCACGTATTAGCTCTAGAATTACTACGGTTAT-CCGAGTAGTAGG-TACCATCAAATAAACTATAACTGATTTAATGAGC-----------------------------------------------------------------------------------------------
>October2022_Kabira_TetraCulture_22_Cul39_(reversed)
-----------------------------------------------------TGGGGCGGTTTGGAGAACTTCTCA-GCAATAGGCGGTGGAAAACCACCTCC-AGTTGCCAATCCGAACTCCTCACCAACACATTCAATCGGTAGGAGCGACGGGCGGTGTGTACAAAGGGCAGGGACGTAATCAACGCGATTTGATGAATCACGCTTACTAGGCATTCCTCGTTGAAGATTAATAATTGCAATAATCTAGCCCCATCACGATGCAGTTTC-AAAGATTACCCGGACCTCTCGGTCAAGGCT--AGGCTCGGTGAATGCATCAGTGTAGCGCGCGTGCGGCCCAGAACATCTAAGGGCATCACAGACCTGTTATTGCCTCACACTTCCATTAGCTAAACGCCAATAGTCCCTCTAAGAAGTTTG-CCTCCTACCAAAG--TAGGAGTAACTATTTAGCAGGCTGAGGTCTCGTTCGTTACCGGAATCAACCTGACAAGGCAACCCACCAACTAAGAACGGCCATGCACCACCACCCATAGAATCAAGAAAGAGCTCTCAATCTGTCAATCCTCACTATGTCTGGACCTGG-TAAGTTTTCCCGTGTTGAGTCAAATTAAGCCGCAGGCT--CCACGCCTGGTGGTGCCCTTCCGTCAATTCCTTTAAGTTTCAGCCTTGCGACCATACTCCCCCCGGAACCCAAAAACTT--TGATTTCTCATAAGGTGCTGGCAGAGTCATCAAAAA-AACATCTGCCAATCCCTAGTCGGCATCGTTTATGGTTGAGACTAGGACGGTATCTAATCGTCTTCGAGCCCCCAACTTTC-GTTCTTGATTAATGAAAACATCCTTGAC-AAATGCTTTCGCAGAAGTTCGTCTTTCATAAATCCAAGAATTTCACCTCTGACAATGAAATACGAATGTCCCCGACTGTCCCTCTTAATCATTACTCTGGTCTCACAGACCAACAAGATAAG-CCAGAGTCCTATCGTGTTATTCCATGCTAATATATTCAGAGCGTAGGCTTGCTTTGAACACTCTAATTTACTCAAAGTAACTTCGTCGGCTCCTAGTCCCGGGACAGTGAAGCCCAGGAGCTAGTCCCCGACAACAAGATGGGACTT-GCCAGTGCACATCT-CAAAGACGGACCGGCAGGTCCCATCCGAAATCCAACTACGAGCTTTTTAACTGCAACAACTTAAATATACGCTATTGGAGCTGGAATTACCGCGGCTGCTGGC-ACCAGACTTGCCCTCCAATGGATCCTCGTTAAGG-GATTTAGATTGTACTCATTCCAATTACCAGAC-TTTAGAAGCCCGGTATTGTTATTTATTGTCACTACCTCCCTGTATCAGGATTGGGTAATTTGCGCGCCTGCTGCCTTCCTTGGATGTGGTAGCCGTTTCTCAGGCTCCCTCTCCGGAATCGAACCCTAATTCCCCGTCACCCGTTAACACCATGGTAGGCCTCTATCCTACCATCGCCAATTGATAGGGCAGAAATTTGAATGAAATATCGCCGGCGC---AAGGCCATGCGATTCGTGAAGTTATCATGATTCACCAAAAGACGAG---CAAAGCTCGGTTGGCCTTAAATCTAATAAATACGTCCCTTCCAGAAGTCGGGA-TTTACGCACGTATTAGCTCTAGAATTACTACGGTTAT-CCGAGTAGTAGG-TACCATCAAATAAACTATAACTGATTTAATGAGC-----------------------------------------------------------------------------------------------
>October2022_Kabira_TetraCulture_24_Cul41_(reversed)
-----------------------------------------------------TGGGGCGGTTTGGAGAACTTCTCA-GCAATAGGCGGTGGAAAACCACCTCC-AGTTGCCAATCCGAACTCCTCACCAACACATTCAATCGGTAGGAGCGACGGGCGGTGTGTACAAAGGGCAGGGACGTAATCAACGCGATTTGATGAATCACGCTTACTAGGCATTCCTCGTTGAAGATTAATAATTGCAATAATCTAGCCCCATCACGATGCAGTTTC-AAAGATTACCCGGACCTCTCGGTCAAGGCT--AGGCTCGGTGAATGCATCAGTGTAGCGCGCGTGCGGCCCAGAACATCTAAGGGCATCACAGACCTGTTATTGCCTCACACTTCCATTAGCTAAACGCCAATAGTCCCTCTAAGAAGTTTG-CCTCCTACCAAAG--TAGGAGTAACTATTTAGCAGGCTGAGGTCTCGTTCGTTACCGGAATCAACCTGACAAGGCAACCCACCAACTAAGAACGGCCATGCACCACCACCCATAGAATCAAGAAAGAGCTCTCAATCTGTCAATCCTCACTATGTCTGGACCTGG-TAAGTTTTCCCGTGTTGAGTCAAATTAAGCCGCAGGCT--CCACGCCTGGTGGTGCCCTTCCGTCAATTCCTTTAAGTTTCAGCCTTGCGACCATACTCCCCCCGGAACCCAAAAACTT--TGATTTCTCATAAGGTGCTGGCAGAGTCATCAAAAA-AACATCTGCCAATCCCTAGTCGGCATCGTTTATGGTTGAGACTAGGACGGTATCTAATCGTCTTCGAGCCCCCAACTTTC-GTTCTTGATTAATGAAAACATCCTTGAC-AAATGCTTTCGCAGAAGTTCGTCTTTCATAAATCCAAGAATTTCACCTCTGACAATGAAATACGAATGTCCCCGACTGTCCCTCTTAATCATTACTCTGGTCTCACAGACCAACAAGATAAG-CCAGAGTCCTATCGTGTTATTCCATGCTAATATATTCAGAGCGTAGGCTTGCTTTGAACACTCTAATTTACTCAAAGTAACTTCGTCGGCTCCTAGTCCCGGGACAGTGAAGCCCAGGAGCTAGTCCCCGACAACAAGATGGGACTT-GCCAGTGCACATCT-CAAAGACGGACCGGCAGGTCCCATCCGAAATCCAACTACGAGCTTTTTAACTGCAACAACTTAAATATACGCTATTGGAGCTGGAATTACCGCGGCTGCTGGC-ACCAGACTTGCCCTCCAATGGATCCTCGTTAAGG-GATTTAGATTGTACTCATTCCAATTACCAGAC-TTTAGAAGCCCGGTATTGTTATTTATTGTCACTACCTCCCTGTATCAGGATTGGGTAATTTGCGCGCCTGCTGCCTTCCTTGGATGTGGTAGCCGTTTCTCAGGCTCCCTCTCCGGAATCGAACCCTAATTCCCCGTCACCCGTTAACACCATGGTAGGCCTCTATCCTACCATCGCCAATTGATAGGGCAGAAATTTGAATGAAATATCGCCGGCGC---AAGGCCATGCGATTCGTGAAGTTATCATGATTCACCAAAAGACGAG---CAAAGCTCGGTTGGCCTTAAATCTAATAAATACGTCCCTTCCAGAAGTCGGGA-TTTACGCACGTATTAGCTCTAGAATTACTACGGTTAT-CCGAGTAGTAGG-TACCATCAAATAAACTATAACTGATTTAATGAGC-----------------------------------------------------------------------------------------------
>October2022_Kabira_TetraCulture_32_Cul44_(reversed)
-----------------------------------------------------TGGGGCGGTTTGGAGAACTTCTCA-GCAATAGGCGGTGGAAAACCACCTCC-AGTTGCCAATCCGAACTCCTCACCAACACATTCAATCGGTAGGAGCGACGGGCGGTGTGTACAAAGGGCAGGGACGTAATCAACGCGATTTGATGAATCACGCTTACTAGGCATTCCTCGTTGAAGATTAATAATTGCAATAATCTAGCCCCATCACGATGCAGTTTC-AAAGATTACCCGGACCTCTCGGTCAAGGCT--AGGCTCGGTGAATGCATCAGTGTAGCGCGCGTGCGGCCCAGAACATCTAAGGGCATCACAGACCTGTTATTGCCTCACACTTCCATTAGCTAAACGCCAATAGTCCCTCTAAGAAGTTTG-CCTCCTACCAAAG--TAGGAGTAACTATTTAGCAGGCTGAGGTCTCGTTCGTTACCGGAATCAACCTGACAAGGCAACCCACCAACTAAGAACGGCCATGCACCACCACCCATAGAATCAAGAAAGAGCTCTCAATCTGTCAATCCTCACTATGTCTGGACCTGG-TAAGTTTTCCCGTGTTGAGTCAAATTAAGCCGCAGGCT--CCACGCCTGGTGGTGCCCTTCCGTCAATTCCTTTAAGTTTCAGCCTTGCGACCATACTCCCCCCGGAACCCAAAAACTT--TGATTTCTCATAAGGTGCTGGCAGAGTCATCAAAAA-AACATCTGCCAATCCCTAGTCGGCATCGTTTATGGTTGAGACTAGGACGGTATCTAATCGTCTTCGAGCCCCCAACTTTC-GTTCTTGATTAATGAAAACATCCTTGAC-AAATGCTTTCGCAGAAGTTCGTCTTTCATAAATCCAAGAATTTCACCTCTGACAATGAAATACGAATGTCCCCGACTGTCCCTCTTAATCATTACTCTGGTCTCACAGACCAACAAGATAAG-CCAGAGTCCTATCGTGTTATTCCATGCTAATATATTCAGAGCGTAGGCTTGCTTTGAACACTCTAATTTACTCAAAGTAACTTCGTCGGCTCCTAGTCCCGGGACAGTGAAGCCCAGGAGCTAGTCCCCGACAACAAGATGGGACTT-GCCAGTGCACATCT-CAAAGACGGACCGGCAGGTCCCATCCGAAATCCAACTACGAGCTTTTTAACTGCAACAACTTAAATATACGCTATTGGAGCTGGAATTACCGCGGCTGCTGGC-ACCAGACTTGCCCTCCAATGGATCCTCGTTAAGG-GATTTAGATTGTACTCATTCCAATTACCAGAC-TTTAGAAGCCCGGTATTGTTATTTATTGTCACTACCTCCCTGTATCAGGATTGGGTAATTTGCGCGCCTGCTGCCTTCCTTGGATGTGGTAGCCGTTTCTCAGGCTCCCTCTCCGGAATCGAACCCTAATTCCCCGTCACCCGTTAACACCATGGTAGGCCTCTATCCTACCATCGCCAATTGATAGGGCAGAAATTTGAATGAAATATCGCCGGCGC---AAGGCCATGCGATTCGTGAAGTTATCATGATTCACCAAAAGACGAG---CAAAGCTCGGTTGGCCTTAAATCTAATAAATACGTCCCTTCCAGAAGTCGGGA-TTTACGCACGTATTAGCTCTAGAATTACTACGGTTAT-CCGAGTAGTAGG-TACCATCAAATAAACTATAACTGATTTAATGAGC-----------------------------------------------------------------------------------------------
>October2022_Kabira_TetraCulture_42_Cul49_(reversed)
-------------------------------------------------------------------------------------------------------------------------------------------------AGGAGCGACGGGCGGTGTGTACAAAGGGCAGGGACGTAATCAACGCGATTTGATGAATCACGCTTACTAGGCATTCCTCGTTGAAGATTAATAATTGCAATAATCTAGCCCCATCACGATGCAGTTTC-AAAGATTACCCGGACCTCTCGGTCAAGGCT--AGGCTCGGTGAATGCATCAGTGTAGCGCGCGTGCGGCCCAGAACATCTAAGGGCATCACAGACCTGTTATTGCCTCACACTTCCATTAGCTAAACGCCAATAGTCCCTCTAAGAAGTTTG-CCTCCTACCAAAG--TAGGAGTAACTATTTAGCAGGCTGAGGTCTCGTTCGTTACCGGAATCAACCTGACAAGGCAACCCACCAACTAAGAACGGCCATGCACCACCACCCATAGAATCAAGAAAGAGCTCTCAATCTGTCAATCCTCACTATGTCTGGACCTGG-TAAGTTTTCCCGTGTTGAGTCAAATTAAGCCGCAGGCT--CCACGCCTGGTGGTGCCCTTCCGTCAATTCCTTTAAGTTTCAGCCTTGCGACCATACTCCCCCCGGAACCCAAAAACTT--TGATTTCTCATAAGGTGCTGGCAGAGTCATCAAAAA-AACATCTGCCAATCCCTAGTCGGCATCGTTTATGGTTGAGACTAGGACGGTATCTAATCGTCTTCGAGCCCCCAACTTTC-GTTCTTGATTAATGAAAACATCCTTGAC-AAATGCTTTCGCAGAAGTTCGTCTTTCATAAATCCAAGAATTTCACCTCTGACAATGAAATACGAATGTCCCCGACTGTCCCTCTTAATCATTACTCTGGTCTCACAGACCAACAAGATAAG-CCAGAGTCCTATCGTGTTATTCCATGCTAATATATTCAGAGCGTAGGCTTGCTTTGAACACTCTAATTTACTCAAAGTAACTTCGTCGGCTCCTAGTCCCGGGACAGTGAAGCCCAGGAGCTAGTCCCCGACAACAAGATGGGACTT-GCCAGTGCACATCT-CAAAGACGGACCGGCAGGTCCCATCCGAAATCCAACTACGAGCTTTTTAACTGCAACAACTTAAATATACGCTATTGGAGCTGGAATTACCGCGGCTGCTGGC-ACCAGACTTGCCCTCCAATGGATCCTCGTTAAGG-GATTTAGATTGTACTCATTCCAATTACCAGAC-TTTAGAAGCCCGGTATTGTTATTTATTGTCACTACCTCCCTGTATCAGGATTGGGTAATTTGCGCGCCTGCTGCCTTCCTTGGATGTGGTAGCCGTTTCTCAGGCTCCCTCTCCGGAATCGAACCCTAATTCCCCGTCACCCGTTAACACCATGGTAGGCCTCTATCCTACCATCGCCAATTGATAGGGCAGAAATTTGAATGAAATATCGCCGGCGC---AAGGCCATGCGATTCGTGAAGTTATCATGATTCACCAAAAGACGAG---CAAAGCTCGGTTGGCCTTAAATCTAATAAATACGTCCCTTCCAGAAGTCGGGA-TTTACGCACGTATTAGCTCTAGAATTACTACGGTTAT-CCGAGTAGTAGG-TACCATCAAATAAACTATAACTGATTTAATGAGC-----------------------------------------------------------------------------------------------
>October2022_Kabira_TetraCulture_44_Cul51_(reversed)
------------------------------------------------TCTAATGGGGCGGTTTGGAGAACTTCTCA-GCAATAGGCGGTGGAAAACCACCTCC-AGTTGCCAATCCGAACTCCTCACCAACACATTCAATCGGTAGGAGCGACGGGCGGTGTGTACAAAGGGCAGGGACGTAATCAACGCGATTTGATGAATCACGCTTACTAGGCATTCCTCGTTGAAGATTAATAATTGCAATAATCTAGCCCCATCACGATGCAGTTTC-AAAGATTACCCGGACCTCTCGGTCAAGGCT--AGGCTCGGTGAATGCATCAGTGTAGCGCGCGTGCGGCCCAGAACATCTAAGGGCATCACAGACCTGTTATTGCCTCACACTTCCATTAGCTAAACGCCAATAGTCCCTCTAAGAAGTTTG-CCTCCTACCAAAG--TAGGAGTAACTATTTAGCAGGCTGAGGTCTCGTTCGTTACCGGAATCAACCTGACAAGGCAACCCACCAACTAAGAACGGCCATGCACCACCACCCATAGAATCAAGAAAGAGCTCTCAATCTGTCAATCCTCACTATGTCTGGACCTGG-TAAGTTTTCCCGTGTTGAGTCAAATTAAGCCGCAGGCT--CCACGCCTGGTGGTGCCCTTCCGTCAATTCCTTTAAGTTTCAGCCTTGCGACCATACTCCCCCCGGAACCCAAAAACTT--TGATTTCTCATAAGGTGCTGGCAGAGTCATCAAAAA-AACATCTGCCAATCCCTAGTCGGCATCGTTTATGGTTGAGACTAGGACGGTATCTAATCGTCTTCGAGCCCCCAACTTTC-GTTCTTGATTAATGAAAACATCCTTGAC-AAATGCTTTCGCAGAAGTTCGTCTTTCATAAATCCAAGAATTTCACCTCTGACAATGAAATACGAATGTCCCCGACTGTCCCTCTTAATCATTACTCTGGTCTCACAGACCAACAAGATAAG-CCAGAGTCCTATCGTGTTATTCCATGCTAATATATTCAGAGCGTAGGCTTGCTTTGAACACTCTAATTTACTCAAAGTAACTTCGTCGGCTCCTAGTCCCGGGACAGTGAAGCCCAGGAGCTAGTCCCCGACAACAAGATGGGACTT-GCCAGTGCACATCT-CAAAGACGGACCGGCAGGTCCCATCCGAAATCCAACTACGAGCTTTTTAACTGCAACAACTTAAATATACGCTATTGGAGCTGGAATTACCGCGGCTGCTGGC-ACCAGACTTGCCCTCCAATGGATCCTCGTTAAGG-GATTTAGATTGTACTCATTCCAATTACCAGAC-TTTAGAAGCCCGGTATTGTTATTTATTGTCACTACCTCCCTGTATCAGGATTGGGTAATTTGCGCGCCTGCTGCCTTCCTTGGATGTGGTAGCCGTTTCTCAGGCTCCCTCTCCGGAATCGAACCCTAATTCCCCGTCACCCGTTAACACCATGGTAGGCCTCTATCCTACCATCGCCAATTGATAGGGCAGAAATTTGAATGAAATATCGCCGGCGC---AAGGCCATGCGATTCGTGAAGTTATCATGATTCACCAAAAGACGAG---CAAAGCTCGGTTGGCCTTAAATCTAATAAATACGTCCCTTCCAGAAGTCGGGA-TTTACGCACGTATTAGCTCTAGAATTACTACGGTTAT-CCGAGTAGTAGG-TACCATCAAATAAACTATAACTGATTTAATGAGC-----------------------------------------------------------------------------------------------
>October2022_Kabira_TetraCulture_43_Cul50_(reversed)
---------------------------------------------------------------------------------------------------------AGTTGCCAATCCGAACTCCTCACCAACACATTCAATCGGTAGGAGCGACGGGCGGTGTGTACAAAGGGCAGGGACGTAATCAACGCGATTTGATGAATCACGCTTACTAGGCATTCCTCGTTGAAGATTAATAATTGCAATAATCTAGCCCCATCACGATGCAGTTTC-AAAGATTACCCGGACCTCTCGGTCAAGGCT--AGGCTCGGTGAATGCATCAGTGTAGCGCGCGTGCGGCCCAGAACATCTAAGGGCATCACAGACCTGTTATTGCCTCACACTTCCATTAGCTAAACGCCAATAGTCCCTCTAAGAAGTTTG-CCTCCTACCAAAG--TAGGAGTAACTATTTAGCAGGCTGAGGTCTCGTTCGTTACCGGAATCAACCTGACAAGGCAACCCACCAACTAAGAACGGCCATGCACCACCACCCATAGAATCAAGAAAGAGCTCTCAATCTGTCAATCCTCACTATGTCTGGACCTGG-TAAGTTTTCCCGTGTTGAGTCAAATTAAGCCGCAGGCT--CCACGCCTGGTGGTGCCCTTCCGTCAATTCCTTTAAGTTTCAGCCTTGCGACCATACTCCCCCCGGAACCCAAAAACTT--TGATTTCTCATAAGGTGCTGGCAGAGTCATCAAAAA-AACATCTGCCAATCCCTAGTCGGCATCGTTTATGGTTGAGACTAGGACGGTATCTAATCGTCTTCGAGCCCCCAACTTTC-GTTCTTGATTAATGAAAACATCCTTGAC-AAATGCTTTCGCAGAAGTTCGTCTTTCATAAATCCAAGAATTTCACCTCTGACAATGAAATACGAATGTCCCCGACTGTCCCTCTTAATCATTACTCTGGTCTCACAGACCAACAAGATAAG-CCAGAGTCCTATCGTGTTATTCCATGCTAATATATTCAGAGCGTAGGCTTGCTTTGAACACTCTAATTTACTCAAAGTAACTTCGTCGGCTCCTAGTCCCGGGACAGTGAAGCCCAGGAGCTAGTCCCCGACAACAAGATGGGACTT-GCCAGTGCACATCT-CAAAGACGGACCGGCAGGTCCCATCCGAAATCCAACTACGAGCTTTTTAACTGCAACAACTTAAATATACGCTATTGGAGCTGGAATTACCGCGGCTGCTGGC-ACCAGACTTGCCCTCCAATGGATCCTCGTTAAGG-GATTTAGATTGTACTCATTCCAATTACCAGAC-TTTAGAAGCCCGGTATTGTTATTTATTGTCACTACCTCCCTGTATCAGGATTGGGTAATTTGCGCGCCTGCTGCCTTCCTTGGATGTGGTAGCCGTTTCTCAGGCTCCCTCTCCGGAATCGAACCCTAATTCCCCGTCACCCGTTAACACCATGGTAGGCCTCTATCCTACCATCGCCAATTGATAGGGCAGAAATTTGAATGAAATATCGCCGGCGC---AAGGCCATGCGATTCGTGAAGTTATCATGATTCACCAAAAGACGAG---CAAAGCTCGGTTGGCCTTAAATCTAATAAATACGTCCCTTCCAGAAGTCGGGA-TTTACGCACGTATTAGCTCTAGAATTACTACGGTTAT-CCGAGTAGTAGG-TACCATCAAATAAACTATAACTGATTTAA----------------------------------------------------------------------------------------------------
>JN376804_Tetraselmis_astigmatica_strai_(reversed)
-----------------------------------------------CUCUAAUGGGGCGGUUUGGAGAACUUCUCA-GCAAUAGGCGGUGGAAAACCACCUCC-AGUUGCCAAUCCGAACUCCUCACCAACACAUUCAAUCGGUAGGAGCGACGGGCGGUGUGUACAAAGGGCAGGGACGUAAUCAACGCGAUUUGAUGAAUCACGCUUACUAGGCAUUCCUCGUUGAAGAUUAAUAAUUGCAAUAAUCUAGCCCCAUCACGAUGCAGUUUC-AAAGAUUACCCGGACCUCUCGGUCAAGGCU--AGGCUCGGUGAAUGCAUCAGUGUAGCGCGCGUGCGGCCCAGAACAUCUAAGGGCAUCACAGACCUGUUAUUGCCUCACACUUCCAUUAGCUAAACGCCAAUAGUCCCUCUAAGAAGUUUG-CCACCUACCAAAG--UAGGAGUAACUAUUUAGCAGGCUGAGGUCUCGUUCGUUACCGGAAUCAACCUGACAAGGCAACCCACCAACUAAGAACGGCCAUGCACCACCACCCAUAGAAUCAAGAAAGAGCUCUCAAUCUGUCAAUCCUCACUAUGUCUGGACCUGG-UAAGUUUUCCCGUGUUGAGUCAAAUUAAGCCGCAGGCU--CCACGCCUGGUGGUGCCCUUCCGUCAAUUCCUUUAAGUUUCAGCCUUGCGACCAUACUCCCCCCGGAACCCAAAAACUU--UGAUUUCUCAUAAGGUGCUGGCAGAGUCAUCAAAAA-AACAUCUGCCAAUCCCUAGUCGGCAUCGUUUAUGGUUGAGACUAGGACGGUAUCUAAUCGUCUUCGAGCCCCCAACUUUC-GUUCUUGAUUAAUGAAAACAUCCUUGAC-AAAUGCUUUCGCAGAAGUUCGUCUUUCAUAAAUCCAAGAAUUUCACCUCUGACAAUGAAAUACGAAUGUCCCCGACUGUCCCUCUUAAUCAUUACUCUGGUCUCACAGACCAACAAGAUAAG-CCAGAGUCCUAUCGUGUUAUUCCAUGCUAAUAUAUUCAGAGCGUAGGCUUGCUUUGAACACUCUAAUUUACUCAAAGUAACUUCGUCGGCUCCUAGUCCCGGGACAGUGAAGCCCAGGAGCUAGUCCCCGACAACAAGAUGGGACUU-GCCAGUACACAUCU-CAAAGACGGACCGGCAGGUCCCAUCCGAAAUCCAACUACGAGCUUUUUAACUGCAACAACUUAAAUAUACGCUAUUGGAGCUGGAAUUACCGCGGCUGCUGGC-ACCAGACUUGCCCUCCAAUGGAUCCUCGUUAAGG-GAUUUAGAUUGUACUCAUUCCAAUUACCAGAC-UUUAGAAGCCCGGUAUUGUUAUUUAUUGUCACUACCUCCCUGUAUCAGGAUUGGGUAAUUUGCGCGCCUGCUGCCUUCCUUGGAUGUGGUAGCCGUUUCUCAGGCUCCCUCUCCGGAAUCGAACCCUAAUUCCCCGUCACCCGUUAACACCAUGGUAGGCCUCUAUCCUACCAUCGCCAAUUGAUAGGGCAGAAAUUUGAAUGAAAUAUCGCCGGCGC---AAGGCCAUGCGAUUCGUGAAGUUAUCAUGAUUCACCAAAAGACGAG---CAAAGCUCGGUUGGCCUUAAAUCUAAUAAAUACGUCCCUUCCAGAAGUCGGGA-UUUACGCACGUAUUAGCUCUAGAAUUACUACGGUUAU-CCGAGUAGUAGG-UACCAUCAAAUAAACUAUAACUGAUUUAAUGAGCCAUUCGCAGUUUCACAGUACAAGCAGUUUAUACUUAGACAUGCA---------------------------------------------------
>October2022_Kabira_TetraCulture_45_Cul52_(reversed)
-----------------------------------------------CTCTAATGGGGCGGTTTGGAGAACTTCTCA-GCAATAGGCGGTGGAAAACCACCTCC-AGTTGCCAATCCGAACTCCTCACCAACACATTCAATCGGTAGGAGCGACGGGCGGTGTGTACAAAGGGCAGGGACGTAATCAACGCGATTTGATGAATCACGCTTACTAGGCATTCCTCGTTGAAGATTAATAATTGCAATAATCTAGCCCCATCACGATGCAGTTTC-AAAGATTACCCGGACCTCTCGGTCAAGGCT--AGGCTCGGTGAATGCATCAGTGTAGCGCGCGTGCGGCCCAGAACATCTAAGGGCATCACAGACCTGTTATTGCCTCACACTTCCATTAGCTAAACGCCAATAGTCCCTCTAAGAAGTTTG-CCTCCTACCAAAG--TAGGAGTAACTATTTAGCAGGCTGAGGTCTCGTTCGTTACCGGAATCAACCTGACAAGGCAACCCACCAACTAAGAACGGCCATGCACCACCACCCATAGAATCAAGAAAGAGCTCTCAATCTGTCAATCCTCACTATGTCTGGACCTGG-TAAGTTTTCCCGTGTTGAGTCAAATTAAGCCGCAGGCT--CCACGCCTGGTGGTGCCCTTCCGTCAATTCCTTTAAGTTTCAGCCTTGCGACCATACTCCCCCCGGAACCCAAAAACTT--TGATTTCTCATAAGGTGCTGGCAGAGTCATCAAAAA-AACATCTGCCAATCCCTAGTCGGCATCGTTTATGGTTGAGACTAGGACGGTATCTAATCGTCTTCGAGCCCCCAACTTTC-GTTCTTGATTAATGAAAACATCCTTGAC-AAATGCTTTCGCAGAAGTTCGTCTTTCATAAATCCAAGAATTTCACCTCTGACAATGAAATACGAATGTCCCCGACTGTCCCTCTTAATCATTACTCTGGTCTCACAGACCAACAAGATAAG-CCAGAGTCCTATCGTGTTATTCCATGCTAATATATTCAGAGCGTAGGCTTGCTTTGAACACTCTAATTTACTCAAAGTAACTTCGTCGGCTCCTAGTCCCGGGACAGTGAAGCCCAGGAGCTAGTCCCCGACAACAAGATGGGACTT-GCCAGTGCACATCT-CAAAGACGGACCGGCAGGTCCCATCCGAAATCCAACTACGAGCTTTTTAACTGCAACAACTTAAATATACGCTATTGGAGCTGGAATTACCGCGGCTGCTGGC-ACCAGACTTGCCCTCCAATGGATCCTCGTTAAGG-GATTTAGATTGTACTCATTCCAATTACCAGAC-TTTAGAAGCCCGGTATTGTTATTTATTGTCACTACCTCCCTGTATCAGGATTGGGTAATTTGCGCGCCTGCTGCCTTCCTTGGATGTGGTAGCCGTTTCTCAGGCTCCCTCTCCGGAATCGAACCCTAATTCCCCGTCACCCGTTAACACCATGGTAGGCCT------------------------------------------------------------------------------------------------------------------------------------------------------------------------------------------------------------------------------------------------------------------------------------------------------------------------------------------------------
>AJ431370_Tetraselmis_sp_KSN-2002_part_(reversed)
-------------------------------------UUCUCCUUCCUCUAAAUGGGGCGGUUUGGAGAACUUCUCA-GCAAUAGGCGGUGGAAAACCACCUCC-AGUUGCCAAUCCAAACUCCUCACCAACACAUUCAAUCGGUAGGAGCGACGGGCGGUGUGUACAAAGGGCAGGGACGUAAUCAACGCGAUUUGAUGAAUCACGCUUACUAGGCAUUCCUCGUUGAAGAUUAAUAAUUGCAAUAAUCUAGCCCCAUCACGAUGCAGUUUC-AAAGAUUACCCGGACCUCUCGGUCAAGGCU--AGGCUCGGUGAAUGCAUCAGUGUAGCGCGCGUGCGGCCCAGAACAUCUAAGGGCAUCACAGACCUGUUAUUGCCUCACACUUCCAUUAGCUAAACGCCAAUAGUCCCUCUAAGAAGUUUG-CCACCUACCAAAG--UAGGAGUAACUAUUUAGCAGGCUGAGGUCUCGUUCGUUACCGGAAUCAACCUGACAAGGCAACCCACCAACUAAGAACGGCCAUGCACCACCACCCAUAGAAUCAAGAAAGAGCUCUCAAUCUGUCAAUCCUCACUAUGUCUGGACCUGG-UAAGUUUUCCCGUGUUGAGUCAAAUUAAGCCGCAGGCU--CCACGCCUGGUGGUGCCCUUCCGUCAAUUCCUUUAAGUUUCAGCCUUGCGACCAUACUCCCCCCGGAACCCAAAAACUU--UGAUUUCUCAUAAGGUGCUGGCAGAGUCAUCAAAAA-AACAUCUGCCAAUCCCUAGUCGGCAUCGUUUAUGGUUGAGACUAGGACGGUAUCUAAUCGUCUUCGAGCCCCCAACUUUC-GUUCUUGAUUAAUGAAAACAUCCUUGAC-AAAUGCUUUCGCAGAAGUUCGUCUUUCAUAAAUCCAAGAAUUUCACCUCUGACAAUGAAAUACGAAUGUCCCCGACUGUCCCUCUUAAUCAUUACUCUGGUCUCACAGACCAACAAGAUAAG-CCAGAGUCCUAUCGUGUUAUUCCAUGCUAAUAUAUUCAGAGCGUAGGCUUGCUUUGAACACUCUAAUUUACUCAAAGUAACUUCGUCGGCUCCUAGUCCCGGGACAGUGAAGCCCAGGAGCUAGUCCCCGACAACAAGAUGGGACUU-GCCAGUACACAUCU-CAAAGACGGACCGGCAGGUCCCAUCCGAAAUCCAACUACGAGCUUUUUAACUGCAACAACUUAAAUAUACGCUAUUGGAGCUGGAAUUACCGCGGCUGCUGGC-ACCAGACUUGCCCUCCAAUGGAUCCUCGUUAAGG-GAUUUAGAUUGUACUCAUUCCAAUUACCAGAC-UUUAGAAGCCCGGUAUUGUUAUUUAUUGUCACUACCUCCCUGUAUCAGGAUUGGGUAAUUUGCGCGCCUGCUGCCUUCCUUGGAUGUGGUAGCCGUUUCUCAGGCUCCCUCUCCGGAAUCGAACCCUAAUUCCCCGUCACCCGUUAACACCAUGGUAGGCCUCUAUCCUACCAUCGCCAAUUGAUAGGGCAGAAAUUUGAAUGAAAUAUCGCCGGCGC---AAGGCCAUGCGAUUCGUGAAGUUAUCAUGAUUCACCAAAAGACGAG---CAAAGCUCGGUUGGCCUUAAAUCUAAUAAAUACGUCCCUUCCAGAAGUCGGGA-UUUACGCACGUAUUAGCUCUAGAAUUACUACGGUUAU-CCGAGUAGUAGG-UACCAUCAAAUAAACUAUAACUGAUUUAAUGAUCCAUUCGCAGGUUCACAGUAUAAGCAGUUUAUACUUAGACAU------------------------------------------------------
>October2022_Kabira_TetraCulture_23_Cul40_(reversed)
-----------------------------------------------------TGGGGCGGTTTGGAGAACTTCTCA-GCAATAGGCGGCGGAAAACCACCTCC-AGTTGCCAATCCGAACTCCTCACCAACACATTCAATCGGTAGGAGCGACGGGCGGTGTGTACAAAGGGCAGGGACGTAATCAACGCGATTTGATGAATCACGCTTACTAGGCATTCCTCGTTGAAGATTAATAATTGCAATAATCTAGCCCCATCACGATGCAGTTTC-AAAGATTACCCGGACCTCTCGGTCAAGGCT--AGGCTCGGTGAATGCATCAGTGTAGCGCGCGTGCGGCCCAGAACATCTAAGGGCATCACAGACCTGTTATTGCCTCACACTTCCATTAGCTAAACGCCAATAGTCCCTCTAAGAAGTTTG-CCTCCTACCAAAG--TAGGAGTAACTATTTAGCAGGCTGAGGTCTCGTTCGTTACCGGAATCAACCTGACAAGGCAACCCACCAACTAAGAACGGCCATGCACCACCACCCATAGAATCAAGAAAGAGCTCTCAATCTGTCAATCCTCACTATGTCTGGACCTGG-TAAGTTTTCCCGTGTTGAGTCAAATTAAGCCGCAGGCT--CCACGCCTGGTGGTGCCCTTCCGTCAATTCCTTTAAGTTTCAGCCTTGCGACCATACTCCCCCCGGAACCCAAAAACTT--TGATTTCTCATAAGGTGCTGGCAGAGTCATCAAAAA-AACATCTGCCAATCCCTAGTCGGCATCGTTTATGGTTGAGACTAGGACGGTATCTAATCGTCTTCGAGCCCCCAACTTTC-GTTCTTGATTAATGAAAACATCCTTGAC-AAATGCTTTCGCAGAAGTTCGTCTTTCATAAATCCAAGAATTTCACCTCTGACAATGAAATACGAATGTCCCCGACTGTCCCTCTTAATCATTACTCTGGTCTCACAGACCAACAAGATAAG-CCAGAGTCCTATCGTGTTATTCCATGCTAATATATTCAGAGCGTAGGCTTGCTTTGAACACTCTAATTTACTCAAAGTAACTTCGTCGGCTCCTAGTCCCGGGACAGTGAAGCCCAGGAGCTAGTCCCCGACAACAAGATGGAACTT-GCCAGTGCACATCT-CAAAGACGGACCGGCACGTCCCATCCGAAATCCAACTACGAGCTTTTTAACTGCAACAACTTAAATATACGCTATTGGAGCTGGAATTACCGCGGCTGCTGGC-ACCAGACTTGCCCTCCAATGGATCCTCGTTAAGG-GATTTAGATTGTACTCATTCCAATTACCAGAC-TTTAGAAGCCCGGTATTGTTATTTATTGTCACTACCTCCCTGTATCAGGATTGGGTAATTTGCGCGCCTGCTGCCTTCCTTGGATGTGGTAGCCGTTTCTCAGGCTCCCTCTCCGGAATCGAACCCTAATTCCCCGTCACCCGTTAACACCATGGTAGGCCTCTATCCTACCATCGCCAATTGATAGGGCAGAAATTTGAATGAAACATCGCCGGCTC---AAGGCCATGCGATTCGTGAAGTTATCATGATTCACCAAAAGACGAG---CAAAGCTCGGTTGGCCTTAAATCTAATAAATACGTCCCTTCCAGAAGTCGGGA-TTTACGCACGTATTAGCTCTAGAATTACTACGGTTAT-CCGAGTAGTAGG-TACCATCAAATAAACTATAACTGATTTAATGAGC-----------------------------------------------------------------------------------------------
>October2022_Kabira_TetraCulture_63_Cul54_(reversed)
-------------------------------------------------------------------------------------------------------------------------------------------------------GACGGGCGGTGTGTACAAAGGGCAGGGACGTAATCAACGCGATTTGATGAATCACGCTTACTAGGCATTCCTCGTTGAAGATTAATAATTGCAATAATCTAGCCCCATCACGATGCAGTTTC-AAAGATTACCCGGACCTCTCGGTCAAGGCT--AGGCTCGGTGAATGCATCAGTGTAGCGCGCGTGCGGCCCAGAACATCTAAGGGCATCACAGACCTGTTATTGCCTCACACTTCCATTAGCTAAACGCCAATAGTCCCTCTAAGAAGTTTG-CCTCCTACCAAAG--TAGGAGTAACTATTTAGCAGGCTGAGGTCTCGTTCGTTACCGGAATCAACCTGACAAGGCAACCCACCAACTAAGAACGGCCATGCACCACCACCCATAGAATCAAGAAAGAGCTCTCAATCTGTCAATCCTCACTATGTCTGGACCTGG-TAAGTTTTCCCGTGTTGAGTCAAATTAAGCCGCAGGCT--CCACGCCTGGTGGTGCCCTTCCGTCAATTCCTTTAAGTTTCAGCCTTGCGACCATACTCCCCCCGGAACCCAAAAACTT--TGATTTCTCATAAGGTGCTGGCAGAGTCATCAAAAA-AACATCTGCCAATCCCTAGTCGGCATCGTTTATGGTTGAGACTAGGACGGTATCTAATCGTCTTCGAGCCCCCAACTTTC-GTTCTTGATTAATGAAAACATCCTTGAC-AAATGCTTTCGCAGAAGTTCGTCTTTCATAAATCCAAGAATTTCACCTCTGACAATGAAATACGAATGTCCCCGACTGTCCCTCTTAATCATTACTCTGGTCTCACAGACCAACAAGATAAG-CCAGAGTCCTATCGTGTTATTCCATGCTAATATATTCAGAGCGTAGGCTTGCTTTGAACACTCTAATTTACTCAAAGTAACTTCGTCGGCTCCTAGTCCCGGGACAGTGAAGCCCAGGAGCTAGTCCCCGACAACAAGATGGAACTT-GCCAGTGCACATCT-CAAAGACGGACCGGCACGTCCCATCCGAAATCCAACTACGAGCTTTTTAACTGCAACAACTTAAATATACGCTATTGGAGCTGGAATTACCGCGGCTGCTGGC-ACCAGACTTGCCCTCCAATGGATCCTCGTTAAGG-GATTTAGATTGTACTCATTCCAATTACCAGAC-TTTAGAAGCCCGGTATTGTTATTTATTGTCACTACCTCCCTGTATCAGGATTGGGTAATTTGCGCGCCTGCTGCCTTCCTTGGATGTGGTAGCCGTTTCTCAGGCTCCCTCTCCGGAATCGAACCCTAATTCCCCGTCACCCGTTAACACCATGGTAGGCCTCTATCCTACCATCGCCAATTGATAGGGCAGAAATTTGAATGAAACATCGCCGGCTC---AAGGCCATGCGATTCGTGAAGTTATCATGATTCACCAAAAGACGAG---CAAAGCTCGGTTGGCCTTAAATCTAATAAATACGTCCCTTCCAGAAGTCGGGA-TTTACGCACGTATTAGCTCTAGAATTACTACGGTTAT-CCGAGTAGTAGG-TACCATCAAATAAACTATAACTGATTTAATGAGC-----------------------------------------------------------------------------------------------
>October2022_Kabira_TetraCulture_36_Cul46_(reversed)
------------------------------------------------------GGGGCGGTTTGGAGAACTTCTCA-GCAATAGGCGGCGGAAAACCACCTCC-AGTTGCCAATCCGAACTCCTCACCAACACATTCAATCGGTAGGAGCGACGGGCGGTGTGTACAAAGGGCAGGGACGTAATCAACGCGATTTGATGAATCACGCTTACTAGGCATTCCTCGTTGAAGATTAATAATTGCAATAATCTAGCCCCATCACGATGCAGTTTC-AAAGATTACCCGGACCTCTCGGTCAAGGCT--AGGCTCGGTGAATGCATCAGTGTAGCGCGCGTGCGGCCCAGAACATCTAAGGGCATCACAGACCTGTTATTGCCTCACACTTCCATTAGCTAAACGCCAATAGTCCCTCTAAGAAGTTTG-CCTCCTACCAAAG--TAGGAGTAACTATTTAGCAGGCTGAGGTCTCGTTCGTTACCGGAATCAACCTGACAAGGCAACCCACCAACTAAGAACGGCCATGCACCACCACCCATAGAATCAAGAAAGAGCTCTCAATCTGTCAATCCTCACTATGTCTGGACCTGG-TAAGTTTTCCCGTGTTGAGTCAAATTAAGCCGCAGGCT--CCACGCCTGGTGGTGCCCTTCCGTC-ATTCCTTTAAGTTTCAGCCTTGCGACCATACTCCCCCCGGAACCCAAAAACTT--TGATTTCTCATAAGGTGCTGGCAGAGTCATCAAAAA-AACATCTGCCAATCCCTAGTCGGCATCGTTTATGGTTGAGACTAGGACGGTATCTAATCGTCTTCGAGCCCCCAACTTTC-GTTCTTGATTAATGAAAACATCCTTGAC-AAATGCTTTCGCAGAAGTTCGTCTTTCATAAATCCAAGAATTTCACCTCTGACAATGAAATACGAATGTCCCCGACTGTCCCTCTTAATCATTACTCTGGTCTCACAGACCAACAAGATAAG-CCAGAGTCCTATCGTGTTATTCCATGCTAATATATTCAGAGCGTAGGCTTGCTTTGAACACTCTAATTTACTCAAAGTAACTTCGTCGGCTCCTAGTCCCGGGACAGTGAAGCCCAGGAGCTAGTCCCCGACAACAAGATGGAACTT-GCCAGTGCACATCT-CAAAGACGGACCGGCACGTCCCATCCGAAATCCAACTACGAGCTTTTTAACTGCAACAACTTAAATATACGCTATTGGAGCTGGAATTACCGCGGCTGCTGGC-ACCAGACTTGCCCTCCAATGGATCCTCGTTAAGG-GATTTAGATTGTACTCATTCCAATTACCAGAC-TTTAGAAGCCCGGTATTGTTATTTATTGTCACTACCTCCCTGTATCAGGATTGGGTAATTTGCGCGCCTGCTGCCTTCCTTGGATGTGGTAGCCGTTTCTCAGGCTCCCTCTCCGGAATCGAACCCTAATTCCCCGTCACCCGTTAACACCATGGTAGGCCTCTATCCTACCATCGCCAATTGATAGGGCAGAAATTTGAATGAAACATCGCCGGCTC---AAGGCCATGCGATTCGTGAAGTTATCATGATTCACCAAAAGACGAG---CAAAGCTCGGTTGGCCTTAAATCTAATAAATACGTCCCTTCCAGAAGTCGGGA-TTTACGCACGTATTAGCTCTAGAATTACTACGGTTAT-CCGAGTAGTAGG-TACCATCAAATAAACTATA--------------------------------------------------------------------------------------------------------------
>October2022_Kabira_TetraCulture_69_Cul57_(reversed)
------------------------------------------------TCTAGTGGGGCGGTTTGGAGAACTTCTCA-GCTCTAGGTGGTGGCGAACCACCACT-AAGAGCCAATCCGAACTCCTCACCAACACACTCAATCGGTAGGAGCGACGGGCGGTGTGTACAAAGGGCAGGGACGTAATCAACGCGATTTGATGAATCACGCTTACTAGGCATTCCTCGTTGAAGATTAATAATTGCAATAATCTAGCCCCATCACGATGCAGTTTC-AAAGATTACCCGGACCTCTCGGTCAAGGCT--AGGCTCGTTGAATGCATCAGTGTAGCGCGCGTGCGGCCCAGAACATCTAAGGGCATCACAGACCTGTTATTGCCTCACACTTCCATTGGCTAAACGCCAATAGTCCCTCTAAGAAGTTCG-CCTCCTACCAAAG--TAGGAGTAACTATTTAGCAGGCTGAGGTCTCGTTCGTTACCGGAATCAACCTGACAAGGCAACCCACCAACTAAGAACGGCCATGCACCACCACCCATAGAATCAAGAAAGAGCTCTCAATCTGTCAATCCTCACTATGTCTGGACCTGG-TAAGTTTTCCCGTGTTGAGTCAAATTAAGCCGCAGGCT--CCACGCCTGGTGGTGCCCTTCCGTCAATTCCTTTAAGTTTCAGCCTTGCGACCATACTCCCCCCGGAACCCAAAAACTT--TGATTTCTCATAAGGTGCTGGCAGAGTCATCAAAAA-AACGTCTGCCAATCCCTAGTCGGCATCGTTTATGGTTGAGACTAGGACGGTATCTAATCGTCTTCGAGCCCCCAACTTTC-GTTCTTGATTAATGAAAACATCCTTGAC-AAATGCTTTCGCAGAAGTTCGTCTTTCATAAATCCAAGAATTTCACCTCTGACAATGAAATACGAATGTCCCCGACTGTCCCTCTTAATCATTACTCTGGTCTCACAGACCAACAGGATAAG-CCAGAGTCCTATCGTGTTATTCCATGCTAATGTATTCAGAGCGTAGGCTTGCTTTGAACACTCTAATTTACTCAAAGTAACCTCGTCAGCTCCTAGTCCC-GGCCAGTGAAGACCAAGAGCTAGTCCCCGACAACAAGATAGGACTG-GCCAGTGCACATCG-CAACGACGGACCGGCAAGTCCCATCCGAAATCCAACTACGAGCTTTTTAACTGCAACAACTTAAATATACGCTATTGGAGCTGGAATTACCGCGGCTGCTGGC-ACCAGACTTGCCCTCCAATGGATCCTCGTTAAGG-GATTTAGATTGTACTCATTCCAATTACCAGAC-TTGAAAAGCCCGGTATTGTTATTTATTGTCACTACCTCCCTGTATCAGGATTGGGTAATTTGCGCGCCTGCTGCCTTCCTTGGATGTGGTAGCCGTTTCTCAGGCTCCCTCTCCGGAATCGAACCCTAATCCTCCGTCACCCGTTAACACCATGGTAGGCCTCTATCCTACCATCGCCAATTGATAGGGCAGAAATTTGAATGAAACATCGCCGGCGC--AGAGGCCATGCGATTCGTGAAGTTATCATGATTCACCAAGAGACGAG---CAGAGCTCGGTTGGCCTTAAATCTAATAAATACGTCCCTTCCAGAAGTCGGGA-TTTACGCACGTATTAGCTCTAGAATTACTACGGTTAT-CCGAGTAGTAGG-TACCATCAAATAAACTATAACTGATTTAATGAGC-----------------------------------------------------------------------------------------------
>KX904702_Tetraselmis_rubens_isolate_Te_(reversed)
------------------------------------------------------------------------------------------------CCACCACU-AAGAGUCAAUCCGAACUCCUCACCAACACACUCAAUCGGUAGGAGCGACGGGCGGUGUGUACAAAGGGCAGGGACGUAAUCAACGCGAUUUGAUGAAUCACGCUUACUAGGCAUUCCUCGUUGAAGAUUAAUAAUUGCAAUAAUCUAGCCCCAUCACGAUGCAGUUUC-AAAGAUUACCCGGACCUCUCGGUCAAGGCU--AGGCUCGUUGAAUGCAUCAGUGUAGCGCGCGUGCGGCCCAGAACAUCUAAGGGCAUCACAGACCUGUUAUUGCCUCACACUUCCAUUGGCUAAACGCCAAUAGUCCCUCUAAGAAGUUCG-CCUCCUACCAAAG--UAGGAGUAACUAUUUAGCAGGCUGAGGUCUCGUUCGUUACCGGAAUCAACCUGACAAGGCAACCCACCAACUAAGAACGGCCAUGCACCACCACCCAUAGAAUCAAGAAAGAGCUCUCAAUCUGUCAAUCCUCACUAUGUCUGGACCUGG-UAAGUUUUCCCGUGUUGAGUCAAAUUAAGCCGCAGGCU--CCACGCCUGGUGGUGCCCUUCCGUCAAUUCCUUUAAGUUUCAGCCUUGCGACCAUACUCCCCCCGGAACCCAAAAACUU--UGAUUUCUCAUAAGGUGCUGGCAGAGUCAUCAAAAA-AACGUCUGCCAAUCCCUAGUCGGCAUCGUUUAUGGUUGAGACUAGGACGGUAUCUAAUCGUCUUCGAGCCCCCAACUUUC-GUUCUUGAUUAAUGAAAACAUCCUUGAC-AAAUGCUUUCGCAGAAGUUCGUCUUUCAUAAAUCCAAGAAUUUCACCUCUGACAAUGAAAUACGAAUGUCCCCGACUGUCCCUCUUAAUCAUUACUCUGGUCUCACAGACCAACAGGAUAAG-CCAGAGUCCUAUCGUGUUAUUCCAUGCUAAUGUAUUCAGAGCGUAGGCUUGCUUUGAACACUCUAAUUUACUCAAAGUAACCUCGUCAGCUCCUAGUCCC-GGGCAGUUAAGUCCAAGAGCUAGUCCCCGACAACAAGAUAGGACUG-GCCAGUGCACAUCG-CAACGACGGACCGGCAAGUCCCAUCCGAAAUCCAACUACGAGCUUUUUAACUGCAACAACUUAAAUAUACGCUAUUGGAGCUGGAAUUACCGCGGCUGCUGGC-ACCAGACUUGCCCUCCAAUGGAUCCUCGUUAAGG-GAUUUAGAUUGUACUCAUUCCAAUUACCAGAC-UUGAAAAGCCCGGUAUUGUUAUUUAUUGUCACUACCUCCCUGUAUCAGGAUUGGGUAAUUUGCGCGCCUGCUGCCUUCCUUGGAUGUGGUAGCCGUUUCUCAGGCUCCCUCUCCGGAAUCGAACCCUAAUCCUCCGUCACCCGUUAACACCAUGGUAGGCCUCUAUCCUACCAUCGCCAAUUGAUAGGGCAGAAAUUUGAAUGAAACAUCGCCGGCGC--AGGGGCCAUGCGAUUCGUGAAGUUAUCAUGAUUCACCAAGAGACGAG---CAGAGCUCGGUUGGCCUUAAAUCUAAUAAAUACGUCCCUUCCAGAAGUCGGGA-UUUACGCACGUAUUAGCUCUAGAAUUACUACGGUUAU-CCGAGUAGUAGG-UACCAUCAAAUAAACUAUAACUGAUUUAAUGAGCC----------------------------------------------------------------------------------------------
>KX904705_Tetraselmis_rubens_isolate_Te_(reversed)
------------------------------------------------------------------------------------------------------CU-AAGAGCCAAUCCGAACUCCUCACCAACACACUCAAUCGGUAGGAGCGACGGGCGGUGUGUACAAAGGGCAGGGACGUAAUCAACGCGAUUUGAUGAAUCACGCUUACUAGGCAUUCCUCGUUGAAGAUUAAUAAUUGCAAUAAUCUAGCCCCAUCACGAUGCAGUUUC-AAAGAUUACCCGGACCUCUCGGUCAAGGCU--AGGCUCGUUGAAUGCAUCAGUGUAGCGCGCGUGCGGCCCAGAACAUCUAAGGGCAUCACAGACCUGUUAUUGCCUCACACUUCCAUUGGCUAAACGCCAAUAGUCCCUCUAAGAAGUUCG-CCUCCUACCAAAG--UAGGAGUAACUAUUUAGCAGGCUGAGGUCUCGUUCGUUACCGGAAUCAACCUGACAAGGCAACCCACCAACUAAGAACGGCCAUGCACCACCACCCAUAGAAUCAAGAAAGAGCUCUCAAUCUGUCAAUCCUCACUAUGUCUGGACCUGG-UAAGUUUUCCCGUGUUGAGUCAAAUUAAGCCGCAGGCU--CCACGCCUGGUGGUGCCCUUCCGUCAAUUCCUUUAAGUUUCAGCCUUGCGACCAUACUCCCCCCGGAACCCAAAAACUU--UGAUUUCUCAUAAGGUGCUGGCAGAGUCAUCAAAAA-AACGUCUGCCAAUCCCUAGUCGGCAUCGUUUAUGGUUGAGACUAGGACGGUAUCUAAUCGUCUUCGAGCCCCCAACUUUC-GUUCUUGAUUAAUGAAAACAUCCUUGAC-AAAUGCUUUCGCAGAAGUUCGUCUUUCAUAAAUCCAAGAAUUUCACCUCUGACAAUGAAAUACGAAUGUCCCCGACUGUCCCUCUUAAUCAUUACUCUGGUCUCACAGACCAACAGGAUAAG-CCAGAGUCCUAUCGUGUUAUUCCAUGCUAAUGUAUUCAGAGCGUAGGCUUGCUUUGAACACUCUAAUUUACUCAAAGUAACCUCGUCAGCUCCUAGUCCC-GGACAGUGAAGCCCAGGAGCUAGUCCCCGACAACAAGAUGGGACUG-GCCAGUGCACAUCG-CAACGACGGACCGGCAAGUCCCAUCCGAAAUCCAACUACGAGCUUUUUAACUGCAACAACUUAAAUAUACGCUAUUGGAGCUGGAAUUACCGCGGCUGCUGGC-ACCAGACUUGCCCUCCAAUGGAUCCUCGUUAAGG-GAUUUAGAUUGUACUCAUUCCAAUUACCAGAC-UUGAAAAGCCCGGUAUUGUUAUUUAUUGUCACUACCUCCCUGUAUCAGGAUUGGGUAAUUUGCGCGCCUGCUGCCUUCCUUGGAUGUGGUAGCCAUUUCUCAGGCUCCCUCUCCGGAAUCGAACCCUAAUCCUCCGUCACCCGUUAACACCAUGGUAGGCCUCUAUCCUACCAUCGCCAAUUGAUAGGGCAGAAAUUUGAAUGAAACAUCGCCGGCGC--GGAGGCCAUGCGAUUCGUGAAGUUAUCAUGAUUCACCAAGAGACGAG---CAGAGCUCGGUUGGCCUUAAAUCUAAUAAAUACGUCCCUUCCAGGAGUCGGGA-UUUACGCACGUAUUAGCUCUAGAAUUACUACGGUUAU-CCGAGUAGUAGG-UACCAUCAAAUAAACUAUAACUGA---------------------------------------------------------------------------------------------------------
>KY054995_Tetraselmis_marina_strain_NZm_(reversed)
--------------------GAGCAU----UUUCGAACUUCUCUUGCUCUAUGUGGGGCGGUUUGGAGAACUUCUCA-GCUCUAGGUGGUGGCGAACCACCACU-AAGAGCCAAUCCGAACUCCUCACCAACACACUCAAUCGGUAGGAGCGACGGGCGGUGUGUACAAAGGGCAGGGACGUAAUCAACGCGAUUUGAUGAAUCACGCUUACUAGGCAUUCCUCGUUGAAGAUUAAUAAUUGCAAUAAUCUAGCCCCAUCACGAUGCAGUUUC-AAAGAUUACCCGGACCUCUCGGUCAAGGCU--AGGCUCGUUGAAUGCAUCAGUGUAGCGCGCGUGCGGCCCAGAACAUCUAAGGGCAUCACAGACCUGUUAUUGCCUCACACUUCCAUUGGCUAAACGCCAAUAGUCCCUCUAAGAAGUUCG-CCUCCUACCAAAG--UAGGAGUAACUAUUUAGCAGGCUGAGGUCUCGUUCGUUACCGGAAUCAACCUGACAAGGCAACCCACCAACUAAGAACGGCCAUGCACCACCACCCAUAGAAUCAAGAAAGAGCUCUCAAUCUGUCAAUCCUCACUAUGUCUGGACCUGG-UAAGUUUUCCCGUGUUGAGUCAAAUUAAGCCGCAGGCU--CCACGCCUGGUGGUGCCCUUCCGUCAAUUCCUUUAAGUUUCAGCCUUGCGACCAUACUCCCCCCGGAACCCAAAAACUU--UGAUUUCUCAUAAGGUGCUGGCAGAGUCAUCAAAAA-AACGUCUGCCAAUCCCUAGUCGGCAUCGUUUAUGGUUGAGACUAGGACGGUAUCUAAUCGUCUUCGAGCCCCCAACUUUC-GUUCUUGAUUAAUGAAAACAUCCUUGAC-AAAUGCUUUCGCAGAAGUUCGUCUUUCAUAAAUCCAAGAAUUUCACCUCUGACAAUGAAAUACGAAUGUCCCCGACUGUCCCUCUUAAUCAUUACUCUGGUCUCACAGACCAACAGGAUAAG-CCAGAGUCCUAUCGUGUUAUUCCAUGCUAAUGUAUUCAGAGCGUAGGCUUGCUUUGAACACUCUAAUUUACUCAAAGUAACCUCGUCAGCUCCUAGUCCC-GGACAGUGAAGCCCAGGAGCUAGUCCCCGACAACAAGAUAGGACUG-GCCAGUGCACAUCG-CAACGACGGACCGGCAAGUCCCAUCCGAAAUCCAACUACGAGCUUUUUAACUGCAACAACUUAAAUAUACGCUAUUGGAGCUGGAAUUACCGCGGCUGCUGGC-ACCAGACUUGCCCUCCAAUGGAUCCUCGUUAAGG-GAUUUAGAUUGUACUCAUUCCAAUUACCAGAC-UUGAAAAGCCCGGUAUUGUUAUUUAUUGUCACUACCUCCCUGUAUCAGGAUUGGGUAAUUUGCGCGCCUGCUGCCUUCCUUGGAUGUGGUAGCCGUUUCUCAGGCUCCCUCUCCGGAAUCGAACCCUAAUCCUCCGUCACCCGUUAACACCAUGGUAGGCCUCUAUCCUACCAUCGCCAAUUGAUAGGGCAGAAAUUUGAAUGAAACAUCGCCGGCGC--GGAGGCCAUGCGAUUCGUGAAGUUAUCAUGAUUCACCAAGAGACGAG---CAGAGCUCGGUUGGCCUUAAAUCUAAUAAAUACGUCCCUUCCAGAAGUCGGGA-UUUACGCACGUAUUAGCUCUAGAAUUACUACGGUUAU-CCGAGUAGUAGG-UACCAUCAAAUAAACUAUAACUGAUUUAAUGAGCCAUUCGCAGUUUCACAGUAUAAGCAGUUUAUACUUAGACAUGCAUGGCGUA---UCUGAGACAGCUAAGUUUU----------------------
>KX904704_Tetraselmis_rubens_isolate_Te_(reversed)
--------------------------------------------------------------------------------------------------ACCACU-AAGAGCCAAUCCGAACUCCUCACCAACACACUCAAUCGGUAGGAGCGACGGGCGGUGUGUACAAAGGGCAGGGACGUAAUCAACGCGAUUUGAUGAAUCACGCUUACUAGGCAUUCCUCGUUGAAGAUUAAUAAUUGCAAUAAUCUAGCCCCAUCACGAUGCAGUUUC-AAAGAUUACCCGGACCUCUCGGUCAAGGCU--AGGCUCGUUGAAUGCAUCAGUGUAGCGCGCGUGCGGCCCAGAACAUCUAAGGGCAUCACAGACCUGUUAUUGCCUCACACUUCCAUUGGCUAAACGCCAAUAGUCCCUCUAAGAAGUUCG-CCUCCUACCAAAG--UAGGAGUAACUAUUUAGCAGGCUGAGGUCUCGUUCGUUACCGGAAUCAACCUGACAAGGCAACCCACCAACUAAGAACGGCCAUGCACCACCACCCAUAGAAUCAAGAAAGAGCUCUCAAUCUGUCAAUCCUCACUAUGUCUGGACCUGG-UAAGUUUUCCCGUGUUGAGUCAAAUUAAGCCGCAGGCU--CCACGCCUGGUGGUGCCCUUCCGUCAAUUCCUUUAAGUUUCAGCCUUGCGACCAUACUCCCCCCGGAACCCAAAAACUU--UGAUUUCUCAUAAGGUGCUGGCAGAGUCAUCAAAAA-AACGUCUGCCAAUCCCUAGUCGGCAUCGUUUAUGGUUGAGACUAGGACGGUAUCUAAUCGUCUUCGAGCCCCCAACUUUC-GUUCUUGAUUAAUGAAAACAUCCUUGAC-AAAUGCUUUCGCAGAAGUUCGUCUUUCAUAAAUCCAAGAAUUUCACCUCUGACAAUGAAAUACGAAUGUCCCCGACUGUCCCUCUUAAUCAUUACUCUGGUCUCACAGACCAACAGGAUAAG-CCAGAGUCCUAUCGUGUUAUUCCAUGCUAAUGUAUUCAGAGCGUAGGCUUGCUUUGAACACUCUAAUUUACUCAAAGUAACCUCGUCAGCUCCUAGUCCC-GGACAGUGAAGCCCAGGAGCUAGUCCCCGACAACAAGAUAGGACUG-GCCAGUGCACAUCG-CAACGACGGACCGGCAAGUCCCAUCCGAAAUCCAACUACGAGCUUUUUAACUGCAACAACUUAAAUAUACGCUAUUGGAGCUGGAAUUACCGCGGCUGCUGGC-ACCAGACUUGCCCUCCAAUGGAUCCUCGUUAAGG-GAUUUAGAUUGUACUCAUUCCAAUUACCAGAC-UUGAAAAGCCCGGUAUUGUUAUUUAUUGUCACUACCUCCCUGUAUCAGGAUUGGGUAAUUUGCGCGCCUGCUGCCUUCCUUGGAUGUGGUAGCCAUUUCUCAGGCUCCCUCUCCGGAAUCGAACCCUAAUCCUCCGUCACCCGUUAACACCAUGGUAGGCCUCUAUCCUACCAUCGCCAAUUGAUAGGGCAGAAAUUUGAAUGAAACAUCGCCGGCGC--GGAGGCCAUGCGAUUCGUGAAGUUAUCAUGAUUCACCAAGAGACGAG---CAGAGCUCGGUUGGCCUUAAAUCUAAUAAAUACGUCCCUUCCAGAAGUCGGGA-UUUACGCACGUAUUAGCUCUAGAAUUACUACGGUUAU-CCGAGUAGUAGG-UACCAUCAAAUAAACUAUAAC------------------------------------------------------------------------------------------------------------
>KT023599_Tetraselmis_marina_strain_CTM_(reversed)
------------------------------------------------------------------------------------------GGCGAACCACCACU-AAAAGCCAAUCCGAACUCCUCACCAACACACUCAAUCGGUAGGAGCGACGGGCGGUGUGUACAAAGGGCAGGGACGUAAUCAACGCGAUUUGAUGAAUCACGCUUACUAGGCAUUCCUCGUUGAAGAUUAAUAAUUGCAAUAAUCUAGCCCCAUCACGAUGCAGUUUC-AAAGAUUACCCGGACCUCUCGGUCAAGGCU--AGGCUCGUUGAAUGCAUCAGUGUAGCGCGCGUGCGGCCCAGAACAUCUAAGGGCAUCACAGACCUGUUAUUGCCUCACACUUCCAUUGGCUAAACGCCAAUAGUCCCUCUAAGAAGUUCG-CCUCCUACCAAAG--UAGGAGUAACUAUUUAGCAGGCUGAGGUCUCGUUCGUUACCGGAAUCAACCUGACAAGGCAACCCACCAACUAAGAACGGCCAUGCACCACCACCCAUAGAAUCAAGAAAGAGCUCUCAAUCUGUCAAUCCUCACUAUGUCUGGACCUGG-UAAGUUUUCCCGUGUUGAGUCAAAUUAAGCCGCAGGCU--CCACGCCUGGUGGUGCCCUUCCGUCAAUUCCUUUAAGUUUCAGCCUUGCGACCAUACUCCCCCCGGAACCCAAAAACUU--UGAUUUCUCAUAAGGUGCUGGCAGAGUCAUCAAAAA-AACGUCUGCCAAUCCCUAGUCGGCAUCGUUUAUGGUUGAGACUAGGACGGUAUCUAAUCGUCUUCGAGCCCCCAACUUUC-GUUCUUGAUUAAUGAAAACAUCCUUGAC-AAAUGCUUUCGCAGAAGUUCGUCUUUCAUAAAUCCAAGAAUUUCACCUCUGACAAUGAAAUACGAAUGUCCCCGACUGUCCCUCUUAAUCAUUACUCUGGUCUCACAGACCAACAGGAUAAG-CCAGAGUCCUAUCGUGUUAUUCCAUGCUAAUGUAUUCAGAGCGUAGGCUUGCUUUGAACACUCUAAUUUACUCAAAGUAACCUCGUCAGCUCCUAGUCCC-GGACAGUGAAGCCCAGGAGCUAGUCCCCGACAACAAGAUAGGACUG-GCCAGUGCACAUCG-CAACGACGGACCGGCAAGUCCCAUCCGAAAUCCAACUACGAGCUUUUUAACUGCAACAACUUAAAUAUACGCUAUUGGAGCUGGAAUUACCGCGGCUGCUGGC-ACCAGACUUGCCCUCCAAUGGAUCCUCGUUAAGG-GAUUUAGAUUGUACUCAUUCCAAUUACCAGAC-UUGAAAAGCCCGGUAUUGUUAUUUAUUGUCACUACCUCCCUGUAUCAGGAUUGGGUAAUUUGCGCGCCUGCUGCCUUCCUUGGAUGUGGUAGCCAUUUCUCAGGCUCCCUCUCCGGAAUCGAACCCUAAUCCUCCGUCACCCGUUAACACCAUGGUAGGCCUCUAUCCUACCAUCGCCAAUUGAUAGGGCAGAAAUUUGAAUGAAACAUCGCCGGCGC--GGAGGCCAUGCGAUUCGUGAAGUUAUCAUGAUUCACCAAGAGACGAG---CAGAGCUCGGUUGGCCUUAAAUCUAAUAAAUACGUCCCUUCCAGAAGUCGGGA-UUUACGCACGUAUUAGCUCUAGAAUUACUACGGUUAU-CCGAGUAGUAGG-UACCAUCAAAUAAACUAUAACUGAUUUAAUGAGCCAUUCGCAGUUUCACAGUAUAAGCAGUU-------------------------------------------------------------------
>HE610131_Tetraselmis_marina_18S_rRNA_g_(reversed)
--------------------GGAAACCUUGUUACGACUUCUCCUUCCUCUAAGUGGGGCGGUUUGGAGAACUUCUCA-ACUCUAAUCAGUGGCGAACCACCAAU-AGGAGUCAAUCCGAACUCCUCACCAACACACUCAAUCGGUAGGAGCGACGGGCGGUGUGUACAAAGGGCAGGGACGUAAUCAACGCGAUUUGAUGAAUCACGCUUACUAGGCAUUCCUCGUUGAAGAUUAAUAAUUGCAAUAAUCUAGCCCCAUCACGAUGCAGUUUC-AAAGAUUACCCGGACCUCUCGGUCAAGGCU--AGGCUCGUUGAAUGCAUCAGUGUAGCGCGCGUGCGGCCCAGAACAUCUAAGGGCAUCACAGACCUGUUAUUGCCUCACACUUCCAUUGGCUAAACGCCAAUAGUCCCUCUAAGAAGUUCG-CCUCCUACCAAGG--UAGGAAUAACUAUUUAGCAGGCUGAGGUCUCGUUCGUUACCGGAAUCAACCUGACAAGGCAACCCACCAACUAAGAACGGCCAUGCACCACCACCCAUAGAAUCAAGAAAGAGCUCUCAAUCUGUCAAUCCUCACUAUGUCUGGACCUGG-UAAGUUUUCCCGUGUUGAGUCAAAUUAAGCCGCAGGCU--CCACGCCUGGUGGUGCCCUUCCGUCAAUUCCUUUAAGUUUCAGCCUUGCGACCAUACUCCCCCCGGAACCCAAAAACUU--UGAUUUCUCAUAAGGUGCUGGCAGAGUCAUCAAAAA-AACGUCUGCCAAUCCCUAGUCGGCAUCGUUUAUGGUUGAGACUAGGACGGUAUCUAAUCGUCUUCGAGCCCCCAACUUUC-GUUCUUGAUUAAUGAAAACAUCCUUGAC-AAAUGCUUUCGCAGAAGUUCGUCUUUCAUAAAUCCAAGAAUUUCACCUCUGACAAUGAAAUACGAAUGUCCCCGACUGUCCCUCUUAAUCAUUACUCUGGUCUCACAGACCAACAGGAUAAG-CCAGAGUCCUAUCGUGUUAUUCCAUGCUAAUGUAUUCAGAGCGUAGGCUUGCUUUGAACACUCUAAUUUACUCAAAGUAACCUCGUUAGCUCCCAGUCCC-GGACAGUAAAGCCCAGGAGCUGGUCCCCAACAACAAGAUAGGACCG-GCCAGUGCACAUCG-CAACGACGGACCGGCAGGUCCCAUCCGAAAUCCAACUACGAGCUUUUUAACUGCAACAACUUAAAUAUACGCUAUUGGAGCUGGAAUUACCGCGGCUGCUGGC-ACCAGACUUGCCCUCCAAUGGAUCCUCGUUAAGG-GAUUUAGAUUGUACUCAUUCCAAUUACCAGAC-UUUAAAAGCCCGGUAUUGUUAUUUAUUGUCACUACCUCCCUGUAUCAGGAUUGGGUAAUUUGCGCGCCUGCUGCCUUCCUUGGAUGUGGUAGCCGUUUCUCAGGCUCCCUCUCCGGAAUCGAACCCUAAUCCUCCGUCACCCGUUAACACCAUGGUAGGCCUCUAUCCUACCAUCGCCAAUUGAUAGGGCAGAAAUUUGAAUGAAACAUCGCCGGCGC--AGAGGCCAUGCGAUUCGUGAAGUUAUCAUGAUUCACCAAGAGACGAG---CAGAGCUCGGUUGGCCUUAAAUCUAAUAAAUACGUCCCUUCCAGGAGUCGGGA-UUUACGCACGUAUUAGCUCUAGAAUUACUACGGUUAU-CCGAGUAGUAGG-UACCAUCAAAUAAACUAUAACUG?UUUAAUGAGCCAUUCGCAGUUUCACAGUAUAAGCAGUUUAUACUUAGACAUGCAUGGCUUAAUCUUUGAGACAAGCAUAUGACUA--------------------
>KY655016_Tetraselmis_marina_isolate_MP_(reversed)
--------------------GGAAACCUUGUUACGACUUCUCCUUCCUCUAAGUGGGGCGGUUUGGAGAACUUCUCA-ACUCUAAUCAGUGGCGAACCACCAAU-AGGAGUCAAUCCGAACUCCUCACCAACACACUCAAUCGGUAGGAGCGACGGGCGGUGUGUACAAAGGGCAGGGACGUAAUCAACGCGAUUUGAUGAAUCACGCUUACUAGGCAUUCCUCGUUGAAGAUUAAUAAUUGCAAUAAUCUAGCCCCAUCACGAUGCAGUUUC-AAAGAUUACCCGGACCUCUCGGUCAAGGCU--AGGCUCGUUGAAUGCAUCAGUGUAGCGCGCGUGCGGCCCAGAACAUCUAAGGGCAUCACAGACCUGUUAUUGCCUCACACUUCCAUUGGCUAAACGCCAAUAGUCCCUCUAAGAAGUUCG-CCUCCUACCAAGG--UAGGAAUAACUAUUUAGCAGGCUGAGGUCUCGUUCGUUACCGGAAUCAACCUGACAAGGCAACCCACCAACUAAGAACGGCCAUGCACCACCACCCAUAGAAUCAAGAAAGAGCUCUCAAUCUGUCAAUCCUCACUAUGUCUGGACCUGG-UAAGUUUUCCCGUGUUGAGUCAAAUUAAGCCGCAGGCU--CCACGCCUGGUGGUGCCCUUCCGUCAAUUCCUUUAAGUUUCAGCCUUGCGACCAUACUCCCCCCGGAACCCAAAAACUU--UGAUUUCUCAUAAGGUGCUGGCAGAGUCAUCAAAAA-AACGUCUGCCAAUCCCUAGUCGGCAUCGUUUAUGGUUGAGACUAGGACGGUAUCUAAUCGUCUUCGAGCCCCCAACUUUC-GUUCUUGAUUAAUGAAAACAUCCUUGAC-AAAUGCUUUCGCAGAAGUUCGUCUUUCAUAAAUCCAAGAAUUUCACCUCUGACAAUGAAAUACGAAUGUCCCCGACUGUCCCUCUUAAUCAUUACUCUGGUCUCACAGACCAACAGGAUAAG-CCAGAGUCCUAUCGUGUUAUUCCAUGCUAAUGUAUUCAGAGCGUAGGCUUGCUUUGAACACUCUAAUUUACUCAAAGUAACCUCGUUAGCUCCCAGUCCC-GGACAGUAAAGCCCAGGAGCUGGUCCCCAACAACAAGAUAGGACCG-GCCAGUGCACAUCG-CAACGACGGACCGGCAGGUCCCAUCCGAAAUCCAACUACGAGCUUUUUAACUGCAACAACUUAAAUAUACGCUAUUGGAGCUGGAAUUACCGCGGCUGCUGGC-ACCAGACUUGCCCUCCAAUGGAUCCUCGUUAAGG-GAUUUAGAUUGUACUCAUUCCAAUUACCAGAC-UUUAAAAGCCCGGUAUUGUUAUUUAUUGUCACUACCUCCCUGUAUCAGGAUUGGGUAAUUUGCGCGCCUGCUGCCUUCCUUGGAUGUGGUAGCCGUUUCUCAGGCUCCCUCUCCGGAAUCGAACCCUAAUCCUCCGUCACCCGUUAACACCAUGGUAGGCCUCUAUCCUACCAUCGCCAAUUGAUAGGGCAGAAAUUUGAAUGAAACAUCGCCGGCGC--AGAGGCCAUGCGAUUCGUGAAGUUAUCAUGAUUCACCAAGAGACGAG---CAGAGCUCGGUUGGCCUUAAAUCUAAUAAAUACGUCCCUUCCAGGAGUCGGGA-UUUA--------------------------------------------------------------------------------------------------------------------------------------------------------------------------------
>KY655019_Tetraselmis_marina_isolate_MP_(reversed)
--------------------GGAAACCUUGUUACGACUUCUCCUUCCUCUAAGUGGGGCGGUUUGGAGAACUUCUCA-ACUCUAAUCAGUGGCGAACCACCAAU-AGGAGUCAAUCCGAACUCCUCACCAACACACUCAAUCGGUAGGAGCGACGGGCGGUGUGUACAAAGGGCAGGGACGUAAUCAACGCGAUUUGAUGAAUCACGCUUACUAGGCAUUCCUCGUUGAAGAUUAAUAAUUGCAAUAAUCUAGCCCCAUCACGAUGCAGUUUC-AAAGAUUACCCGGACCUCUCGGUCAAGGCU--AGGCUCGUUGAAUGCAUCAGUGUAGCGCGCGUGCGGCCCAGAACAUCUAAGGGCAUCACAGACCUGUUAUUGCCUCACACUUCCAUUGGCUAAACGCCAAUAGUCCCUCUAAGAAGUUCG-CCUCCUACCAAGG--UAGGAAUAACUAUUUAGCAGGCUGAGGUCUCGUUCGUUACCGGAAUCAACCUGACAAGGCAACCCACCAACUAAGAACGGCCAUGCACCACCACCCAUAGAAUCAAGAAAGAGCUCUCAAUCUGUCAAUCCUCACUAUGUCUGGACCUGG-UAAGUUUUCCCGUGUUGAGUCAAAUUAAGCCGCAGGCU--CCACGCCUGGUGGUGCCCUUCCGUCAAUUCCUUUAAGUUUCAGCCUUGCGACCAUACUCCCCCCGGAACCCAAAAACUU--UGAUUUCUCAUAAGGUGCUGGCAGAGUCAUCAAAAA-AACGUCUGCCAAUCCCUAGUCGGCAUCGUUUAUGGUUGAGACUAGGACGGUAUCUAAUCGUCUUCGAGCCCCCAACUUUC-GUUCUUGAUUAAUGAAAACAUCCUUGAC-AAAUGCUUUCGCAGAAGUUCGUCUUUCAUAAAUCCAAGAAUUUCACCUCUGACAAUGAAAUACGAAUGUCCCCGACUGUCCCUCUUAAUCAUUACUCUGGUCUCACAGACCAACAGGAUAAG-CCAGAGUCCUAUCGUGUUAUUCCAUGCUAAUGUAUUCAGAGCGUAGGCUUGCUUUGAACACUCUAAUUUACUCAAAGUAACCUCGUUAGCUCCCAGUCCC-GGACAGUAAAGCCCAGGAGCUGGUCCCCAACAACAAGAUAGGACCG-GCCAGUGCACAUCG-CAACGACGGACCGGCAGGUCCCAUCCGAAAUCCAACUACGAGCUUUUUAACUGCAACAACUUAAAUAUACGCUAUUGGAGCUGGAAUUACCGCGGCUGCUGGC-ACCAGACUUGCCCUCCAAUGGAUCCUCGUUAAGG-GAUUUAGAUUGUACUCAUUCCAAUUACCAGAC-UUUAAAAGCCCGGUAUUGUUAUUUAUUGUCACUACCUCCCUGUAUCAGGAUUGGGUAAUUUGCGCGCCUGCUGCCUUCCUUGGAUGUGGUAGCCGUUUCUCAGGCUCCCUCUCCGGAAUCGAACCCUAAUCCUCCGUCACCCGUUAACACCAUGGUAGGCCUCUAUCCUACCAUCGCCAAUUGAUAGGGCAGAAAUUUGAAUGAAACAUCGCCGGCGC--AGAGGCCAUGCGAUUCGUGAAGUUAUCAUGAUUCACCAAGAGACGAG---CAGAGCUCGGUUGGCCUUAAAUCUAAUAAAUACGUCCCUUCCAGGAGUCGGGA-UUUACGCACGUAUUAGCUCUAGAAUUACUACGGUUAU-CCGAGUAGUAGG-UACCAUCAAAUAAACUAUAACUGAUUUAAUGAGCCAUUCGCAGUUUCACAGUAUAAGCAGUUUAUACUUAGACAUGCA---------------------------------------------------
>MH055454_Tetraselmis_sp_AL-FL22_small_(reversed)
--------------------GGAAACCUUGUUACGACUUCUCCUUCCUCUAAGUGGGGCGGUUUGGAGGACUUCUCA-GCAAUGGGCGGUGGCGAACCACCACC-CGAUGCCAAUCCGAGCUCCUCACCAACACACUCAAUCGGUAGGAGCGACGGGCGGUGUGUACAAAGGGCAGGGACGUAAUCAACGCGAUUUGAUGAAUCACGCUUACUAGGCAUUCCUCGUUGAAGAUUAAUAAUUGCAAUAAUCUAGCCCCAUCACGAUGCAGUUUC-AAAGAUUACCCGGACCUCUCGGUCAAGGUU--AGGCUCGGUGAAUGCAUCAGUGUAGCGCGCGUGCGGCCCAGAACAUCUAAGGGCAUCACAGACCUGUUAUUGCCUCACACUUCCAUUAGCUAAACGCCAAUAGUCCCUCUAAGAAGUUCG-CCUCCUACCAAAG--UAGGAGUAACUAUUUAGCAGGCUGAGGUCUCGUUCGUUACCGGAAUCAACCUGACAAGGCAACCCACCAACUAAGAACGGCCAUGCACCACCACCCAUAGAAUCAAGAAAGAGCUCUCAAUCUGUCAAUCCUCACUAUGUCUGGACCUGG-UAAGUUUUCCCGUGUUGAGUCAAAUUAAGCCGCAGGCU--CCACGCCUGGUGGUGCCCUUCCGUCAAUUCCUUUAAGUUUCAGCCUUGCGACCAUACUCCCCCCGGAACCCAAAAACUU--UGAUUUCUCAUAAGGUGCUGGCAGAGUCAUCAAAAA-AACAUCUGCCAAUCCCUAGUCGGCAUCGUUUAUGGUUGAGACUAGGACGGUAUCUAAUCGUCUUCGAGCCCCCAACUUUC-GUUCUUGAUUAAUGAAAACAUCCUUGAC-AAAUGCUUUCGCAGAAGUUCGUCUUUCAUAAAUCCAAGAAUUUCACCUCUGACAAUGAAAUACGAAUGUCCCCGACUGUCCCUCUUAAUCAUUACUCUGGUCUCACAGACCAACAAGAUAAG-CCAGAGUCCUAUCGUGUUAUUCCAUGCUAAUAUAUUCAGAGCGUAGGCUUGCUUUGAACACUCUAAUUUACUCAAAGUAACUUCGUCGGCUCCUAGUCCC-GGACAGUGAAGCCCAGGAGCUAGUCCCCGACAACAAGAUAGGACUU-GCCAGUGCACAUCG-CAACGACGGACCGGCAAAUCCCAUCCGAAAUCCAACUACGAGCUUUUUAACUGCAACAACUUAAAUAUACGCUAUUGGAGCUGGAAUUACCGCGGCUGCUGGC-ACCAGACUUGCCCUCCAAUGGAUCCUCGUUAAGG-GAUUUAAAUUGUACUCAUUCCAAUUACCAGAC-UUAAGAAGCCCGGUAUUGUUAUUUAUUGUCACUACCUCCCUGUAUCAGGAUUGGGUAAUUUGCGCGCCUGCUGCCUUCCUUGGAUGUGGUAGCCGUUUCUCAGGCUCCCUCUCCGGAAUCGAACCCUAAUCCCCCGUCACCCGUUAACACCAUGGUAGGCCUCUAUCCUACCAUCGCCAAUUGAUAGGGCAGAAAUUUGAAUGAAAUAUCGCCGGCAC---AAGGCCAUGCGAUUCGCGAAGUUAUCAUGAUUCACCAAGAGACGAG---CAGAGCUCGGUUGGCCUUAAAUCUAAUAAAUACGUCCCUUCCAGAAGUCGGGA-UUUACGCACGUAUUAGCUCUAGAAUUACUACGGUUAU-CCGAGUAGUAGG-UACCAUCAAAUAAACUAUAACUGAUUUAAUGAGCCAUUCGCAGUUUCACAGUAUAAGCAGUUUAUACUUAGACAUGCAUGGCUUAAUCUUUGAGACAAGCAUAUGACUA--------------------
>AF166381_Prasinophyte_symbiont_of_radi_(reversed)
--------------------GGAAACCUUGUUACGACUUCUCCUUCCUCUAAGUGGGGCGGUUUGGAGGACUUCUCA-GCAAUGGGCGGUGGCGAACCACCACC-CGAUGCCAAUCCGAGCUCCUCACCAACACACUCAAUCGGUAGGAGCGACGGGCGGUGUGUACAAAGGGCAGGGACGUAAUCAACGCGAUUUGAUGAAUCACGCUUACUAGGCAUUCCUCGUUGAAGAUUAAUAAUUGCAAUAAUCUAGCCCCAUCACGAUGCAGUUUC-AAAGAUUACCCGGACCUCUCGGUCAAGGYU--AGGCUCGKUGAAUGCAUCAGUGUAGCGCGCGUGCGGCCCAGAACAUCUAAGGGCAUCACAGACCUGUUAUUGCCUCACACUUCCAUUAGCUAAACGCCAAUAGUCCCUCUAAGAAGUUYG-CCUCCUACCAAAG--UAGGAGUAACUAUUUAGCAGGCUGAGGUCUCGUUCGUUACCGGAAUCAACCUGACAAGGCAACCCACCAACUAAGAACGGCCAUGCACCACCACCCAUAGAAUCAAGAAAGAGCUCUCAAUCUGUCAAUCCUCACUAUGUCUGGACCUGG-UAAGUUUUCCCGUGUUGAGUCAAAUUAAGCCGCAGGCU--CCACGCCUGGUGGUGCCCUUCCGUCAAUUCCUUUAAGUUUCAGCCUUGCGACCAUACUCCCCCCGGAACCCAAAAACUU--UGAUUUCUCAUAAGGUGCUGGCAGAGUCAUCAAAAA-AACAUCUGCCAAUCCCUAGUCGGCAUCGUUUAUGGUUGAGACUAGGACGGUAUCUAAUCGUCUUCGAGCCCCCAACUUUC-GUUCUUGAUUAAUGAAAACAUCCUUGAC-AAAUGCUUUCGCAGAAGUUCGUCUUUCAUAAAUCCAAGAAUUUCACCUCUGACAAUGAAAUACGAAUGUCCCCGACUGUCCCUCUUAAUCAUUACUCUGGUCUCACAGACCAACAAGAUAAG-CCAGAGUCCUAUCGUGUUAUUCCAUGCUAAUAUAUUCAGAGCGUAGGCUUGCUUUGAACACUCUAAUUUACUCAAAGUAACUUCGUCGGCUCCUAGUCCC-GGACAGUGAAGCCCAGGAGCUAGUCCCCGACAACAAGAUAGGACUU-GCCAGUGCACAUCG-CAACGACGGACCGGCAAAUCCCAUCCGAAAUCCAACUACGAGCUUUUUAACUGCAACAACUUAAAUAUACGCUAUUGGAGCUGGAAUUACCGCGGCUGCUGGC-ACCAGACUUGCCCUCCAAUGGAUCCUCGUUAAGG-GAUUUAAAUUGUACUCAUUCCAAUUACCAGAC-UUAAGAAGCCCGGUAUUGUUAUUUAUUGUCACUACCUCCCUGUAUCAGGAUUGGGUAAUUUGCGCGCCUGCUGCCUUCCUUGGAUGUGGUAGCCGUUUCUCAGGCUCCCUCUCCGGAAUCGAACCCUAAUCCCCCGUCACCCGUUAACACCAUGGUAGGCCUCUAUCCUACCAUCGCCAAUUGAUAGGGCAGAAAUUUGAAUGAAAUAUCGCCGGCGC---AAGGCCAUGCGAUUCGCGAAGUUAUCAUGAUUCACCAAGAGACGAG---CAGAGCUCGGUUGGCCUUAAAUCUAAUAAAUACGUCCCUUCCAGAAGUCGGGA-UUUACGCACGUAUUAGCUCUAGAAUUACUACGGUUAU-CCGAGUAGUAGG-UACCAUCAAAUAAACUAUAACUGAUUUAAUGAGCCAUUCGCAGUUUCACAGUAUAAGCAGUUUAUACUUAGACAUGCAUGGCUUAAUCUUUGAGACAAGCAUAUGAC----------------------
>AF166379_Prasinophyte_symbiont_of_radi_(reversed)
--------------------GGAAACCUUGUUACGACUUCUCCUUCCUCUAAGUGGGGCGGUUUGGAGGACUUCUCA-GCAAUGGGCGGUGGCGAACCACCACC-CGAUGCCAAUCCGAGCUCCUCACCAACACACUCAAUCGGUAGGAGCGACGGGCGGUGUGUACAAAGGGCAGGGACGUAAUCAACGCGAUUUGAUGAAUCACGCUUACUAGGCAUUCCUCGUUGAAGAUUAAUAAUUGCAAUAAUCUAGCCCCAUCACGAUGCAGUUUC-AAAGAUUACCCGGACCUCUCGGUCAAGGCU--AGGCUCGUUGAAUGCAUCAGUGUAGCGCGCGUGCGGCCCAGAACAUCUAAGGGCAUCACAGACCUGUUAUUGCCUCACACUUCCAUUAGCUAAACGCCAAUAGUCCCUCUAAGAAGUUUG-CCUCCUACCAAAG--UAGGAGUAACUAUUUAGCAGGCUGAGGUCUCGUUCGUUACCGGAAUCAACCUGACAAGGCAACCCACCAACUAAGAACGGCCAUGCACCACCACCCAUAGAAUCAAGAAAGAGCUCUCAAUCUGUCAAUCCUCACUAUGUCUGGACCUGG-UAAGUUUUCCCGUGUUGAGUCAAAUUAAGCCGCAGGCU--CCACGCCUGGUGGUGCCCUUCCGUCAAUUCCUUUAAGUUUCAGCCUUGCGACCAUACUCCCCCCGGAACCCAAAAACUU--UGAUUUCUCAUAAGGUGCUGGCAGAGUCAUCAAAAA-AACAUCUGCCAAUCCCUAGUCGGCAUCGUUUAUGGUUGAGACUAGGACGGUAUCUAAUCGUCUUCGAGCCCCCAACUUUC-GUUCUUGAUUAAUGAAAACAUCCUUGAC-AAAUGCUUUCGCAGAAGUUCGUCUUUCAUAAAUCCAAGAAUUUCACCUCUGACAAUGAAAUACGAAUGUCCCCGACUGUCCCUCUUAAUCAUUACUCUGGUCUCACAGACCAACAAGAUAAG-CCAGAGUCCUAUCGUGUUAUUCCAUGCUAAUAUAUUCAGAGCGUAGGCUUGCUUUGAACACUCUAAUUUACUCAAAGUAACUUCGUCGGCUCCUAGUCCC-GGACAGUGAAGCCCAGGAGCUAGUCCCCGACAACAAGAUAGGACUU-GCCAGUGCACAUCG-CAACGACGGACCGGCAAAUCCCAUCCGAAAUCCAACUACGAGCUUUUUAACUGCAACAACUUAAAUAUACGCUAUUGGAGCUGGAAUUACCGCGGCUGCUGGC-ACCAGACUUGCCCUCCAAUGGAUCCUCGUUAAGG-GAUUUAAAUUGUACUCAUUCCAAUUACCAGAC-UUAAGAAGCCCGGUAUUGUUAUUUAUUGUCACUACCUCCCUGUAUCAGGAUUGGGUAAUUUGCGCGCCUGCUGCCUUCCUUGGAUGUGGUAGCCGUUUCUCAGGCUCCCUCUCCGGAAUCGAACCCUAAUCCCCCGUCACCCGUUAACACCAUGGUAGGCCUCUAUCCUACCAUCGCCAAUUGAUAGGGCAGAAAUUUGAAUGAAAUAUCGCCGGCGC---AAGGCCAUGCGAUUCGCGAAGUUAUCAUGAUUCACCAAGAGACGAG---CAGAGCUCGGUUGGCCUUAAAUCUAAUAAAUACGUCCCUUCCAGAAGUCGGGA-UUUACGCACGUAUUAGCUCUAGAAUUACUACGGUUAU-CCGAGUAGUAGG-UACCAUCAAAUAAACUAUAACUGAUUUAAUGAGCCAUUCGCAGUUUCACAGUAUAAGCAGUUUAUACUUAGACAUGCAUGGCUUAAUCUUUGAGACAAGCAUAUGAC----------------------
>AF166380_Prasinophyte_symbiont_of_radi_(reversed)
--------------------GGAAACCUUGUUACGACUUCUCCUUCCUCUAAGUGGGGCGGUUUGGAGGACUUCUCA-GCAAUGGGCGGUGGCGAACCACCACC-CGAUGCCAAUCCGAGCUCCUCACCAACACACUCAAUCGGUAGGAGCGACGGGCGGUGUGUACAAAGGGCAGGGACGUAAUCAACGCGAUUUGAUGAAUCACGCUUACUAGGCAUUCCUCGUUGAAGAUUAAUAAUUGCAAUAAUCUAGCCCCAUCACGAUGCAGUUUC-AAAGAUUACCCGGACCUCUCGGUCAAGGCU--AGGCUCGUUGAAUGCAUCAGUGUAGCGCGCGUGCGGCCCAGAACAUCUAAGGGCAUCACAGACCUGUUAUUGCCUCACACUUCCAUUAGCUAAACGCCAAUAGUCCCUCUAAGAAGUUUG-CCUCAUACCAAAG--UAGGAGUAACUAUUUAGCAGGCUGAGGUCUCGUUCGUUACCGGAAUCAACCUGACAAGGCAACCCACCAACUAAGAACGGCCAUGCACCACCACCCAUAGAAUCAAGAAAGAGCUCUCAAUCUGUCAAUCCUCACUAUGUCUGGACCUGG-UAAGUUUUCCCGUGUUGAGUCAAAUUAAGCCGCAGGCU--CCACGCCUGGUGGUGCCCUUCCGUCAAUUCCUUUAAGUUUCAGCCUUGCGACCAUACUCCCCCCGGAACCCAAAAACUU--UGAUUUCUCAUAAGGUGCUGGCAGAGUCAUCAAAAA-AACAUCUGCCAAUCCCUAGUCGGCAUCGUUUAUGGUUGAGACUAGGACGGUAUCUAAUCGUCUUCGAGCCCCCAACUUUC-GUUCUUGAUUAAUGAAAACAUCCUUGAC-AAAUGCUUUCGCAGAAGUUCGUCUUUCAUAAAUCCAAGAAUUUCACCUCUGACAAUGAAAUACGAAUGUCCCCGACUGUCCCUCUUAAUCAUUACUCUGGUCUCACAGACCAACAAGAUAAG-CCAGAGUCCUAUCGUGUUAUUCCAUGCUAAUAUAUUCAGAGCGUAGGCUUGCUUUGAACACUCUAAUUUACUCAAAGUAACUUCGUCGGCUCCUAGUCCC-GGACAGUGAAGCCCAGGAGCUAGUCCCCGACAACAAGAUAGGACUU-GCCAGUGCACAUCG-UAACGACGGACCGGCAAAUCCCAUCCGAAAUCCAACUACGAGCUUUUUAACUGCAACAACUUAAAUAUACGCUAUUGGAGCUGGAAUUACCGCGGCUGCUGGC-ACCAGACUUGCCCUCCAAUGGAUCCUCGUUAAGG-GAUUUAAAUUGUACUCAUUCCAAUUACCAGAC-UUAAGAAGCCCGGUAUUGUUAUUUAUUGUCACUACCUCCCUGUAUCAGGAUUGGGUAAUUUGCGCGCCUGCUGCCUUCCUUGGAUGUGGUAGCCGUUUCUCAGGCUCCCUCUCCGGAAUCGAACCCUAAUCCCCCGUCACCCGUUAACACCAUGGUAGGCCUCUAUCCUACCAUCGCCAAUUGAUAGGGCAGAAAUUUGAAUGAAAUAUCGCCGGCGC---AAGGCCAUGCGAUUCGCGAAGUUAUCAUGAUUCACCAAGAGACGAG---CAGAGCUCGGUUGGCCUUAAAUCUAAUAAAUACGUCCCUUCCAGAAGUCGGGA-UUUACGCACGUAUUAGCUCUAGAAUUACUACGGUUAU-CCGAGUAGUAGG-UACCAUCAAAUAAACUAUAACUGAUUUAAUGAGCCAUUCGCAGUUUCACAGUAUAAGCAGUUUAUACUUAGACAUGCAUGGCUUAAUCUUUGAGACAAGCAUAUGAC----------------------
>AY425299_Tetraselmis_sp_RCC_500_small_(reversed)
--------------------GGAAACCUUGUUACGACUUCUCCUUCCUCUAAGUGGGGCGGUUUGGAGGACUUCUCA-GCAAUAGGCGGUGGCGAACCACCACC-UGCUGCCAAUCCGAGCUCCUCACCAACACACUCAAUCGGUAGGAGCGACGGGCGGUGUGUACAAAGGGCAGGGACGUAAUCAACGCGAUUUGAUGAAUCACGCUUACUAGGCAUUCCUCGUUGAAGAUUAAUAAUUGCAAUAAUCUAGCCCCAUCACGAUGCAGUUUC-AAAGAUUACCCGGACCUCUCGGUCAAGGCU--AGGCUCGUUGAAUGCAUCAGUGUAGCGCGCGUGCGGCCCAGAACAUCUAAGGGCAUCACAGACCUGUUAUUGCCUCACACUUCCAUUAGCUAAACGCCAAUAGUCCCUCUAAGAAGCUCG-CCUCCUACCAAAG--UAGGAGUAACUAUUUAGCAGGCUGAGGUCUCGUUCGUUACCGGAAUCAACCUGACAAGGCAACCCACCAACUAAGAACGGCCAUGCACCACCACCCAUAGAAUCAAGAAAGAGCUCUCAAUCUGUCAAUCCUCACUAUGUCUGGACCUGG-UAAGUUUUCCCGUGUUGAGUCAAAUUAAGCCGCAGGCU--CCACGCCUGGUGGUGCCCUUCCGUCAAUUCCUUUAAGUUUCAGCCUUGCGACCAUACUCCCCCCGGAACCCAAAAACUU--UGAUUUCUCAUAAGGUGCUGGCAGAGUCAUCAAAAA-AACAUCUGCCAAUCCCUAGUCGGCAUCGUUUAUGGUUGAGACUAGGACGGUAUCUAAUCGUCUUCGAGCCCCCAACUUUC-GUUCUUGAUUAAUGAAAACAUCCUUGAC-AAAUGCUUUCGCAGAAGUUCGUCUUUCAUAAAUCCAAGAAUUUCACCUCUGACAAUGAAAUACGAAUGUCCCCGACUGUCCCUCUUAAUCAUUACUCUGGUCUCACAGACCAACAAGAUAAG-CCAGAGUCCUAUCGUGUUAUUCCAUGCUAAUAUAUUCAGAGCGUAGGCUUGCUUUGAACACUCUAAUUUACUCAAAGUAACUUCGUCGGCUCCCAGUCCC-GGACAGUGAAGCCCAGGAGCUGGUCCCCGACAACAAGAUGGGACCG-GCCAGUGCACAUCG-CAACGACGGACCGGCAGGUCCCACCCGAAAUCCAACUACGAGCUUUUUAACUGCAACAACUUAAAUAUACGCUAUUGGAGCUGGAAUUACCGCGGCUGCUGGC-ACCAGACUUGCCCUCCAAUGGAUCCUCGUUAAGG-GAUUUAGAUUGUACUCAUUCCAAUUACCAGAC-UUUAGAAGCCCGGUAUUGUUAUUUAUUGUCACUACCUCCCUGUAUCAGGAUUGGGUAAUUUGCGCGCCUGCUGCCUUCCUUGGAUGUGGUAGCCGUUUCUCAGGCUCCCUCUCCGGAAUCGAACCCUAAUCCCCCGUCACCCGUUAACACCAUGGUAGGCCUCUAUCCUACCAUCGCCAAUUGAUAGGGCAGAAAUUUGAAUGAAAUAUCGCCGGCGC--AAAGGCCAUGCGAUUCGUGAAGUUAUCAUGAUUCACCAAGAGACGAG---CAAAGCUCGGUUGGCCUUAAAUCUAAUAAAUACGUCCCUUCCAGAAGUCGGGA-UUUACGCACGUAUUAGCUCUAGAAUUACUACGGUUAU-CCGAGUAGUAGG-UACCAUCAAAUAAACUAUAACUGAUUUAAUGAGCCAUUCGCAGUUUCACAGUAUAAGCAGUUUAUACUUAGACAUGCAUGGCUUAAUCUUUGAGACAAGCAUAUGACUA--------------------
>AB058392_Tetraselmis_sp_MBIC11125_gen_(reversed)
--------------------GGAAACCUUGUUACGACUUCUCCUUCCUCUAAGUGGGGCGGUUUGGAGGACUUCUCA-GCAAUAGGCGGUGGCGAACCACCACC-UGCUGCCAAUCCGAGCUCCUCACCAACACACUCAAUCGGUAGGAGCGACGGGCGGUGUGUACAAAGGGCAGGGACGUAAUCAACGCGAUUUGAUGAAUCACGCUUACUAGGCAUUCCUCGUUGAAGAUUAAUAAUUGCAAUAAUCUAGCCCCAUCACGAUGCAGUUUC-AAAGAUUACCCGGACCUCUCGGUCAAGGCU--AGGCUCGUUGAAUGCAUCAGUGUAGCGCGCGUGCGGCCCAGAACAUCUAAGGGCAUCACAGACCUGUUAUUGCCUCACACUUCCAUUAGCUAAACGCCAAUAGUCCCUCUAAGAAGUUCG-CUUCCUACCAAAG--UAGGAAUAACUAUUUAGCAGGCUGAGGUCUCGUUCGUUACCGGAAUCAACCUGACAAGGCAACCCACCAACUAAGAACGGCCAUGCACCACCACCCAUAGAAUCAAGAAAGAGCUCUCAAUCUGUCAAUCCUCACUAUGUCUGGACCUGG-UAAGUUUUCCCGUGUUGAGUCAAAUUAAGCCGCAGGCU--CCACGCCUGGUGGUGCCCUUCCGUCAAUUCCUUUAAGUUUCAGCCUUGCGACCAUACUCCCCCCGGAACCCAAAAACUU--UGAUUUCUCAUAAGGUGCUGGCAGAGUCAUCAAAAA-AACAUCUGCCAAUCCCUAGUCGGCAUCGUUUAUGGUUGAGACUAGGACGGUAUCUAAUCGUCUUCGAGCCCCCAACUUUC-GUUCUUGAUUAAUGAAAACAUCCUUGAC-AAAUGCUUUCGCAGAAGUUCGUCUUUCAUAAAUCCAAGAAUUUCACCUCUGACAAUGAAAUACGAAUGUCCCCGACUGUCCCUCUUAAUCAUUACUCUGGUCUCACAGACCAACAAGAUAAG-CCAGAGUCCUAUCGUGUUAUUCCAUGCUAAUAUAUUCAGAGCGUAGGCUUGCUUUGAACACUCUAAUUUACUCAAAGUAACUUCGUCGGCUCCCAGUCCC-GGACAGUGAAGCCCAGGAGCUGGUCCCCGACAACAAGAUAGGACUU-GCCAGUGCACAUCG-CAACGACGGACCGGCAAAUCCCAUCCGAAAUCCAACUACGAGCUUUUUAACUGCAACAACUUAAAUAUACGCUAUUGGAGCUGGAAUUACCGCGGCUGCUGGC-ACCAGACUUGCCCUCCAAUGGAUCCUCGUUAAGG-GAUUUAGAUUGUACUCAUUCCAAUUACCAGAC-UUUAGAAGCCCGGUAUUGUUAUUUAUUGUCACUACCUCCCUGUAUCAGGAUUGGGUAAUUUGCGCGCCUGCUGCCUUCCUUGGAUGUGGUAGCCGUUUCUCAGGCUCCCUCUCCGGAAUCGAACCCUAAUCCCCCGUCACCCGUUAACACCAUGGUAGGCCUCUAUCCUACCAUCGCCAAUUGAUAGGGCAGAAAUUUGAAUGAAAUAUCGCCGGCGC--AAAGGCCAUGCGAUUCGUGAAGUUAUCAUGAUUCACCAAGAGACGAG---CAAAGCUCGGUUGGCCUUAAAUCUAAUAAAUACGUCCCUUCCAGAAGUCGGGA-UUUACGCACGUAUUAGCUCUAGAAUUACUACGGUUAU-CCGAGUAGUAGG-UACCAUCAAAUAAACUAUAACUGAUUUAAUGAGCCAUUCGCAGUUUCACAGUAUAAGCAGUUUAUACUUAGACAUGCAUGGCUUAAUCUUUGAGACAAGCAUAUGACUA--------------------
>KU352751_Tetraselmis_gracilis_voucher_(reversed)
-------------------------------------------------------------------------------------------------------------------------------------------------------------------------------------------------------------------------AUGCCUCGUUGAAGAUUAAUAAUUGCAAUAAUCUAGCCCCAUCACGAUGCAGUUUC-AAAGAUUACCCGGACCUCUCGGUCAAGGCU--AAACUCGUUGAAUGCAUCAGUGUAGCGCGCGUGCGGCCCAGAACAUCUAAGGGCAUCACAGACCUGUUAUUGCCUCACACUUCCAUUGCCUAAACGGCAAUAGUCCCUCUAAGAAGUUCG-CCUCAUACCAAAG--UACGAGUAACUAUUUAGCAGGCUGAGGUCUCGUUCGUUACCGGAAUCAACCUGACAAGGCAACCCACCAACUAAGAACGGCCAUGCACCACCACCCAUAGAAUCAAGAAAGAGCUCUCAAUCUGUCAAUCCUCGCUAUGUCUGGACCUGG-UAAGUUUUCCCGUGUUGAGUCAAAUUAAGCCGCAGGCU--CCACGCCUGGUGGUGCCCUUCCGUCAAUUCCUUUAAGUUUCAGCCUUGCGACCAUACUCCCCCCGGAACCCAAAAACUU--UGAUUUCUCAUAAGGUGCUGGCAGAGUCAUCAAAAA-AACAUCUGCCAAUCCCUAGUCGGCAUCGUUUAUGGUUGAGACUAGGACGGUAUCUAAUCGUCUUCGAGCCCCCAACUUUC-GUUCUUGAUUAAUGAAAACAUCCUUGAC-AAAUGCUUUCGCAGAAGUUCGUCUUUCAUAAAUCCAAGAAUUUCACCUCUGACAA-------------------------------------------------------------------------------------------------------------------------------------------------------------------------------------------------------------------------------------------------------------------------------------------------------------------------------------------------------------------------------------------------------------------------------------------------------------------------------------------------------------------------------------------------------------------------------------------------------------------------------------------------------------------------------------------------------------------------------------------------------------------------------------------------------------------------------------------------------------------------------------------------------------------------------------------
>April2022_Kabira_Host_16_TetraCul5
------------------ACGGAAACCTTGTTACGACTTCTCCTTCCTCTAAGTGGGGCGGTTTGGAGAACTTCTCA-GCTCTAGGTGGTGGCGAACCACCACT-AAGAGCCAATCCGAACTCCTCACCAACACACTCAATCGGTAGGAGCGACGGGCGGTGTGTACAAAGGGCAGGGACGTAATCAACGCGATTTGATGAATCACGCTTACTAGGCATTCCTCGTTGAAGATTAATAATTGCAATAATCTAGCCCCATCACGATGCAGTTTC-AAAGATTACCCGGACCTCTCGGTCAAGGCT--AGGCTCGTTGAATGCATCAGTGTAGCGCGCGTGCGGCCCAGAACATCTAAGGGCATCACAGACCTGTTATTGCCTCACACTTCCATTGGCTAAACGCCAATAGTCCCTCTAAGAAGTTCG-CCTCCTACCAAAG--TAGGAGTAACTATTTAGCAGGCTGAGGTCTCGTTCGTTACCGGAATCAACCTGACAAGGCAACCCACCAACTAAGAACGGCCATGCACCACCACCCATAGAATCAAGAAAGAGCTCTCAATCTGTCAATCCTCACTATGTCTGGACCTGG-TAAGTTTTCCCGTGTTGAGTCAAATTAAGCCGCAGGCT--CCACGCCTGGTGGTGCCCTTCCGTCAATTCCTTTAAGTTTCAGCCTTGCGACCATACTCCCCCCGGAACCCAAAAACTT--TGATTTCTCATAAGGTGCTGGCAGAGTCATCAAAAA-AACGTCTGCCAATCCCTAGTCGGCATCGTTTATGGTTGAGACTAGGACGGTATCTAATCGTCTTCGAGCCCCCAACTTTC-GTTCTTGATTAATGAAAACATCCTTGAC-AAATGCTTTCGCAGAAGTTCGTCTTTCATAAATCCAAGAATTTCACCTCTGACAATGAAATACGAATGTCCCCGACTGTCCCTCTTAATCATTACTCTGGTCTCACAGACCAACAGGATAAG-CCAGAGTCCTATCGTGTTATTCCATGCTAATGTATTCAGAGCGTAGGCTTGCTTTGAACACTCTAATTTACTCAAAGTAACCTCGTCAGCTCCTAGTCCC-GGCCAGTGAAGACCAAGAGCTAGTCCCCGACAACAAGATAGGACTG-GCCAGTGCACATCG-CAACGACGGACCGGCAAGTCCCATCCGAAATCCAACTACGAGCTTTTTAACTGCAACAACTTAAATATACGCTATTGGAGCTGGAATTACCGCGGCTGCTGGC-ACCAGACTTGCCCT------------------------------------------------------------------------------------------------------------------------------------------------------------------------------------------------------------------------------------------------------------------------------------------------------------------------------------------------------------------------------------------------------------------------------------------------------------------------------------------------------------------------------------------------------------------------------
>Kochi_GreenHost_1_TetraIso19_(reversed)
CCTTCCGCAGGTTCACCTACGGAAACCTTGTTACGACTTCTCCTTCCTCTAAATGGGGCGGTTTGGAGGACTTCTCA-GCAATAGCCGGTGGCGAACCACCAAC-TGCTGCCAATCCGAGCTCCTCACCAACACATTCAATCGGTAGGAGCGACGGGCGGTGTGTACAAAGGGCAGGGACGTAATCAACGCGATTTGATGAATCACGCTTACTAGGCATTCCTCGTTGAAGATTAATAATTGCAATAATCTAGCCCCATCACGATGCAGTTTC-AAAGATTACCCGGACCTCTCGGTCAAGGCT--AGGCTTGTTGAATGCATCAGTGTAGCGCGCGTGCGGCCCAGAACATCTAAGGGCATCACAGACCTGTTATTGCCTCACACTTCCATTAGCTAAACGCCAATAGTCCCTCTAAGAAGTTCG-CCTCCTACCAAAG--TAGGAGTAACTATTTAGCAGGCTGAGGTCTCGTTCGTTACCGGAATCAACCTGACAAGGCAACCCACCAACTAAGAACGGCCATGCACCACCACCCATAGAATCAAGAAAGAGCTCTCAATCTGTCAATCCTCACTATGTCTGGACCTGG-TAAGTTATCCCGTGTTGAGTCAAATTAAGCCGCAGGCT--CCACGCCTGGTGGTGCCCTTCCGTCAATTCCTTTAAGTTTCAGCCTTGCGACCATACTCCCCCCGGAACCCAAAAACTT--TGATTTCTCATAAGGTGCTGGCAGAGTCATCAAAAA-AACATCTGCCAATCCCTAGTCGGCATCGTTTATGGTTGAGACTAGGACGGTATCTAATCGTCTTCGAGCCCCCAACTTTC-GTTCTTGATTAATGAAAACATCCTTGAC-AAATGCTTTCGCAGAAGTTCGTCTTTCATAAATCCAAGAATTTCACCTCTGACAATGAAATACGAATGTCCCCGACTGTCCCTCTTAATCATTACTCTGGTCTCACAGACCAACAAGATAAG-CCAGAGTCCTATCGTGTTATTCCATGCTAATATATTCAGAGCGTAGGCTTGCTTTGAACACTCTAATTTACTCAAAGTAACTTCGTCGGCTCCCAGTCCC-GGACAGTGAAGCCCAGGAGCTGGTCCCCGACAACAAGATAGGACCT-ACCAGTACACACCT-CAAAGGCGGACCGGCAGATCCCATCCGAAATCCAACTACGAGCTTTTTAACTGCAACAACTTAAATATACGCTATTGGAGCTGGAATTACCGCGGCTGCTGGC-ACCAGACTTGCCCTCCAATGGATCCTCGTTAAGG-GATTTAGATTGTACTCATTCCAATTACCAGAC-TTAAGAAGCCCGGTATTGTTATTTATTGTCACTACCTCCCTGAATTAGGATTGGGTAATTTGCGCGCCTGCTGCCTTCCTTGGATGTGGTAGCCGTTTCTCAGGCTGCCTCTCCGGAATCGAACCCTAATCCCCCGTCACCCGTTAACACCATGGTAGGCCTCTATCCTACCATCGCCAATTGATAGGGCAGAAATTTGAATGAAATATCGCCGGCGC---GAGGCCATGCGATTCGTGAAGTTATCATGATTCACCAAGAGACGAG---CA-AGCTCGGTTGGCCTTAAATCTAATAAATACGTCCCTTCCAGAAGTCGGGA-TTTACGCACGTATTAGCTCTAGAATTACTACGGTTAT-CCGAGTAGTAGG-TACCATCAAATAAACTATAACTGATTTAATGAGCCATTCGCAGTTTCACAGTATAAGCAGTTTATACTTAGACATGCATGGCTTAATCTTTGAGACAAGCATATGACTACTGGCAGGATCAACCAGG--
>Kochi_TetraCultureJun_2019_(reversed)
------------------------------------------------------------------------------GCAATAGCCGGTGGCGAACCACCAAC-TGCTGCCAATCCGAGCTCCTCACCAACACATTCAATCGGTAGGAGCGACGGGCGGTGTGTACAAAGGGCAGGGACGTAATCAACGCGATTTGATGAATCACGCTTACTAGGCATTCCTCGTTGAAGATTAATAATTGCAATAATCTAGCCCCATCACGATGCAGTTTC-AAAGATTACCCGGACCTCTCGGTCAAGGCT--AGGCTTGTTGAATGCATCAGTGTAGCGCGCGTGCGGCCCAGAACATCTAAGGGCATCACAGACCTGTTATTGCCTCACACTTCCATTAGCTAAACGCCAATAGTCCCTCTAAGAAGTTCG-CCTCCTACCAAAG--TAGGAGTAACTATTTAGCAGGCTGAGGTCTCGTTCGTTACCGGAATCAACCTGACAAGGCAACCCACCAACTAAGAACGGCCATGCACCACCACCCATAGAATCAAGAAAGAGCTCTCAATCTGTCAATCCTCACTATGTCTGGACCTGG-TAAGTTTTCCCGTGTTGAGTCAAATTAAGCCGCAGGCT--CCACGCCTGGTGGTGCCCTTCCGTCAATTCCTTTAAGTTTCAGCCTTGCGACCATACTCCCCCCGGAACCCAAAAACTT--TGATTTCTCATAAGGTGCTGGCAGAGTCATCAAAAA-AACATCTGCCAATCCCTAGTCGGCATCGTTTATGGTTGAGACTAGGACGGTATCTAATCGTCTTCGAGCCCCCAACTTTC-GTTCTTGATTAATGAAAACATCCTTGAC-AAATGCTTTCGCAGAAGTTCGTCTTTCATAAATCCAAGAATTTCACCTCTGACAATGAAATACGAATGTCCCCGACTGTCCCTCTTAATCATTACTCTGGTCTCACAGACCAACAAGATAAG-CCAGAGTCCTATCGTGTTATTCCATGCTAATATATTCAGAGCGTAGGCTTGCTTTGAACACTCTAATTTACTCAAAGTAACTTCGTCGGCTCCCAGTCCC-GGACAGTGAAGCCCAGGAGCTGGTCCCCGACAACAAGATAGGACCT-ACCAGTACACACCT-CAAAGGCGGACCGGCAGATCCCATCCGAAATCCAACTACGAGCTTTTTAACTGCAACAACTTAAATATACGCTATTGGAGCTGGAATTACCGCGGCTGCTGGC-ACCAGACTTGCCCTCCAATGGATCCTCGTTAAGG-GATTTAGATTGTACTCATTCCAATTACCAGAC-TTAAGAAGCCCGGTATTGTTATTTATTGTCACTACCTCCCTGAATTAGGATTGGGTAATTTGCGCGCCTGCTGCCTTCCTTGGATGTGGTAGCCGTTTCTCAGGCTGCCTCTCCGGAATCGAACCCTAATCCCCCGTCACCCGTTAACACCATGGTAGGCCTCTATCCTACCATCGCCAATTGATAGGGCAGAAATTTGAATGAAATATCGCCGGCGC---GAGGCCATGCGATTCGTGAAGTTATCATGATTCACCAAGAGACGAG---CA-AGCTCGGTTGGCCTTAAATCTAATAAATACGTCCCTTCCAGAAGTCGGGA-TTTACGCACGTATTAGCTCTAGAATTACTACGGTTAT-CCGAGTAGTAGG-TACCATCAAATAAACTA----------------------------------------------------------------------------------------------------------------
>Kochi_TetraCultureMay_2022
--------------------------------------------------------------------------------------CGGTGGCGAACCACCAAC-TGCTGCCAATCCGAGCTCCTCACCAACACATTCAATCGGTAGGAGCGACGGGCGGTGTGTACAAAGGGCAGGGACGTAATCAACGCGATTTGATGAATCACGCTTACTAGGCATTCCTCGTTGAAGATTAATAATTGCAATAATCTAGCCCCATCACGATGCAGTTTC-AAAGATTACCCGGACCTCTCGGTCAAGGCT--AGGCTTGTTGAATGCATCAGTGTAGCGCGCGTGCGGCCCAGAACATCTAAGGGCATCACAGACCTGTTATTGCCTCACACTTCCATTAGCTAAACGCCAATAGTCCCTCTAAGAAGTTCG-CCTCCTACCAAAG--TAGGAGTAACTATTTAGCAGGCTGAGGTCTCGTTCGTTACCGGAATCAACCTGACAAGGCAACCCACCAACTAAGAACGGCCATGCACCACCACCCATAGAATCAAGAAAGAGCTCTCAATCTGTCAATCCTCACTATGTCTGGACCTGG-TAAGTTTTCCCGTGTTGAGTCAAATTAAGCCGCAGGCT--CCACGCCTGGTGGTGCCCTTCCGTCAATTCCTTTAAGTTTCAGCCTTGCGACCATACTCCCCCCGGAACCCAAAAACTT--TGATTTCTCATAAGGTGCTGGCAGAGTCATCAAAAA-AACATCTGCCAATCCCTAGTCGGCATCGTTTATGGTTGAGACTAGGACGGTATCTAATCGTCTTCGAGCCCCCAACTTTC-GTTCTTGATTAATGAAAACATCCTTGAC-AAATGCTTTCGCAGAAGTTCGTCTTTCATAAATCCAAGAATTTCACCTCTGACAATGAAATACGAATGTCCCCGACTGTCCCTCTTAATCATTACTCTGGTCTCACAGACCAACAAGATAAG-CCAGAGTCCTATCGTGTTATTCCATGCTAATATATTCAGAGCGTAGGCTTGCTTTGAACACTCTAATTTACTCAAAGTAACTTCGTCGGCTCCCAGTCCC-GGACAGTGAAGCCCAGGAGCTGGTCCCCGACAACAAGATAGGACCT-ACCAGTACACACCT-CAAAGGCGGACCGGCAGATCCCATCCGAAATCCAACTACGAGCTTTTTAACTGCAACAACTTAAATATACGCTATTGGAGCTGGAATTACCGCGGCTGCTGGC-ACCAGACTTGCCCTCCAATGGATCCTCGTTAAGG-GATTTAGATTGTACTCATTCCAATTACCAGAC-TTAAGAAGCCCGGTATTGTTATTTATTGTCACTACCTCCCTGAATTAGGATTGGGTAATTTGCGCGCCTGCTGCCTTCCTTGGATGTGGTAGCCGTTTCTCAGGCTGCCTCTCCGGAATCGAACCCTAATCCCCCGTCACCCGTTAACACCATGGTAGGCCTCTATCCTACCATCGCCAATTGATAGGGCAGAAATTTGAATGAAATATCGCCGGCGC---GAGGCCATGCGATTCGTGAAGTTATCATGATTCACCAAGAGACGAG---CA-AGCTCGGTTGGCCTTAAATCTAATAAATACGTCCCTTCCAGAAGTCGGGA-TTTACGCACGTATTAGCTCTAGAATTACTACGGTTAT-CCGAGTAGTAGG-TACCAT---------------------------------------------------------------------------------------------------------------------------
>October2022_Shiraho_TetraCulture_72_Cul58_(reversed)
-----------------------------------------------------TGGGGCGGTTTGGAGGACTTCTCA-GCAATGGCCGGTGGCGAACCACCAAC-CGCTGCCAATCCGAGCTCCTCACCAACACATTCAATCGGTAGGAGCGACGGGCGGTGTGTACAAAGGGCAGGGACGTAATCAACGCGATTTGATGAATCACGCTTACTAGGCATTCCTCGTTGAAGATTAATAATTGCAATAATCTAGCCCCATCACGATGCAGTTTC-AAAGATTACCCGGACCTCTCGGTCAAGGCT--AGGCTTGTTGAATGCATCAGTGTAGCGCGCGTGCGGCCCAGAACATCTAAGGGCATCACAGACCTGTTATTGCCTCACACTTCCATTAGCTAAACGCCAATAGTCCCTCTAAGAAGTTCG-CCTCCTACCAAAG--TAGGAGTAACTATTTAGCAGGCTGAGGTCTCGTTCGTTACCGGAATCAACCTGACAAGGCAACCCACCAACTAAGAACGGCCATGCACCACCACCCATAGAATCAAGAAAGAGCTCTCAATCTGTCAATCCTCACTATGTCTGGACCTGG-TAAGTTTTCCCGTGTTGAGTCAAATTAAGCCGCAGGCT--CCACGCCTGGTGGTGCCCTTCCGTCAATTCCTTTAAGTTTCAGCCTTGCGACCATACTCCCCCCGGAACCCAAAAACTT--TGATTTCTCATAAGGTGCTGGCAGAGTCATCAAAAA-AACATCTGCCAATCCCTAGTCGGCATCGTTTATGGTTGAGACTAGGACGGTATCTAATCGTCTTCGAGCCCCCAACTTTC-GTTCTTGATTAATGAAAACATCCTTGAC-AAATGCTTTCGCAGAAGTTCGTCTTTCATAAATCCAAGAATTTCACCTCTGACAATGAAATACGAATGTCCCCGACTGTCCCTCTTAATCATTACTCTGGTCTCACAGACCAACAAGATAAG-CCAGAGTCCTATCGTGTTATTCCATGCTAATATATTCAGAGCGTAGGCTTGCTTTGAACACTCTAATTTACTCAAAGTAACTTCGTCGGCTCCCAGTCCC-GGACAGTGAAGCCCAGGAGCTGGTCCCCGACAACAAGATAGGACCT-ACCAGTACACACCT-CAAAGGCGGACCGGCAGATCCCATCCGAAATCCAACTACGAGCTTTTTAACTGCAACAACTTAAATATACGCTATTGGAGCTGGAATTACCGCGGCTGCTGGC-ACCAGACTTGCCCTCCAATGGATCCTCGTTAAGG-GATTTAGATTGTACTCATTCCAATTACCAGAC-TTAAGAAGCCCGGTATTGTTATTTATTGTCACTACCTCCCTGAATTAGGATTGGGTAATTTGCGCGCCTGCTGCCTTCCTTGGATGTGGTAGCCGTTTCTCAGGCTGCCTCTCCGGAATCGAACCCTAATCCCCCGTCACCCGTTAACACCATGGTAGGCCTCTATCCTACCATCGCCAATTGATAGGGCAGAAATTTGAATGAAATATCGCCGGCGC---GAGGCCATGCGATTCGTGAAGTTATCATGATTCACCAAGAGACGAG---CA-AGCTCGGTTGGCCTTAAATCTAATAAATACGTCCCTTCCAGAAGTCGGGA-TTTACGCACGTATTAGCTCTAG--------------------------------------------------------------------------------------------------------------------------------------------------------------
>October2022_Shiraho_TetraCulture_73_Cul59_(reversed)
-----------------------------------------------------TGGGGCGGTTTGGAGGACTTCTCA-GCAATGGCCGGTGGCGAACCACCAAC-CGCTGCCAATCCGAGCTCCTCACCAACACATTCAATCGGTAGGAGCGACGGGCGGTGTGTACAAAGGGCAGGGACGTAATCAACGCGATTTGATGAATCACGCTTACTAGGCATTCCTCGTTGAAGATTAATAATTGCAATAATCTAGCCCCATCACGATGCAGTTTC-AAAGATTACCCGGACCTCTCGGTCAAGGCT--AGGCTTGTTGAATGCATCAGTGTAGCGCGCGTGCGGCCCAGAACATCTAAGGGCATCACAGACCTGTTATTGCCTCACACTTCCATTAGCTAAACGCCAATAGTCCCTCTAAGAAGTTCG-CCTCCTACCAAAG--TAGGAGTAACTATTTAGCAGGCTGAGGTCTCGTTCGTTACCGGAATCAACCTGACAAGGCAACCCACCAACTAAGAACGGCCATGCACCACCACCCATAGAATCAAGAAAGAGCTCTCAATCTGTCAATCCTCACTATGTCTGGACCTGG-TAAGTTTTCCCGTGTTGAGTCAAATTAAGCCGCAGGCT--CCACGCCTGGTGGTGCCCTTCCGTCAATTCCTTTAAGTTTCAGCCTTGCGACCATACTCCCCCCGGAACCCAAAAACTT--TGATTTCTCATAAGGTGCTGGCAGAGTCATCAAAAA-AACATCTGCCAATCCCTAGTCGGCATCGTTTATGGTTGAGACTAGGACGGTATCTAATCGTCTTCGAGCCCCCAACTTTC-GTTCTTGATTAATGAAAACATCCTTGAC-AAATGCTTTCGCAGAAGTTCGTCTTTCATAAATCCAAGAATTTCACCTCTGACAATGAAATACGAATGTCCCCGACTGTCCCTCTTAATCATTACTCTGGTCTCACAGACCAACAAGATAAG-CCAGAGTCCTATCGTGTTATTCCATGCTAATATATTCAGAGCGTAGGCTTGCTTTGAACACTCTAATTTACTCAAAGTAACTTCGTCGGCTCCCAGTCCC-GGACAGTGAAGCCCAGGAGCTGGTCCCCGACAACAAGATAGGACCT-ACCAGTACACACCT-CAAAGGCGGACCGGCAGATCCCATCCGAAATCCAACTACGAGCTTTTTAACTGCAACAACTTAAATATACGCTATTGGAGCTGGAATTACCGCGGCTGCTGGC-ACCAGACTTGCCCTCCAATGGATCCTCGTTAAGG-GATTTAGATTGTACTCATTCCAATTACCAGAC-TTAAGAAGCCCGGTATTGTTATTTATTGTCACTACCTCCCTGAATTAGGATTGGGTAATTTGCGCGCCTGCTGCCTTCCTTGGATGTGGTAGCCGTTTCTCAGGCTGCCTCTCCGGAATCGAACCCTAATCCCCCGTCACCCGTTAACACCATGGTAGGCCTCTATCCTACCATCGCCAATTGATAGGGCAGAAATTTGAATGAAATATCGCCGGCGC---GAGGCCATGCGATTCGTGAAGTTATCATGATTCACCAAGAGACGAG---CA-AGCTCGGTTGGCCTTAAATCTAATAAATACGTCCCTTCCAGAAGTCGGGA-TTTACGCACGTATTAGCTCTAGAATTACTACGGTTAT-CCGAGTAGTAGG-TACCATCAAATAAACTATAACTGATTTAATGAGC-----------------------------------------------------------------------------------------------
>MH055452TetraselmisspKBCR05_(reversed)
--------------------GGAAACCTTGTTACGACTTCTCCTTCCTCTAAATGGGGCGGTTTGGAGGACTTCTCA-GCAATGGCCGGTGGCGAACCACCAAC-CGCTGCCAATCCGAGCTCCTCACCAACACATTCAATCGGTAGGAGCGACGGGCGGTGTGTACAAAGGGCAGGGACGTAATCAACGCGATTTGATGAATCACGCTTACTAGGCATTCCTCGTTGAAGATTAATAATTGCAATAATCTAGCCCCATCACGATGCAGTTTC-AAAGATTACCCGGACCTCTCGGTCAAGGCT--AGGCTTGTTGAATGCATCAGTGTAGCGCGCGTGCGGCCCAGAACATCTAAGGGCATCACAGACCTGTTATTGCCTCACACTTCCATTAGCTAAACGCCAATAGTCCCTCTAAGAAGTTCG-CCTCCTACCAAAG--TAGGAGTAACTATTTAGCAGGCTGAGGTCTCGTTCGTTACCGGAATCAACCTGACAAGGCAACCCACCAACTAAGAACGGCCATGCACCACCACCCATAGAATCAAGAAAGAGCTCTCAATCTGTCAATCCTCACTATGTCTGGACCTGG-TAAGTTTTCCCGTGTTGAGTCAAATTAAGCCGCAGGCT--CCACGCCTGGCGGTGCCCTTCCGTCAATTCCTTTAAGTTTCAGCCTTGCGACCATACTCCCCCCGGAACCCAAAAACTT--TGATTTCTCATAAGGTGCTGGCAGAGTCATCAAAAA-AACATCTGCCAATCCCTAGTCGGCATCGTTTATGGTTGAGACTAGGACGGTATCTAATCGTCTTCGAGCCCCCAACTTTC-GTTCTTGATTAATGAAAACATCCTTGAC-AAATGCTTTCGCAGAAGTTCGTCTTTCATAAATCCAAGAATTTCACCTCTGACAATGAAATACGAATGTCCCCGACTGTCCCTCTTAATCATTACTCTGGTCTCACAGACCAACAAGATAAG-CCAGAGTCCTATCGTGTTATTCCATGCTAATATATTCAGAGCGTAGGCTTGCTTTGAACACTCTAATTTACTCAAAGTAACTTCGTCGGCTCCCAGTCCC-GGACAGTGAAGCCCAGGAGCTGGTCCCCGACAACAAGATAGGACCT-ACCAGTACACACCT-CAAAGGCGGACCGGCAGATCCCATCCGAAATCCAACTACGAGCTTTTTAACTGCAACAACTTAAATATACGCTATTGGAGCTGGAATTACCGCGGCTGCTGGC-ACCAGACTTGCCCTCCAATGGATCCTCGTTAAGG-GATTTAGATTGTACTCATTCCAATTACCAGAC-TTAAGAAGCCCGGTATTGTTATTTATTGTCACTACCTCCCTGAATTAGGATTGGGTAATTTGCGCGCCTGCTGCCTTCCTTGGATGTGGTAGCCGTTTCTCAGGCTGCCTCTCCGGAATCGAACCCTAATCCCCCGTCACCCGTTAACACCATGGTAGGCCTCTATCCTACCATCGCCAATTGATAGGGCAGAAATTTGAATGAAATATCGCCGGCGC---GAGGCCATGCGATTCGTGAAGTTATCATGATTCACCAAGAGACGAG---CA-AGCTCGGTTGGCCTTAAATCTAATAAATACGTCCCTTCCAGAAGTCGGGA-TTTACGCACGTATTAGCTCTAGAATTACTACGGTTAT-CCGAGTAGTAGG-TACCATCAAATAAACTATAACTGATTTAATGAGCCATTCGCAGTTTCACAGTATAAGCAGTTTATACTTAGACATGCATGGCTTAATCTTTGAGACAAGCATATGACTA--------------------
>MT982710_Tetraselmis_convolutae_strain_BEA1918B_(reversed)
-----------------------------------------------------------------------TTCTCA-GCAATAGCCGGTGGCGAACCACCAAC-TGCTGCCAATCCGAGCTCCTCACCAACACATTCAATCGGTAGGAGCGACGGGCGGTGTGTACAAAGGGCAGGGACGTAATCAACGCGATTTGATGAATCACGCTTACTAGGCATTCCTCGTTGAAGATTAATAATTGCAATAATCTAGCCCCATCACGATGCAGTTTC-AAAGATTACCCGGACCTCTCGGTCAAGGCT--AGGCTTGTTGAATGCATCAGTGTAGCGCGCGTGCGGCCCAGAACATCTAAGGGCATCACAGACCTGTTATTGCCTCACACTTCCATTAGCTAAACGCCAATAGTCCCTCTAAGAAGTTCG-CCTCCTACCAAAG--TAGGAGTAACTATTTAGCAGGCTGAGGTYTCGTTCGTTACCGGAATCAACCTGACAAGGCAACCCACCAACTAAGAACGGCCATGCACCACCACCCATAGAATCAAGAAAGAGCTCTCAATCTGTCAATCCTCACTATGTCTGGACCTGG-TAAGTTTTCCCGTGTTGAGTCAAATTAAGCCGCAGGCT--CCACGCCTGGTGGTGCCCTTCCGTCAATTCCTTTAAGTTTCAGCCTTGCGACCATACTCCCCCCGGAACCCAAAAACTT--TGATTTCTCATAAGGTGCTGGCAGAGTCATCAAAAA-AACATCTGCCAATCCCTAGTCGGCATCGTTTATGGTTGAGACTAGGACGGTATCTAATCGTCTTCGAGCCCCCAACTTTC-GTTCTTGATTAATGAAAACATCCTTGAC-AAATGCTTTCGCAGAAGTTCGTCTTTCATAAATCCAAGAATTTCACCTCTGACAATGAAATACGAATGTCCCCGACTGTCCCTCTTAATCATTACTCTGGTCTCACAGACCAACAAGATAAG-CCAGAGTCCTATCGTGTTATTCCATGCTAATATATTCAGAGCGTAGGCTTGCTTTGAACACTCTAATTTACTCAAAGTAACTTCGTCGGCTCCCAGTCCC-GGACAGTGAAGCCCAGGAGCTGGTCCCCGACAACAAGATAGGACCT-ACCAGTACACACCT-CAAAGGCGGACCGGCAGATCCCATCCGAAATCCAACTACGAGCTTTTTAACTGCAACAACTTAAATATACGCTATTGGAGCTGGAATTACCGCGGCTGCTGGC-ACCAGACTTGCCCTCCAATGGATCCTCGTTAAGG-GATTTAGATTGTACTCATTCCAATTACCAGAC-TTAAGAAGCCCGGTATTGTTATTTATTGTCACTACCTCCCTGAATTAGGATTGGGTAATTTGCGCGCCTGCTGCCTTCCTTGGATGTGGTAGCCGTTTCTCAGGCTGCCTCTCCGGAATCGAACCCTAATCCCCCGTCACCCGTTAACACCATGGTAGGCCTCTATCCTACCATCGCCAATTGATAGGGCAGAAATTTGAATGAAATATCGCCGGCGC---GAGGCCATGCGATTCGTGAAGTTATCATGATTCACCAAGAGACGAG---CA-AGCTCGGTTGGCCTTAAATCTAATAAATACGTCCCTTCCAGAAGTCGGGA-TTTACGCACGTATTAGCTCTAGAATTACTACGGTTAT-CCGAGTAGTAGG-TACC-----------------------------------------------------------------------------------------------------------------------------
>KT860916_Tetraselmis_sp_RCC1755_(reversed)
-------------------------------------------------------------------------CTCA-GCAATAGCCGGTGGCGAACCACCAAC-TGCTGCCAATCCGAGCTCCTCACCAACACATTCAATCGGTAGGAGCGACGGGCGGTGTGTACAAAGGGCAGGGACGTAATCAACGCGATTTGATGAATCACGCTTACTAGGCATTCCTCGTTGAAGATTAATAATTGCAATAATCTAGCCCCATCACGATGCAGTTTC-AAAGATTACCCGGACCTCTCGGTCAAGGCT--AGGCTTGTTGAATGCATCAGTGTAGCGCGCGTGCGGCCCAGAACATCTAAGGGCATCACAGACCTGTTATTGCCTCACACTTCCATTAGCTAAACGCCAATAGTCCCTCTAAGAAGTTCG-CCTCCTACCAAAG--TAGGAGTAACTATTTAGCAGGCTGAGGTCTCGTTCGTTACCGGAATCAACCTGACAAGGCAACCCACCAACTAAGAACGGCCATGCACCACCACCCATAGAATCAAGAAAGAGCTCTCAATCTGTCAATCCTCACTATGTCTGGACCTGG-TAAGTTTTCCCGTGTTGAGTCAAATTAAGCCGCAGGCT--CCACGCCTGGTGGTGCCCTTCCGTCAATTCCTTTAAGTTTCAGCCTTGCGACCATACTCCCCCCGGAACCCAAAAACTT--TGATTTCTCATAAGGTGCTGGCAGAGTCATCAAAAA-AACATCTGCCAATCCCTAGTCGGCATCGTTTATGGTTGAGACTAGGACGGTATCTAATCGTCTTCGAGCCCCCAACTTTC-GTTCTTGATTAATGAAAACATCCTTGAC-AAATGCTTTCGCAGAAGTTCGTCTTTCATAAATCCAAGAATTTCACCTCTGACAATGAAATACGAATGTCCCCGACTGTCCCTCTTAATCATTACTCTGGTCTCACAGACCAACAAGATAAG-CCAGAGTCCTATCGTGTTATTCCATGCTAATATATTCAGAGCGTAGGCTTGCTTTGAACACTCTAATTTACTCAAAGTAACTTCGTCGGCTCCTAGTCCC-GGACAGTGAAGCCCAGGAGCTAGTCCCCGACAACAAGATAGGACCT-ACCAGTACACATCT-CAAAGACGGACCGGCAGATCCCATCCGAAATCCAACTACGAGCTTTTTAACTGCAACAACTTAAATATACGCTATTGGAGCTGGAATTACCGCGGCTGCTGGC-ACCAGACTTGCCCTCCAATGGATCCTCGTTAAGG-GATTTAGATTGTACTCATTCCAATTACCAGAC-TTAAGAAGCCCGGTATTGTTATTTATTGTCACTACCTCCCTGAATTAGGATTGGGTAATTTGCGCGCCTGCTGCCTTCCTTGGATGTGGTAGCCGTTTCTCAGGCTGCCTCTCCGGAATCGAACCCTAATCCCCCGTCACCCGTTAACACCATGGTAGGCCTCTATCCTACCATCGCCAATTGATAGGGCAGAAATTTGAATGAAATATCGCCGGCGC---GAGGCCATGCGATTCGTGAAGTTATCATGATTCACCAAGAGACGAG---CA-AGCTCGGTTGGCCTTAAATCTAATAAATACGTCCCTTCCAGAAGTCGGGA-TTTACGCACGTATTAGCTCTAGAATTACTACGGTTAT-CCGAGTAGTAGG-TACCATCAAATAAACTATAACTGATTTAATGAGCCATTCGCAGTTTCACAGTATAAGCAG---------------------------------------------------------------------
>EF527125_Uncultured_marine_eukaryote_clone_SA2_1E12_18S_ribosomal_RNA_gene,_partial_sequence_(reversed)
-------------------------------TACGACTTCTCCTTCCTCTAAATGGGGCGGTTTGGAGGACTTCTCA-GCAATAGCCGGTGGCGAACCACCAAC-TGCTGCCAATCCGAGCTCCTCACCAACACATTCAATCGGTAGGAGCGACGGGCGGTGTGTACAAAGGGCAGGGACGTAATCAACGCGATTTGATGAATCACGCTTACTAGGCATTCCTCGTTGAAGATTAATAATTGCAATAATCTAGCCCCATCACGATGCAGTTTC-AAAGATTACCCGGACCTCTCGGTCAAGGCT--AGGCTTGGTGAATGCATCAGTGTAGCGCGCGTGCGGCCCAGAACATCTAAGGGCATCACAGACCTGTTATTGCCTCACACTTCCATTAGCTAAACGCCAATAGTCCCTCTAAGAAGTTCG-CCTCCTACCAAAG--TAGGAGTAACTATTTAGCAGGCTGAGGTCTCGTTCGTTACCGGAATCAACCTGACAAGGCAACCCACCAACTAAGAACGGCCATGCACCACCACCCATAGAATCAAGAAAGAGCTCTCAATCTGTCAATCCTCACTATGTCTGGACCTGG-TAAGTTTTCCCGTGTTGAGTCAAATTAAGCCGCAGGCT--CCACGCCTGGTGGTGCCCTTCCGTCAATTCCTTTAAGTTTCAGCCTTGCGACCATACTCCCCCCGGAACCCAAAAACTT--TGATTTCTCATAAGGTGCTGGCAGAGTCATCAAAAA-AACATCTGCCAATCCCTAGTCGGCATCGTTTATGGTTGAGACTAGGACGGTATCTAATCGTCTTCGAGCCCCCAACTTTC-GTTCTTGATTAATGAAAACACCCTTGAC-AAATGCTTTCGCAGAAGTTCGTCTTTCATAAATCCAAGAATTTCACCTCTGACAATGAAATACGAATGTCCCCGACTGTCCCTCTTAATCATTACTCTGGTCTCACAGACCAACAAGATAAG-CCAGAGTCCTATCGTGTTATTCCATGCTAATATATTCAGAGCGTAGGCTTGCTTTGAACACTCTAATTTACTCAAAGTAACTTCGTCGGCTCCTAGTCCC-GGACAGTGAAGCCCAGGAGCTAGTCCCCGACAACAAGATAGGACCT-ACCAGTGCACACCT-CAAAGGCGGACCGGCAAATCCCATCCGGAATCCAACTACGAGCTTTTTAACTGCAACAACTTAAATATACGCTATTGGAGCTGGAATTACCGCGGCTGCTGGC-ACCAGACTTGCCCTCCAATGGATCCTCGTTAAGG-GATTTAGATTGTACTCATTCCAATTACCAGAC-TTAAGAAGCCCGGTATTGTTATTTATTGTCACTACCTCCCTGAATTAGGATTGGGTAATTTGCGCGCCTGCTGCCTTCCTTGGATGTGGTAGCCGTTTCTCAGGCTGCCTCTCCGGAATCGAACCCTAATCCCCCGTCACCCGTTAACACCATGGTAGGCCTCTATCCTACCATCGCCAATTGATAGGGCAGAAATTTGAATGAAATATCGCCGGCGC---GAGGCCATGCGATTCGTGGAGTTATCATGATTCACCAAGAGACGAG---CA-AGCTCGGTTGGCCTTAAATCTAATAAATACGTCCCTTCCAGAAGTCGGGA-TTTACGCACGTATTAGCTCTAGAATTACTACGGTTAT-CCGAGTAGTAGG-TACCATCAAATAAACTATAACTGATTTAATGAGCCATTCGCAGTTTCACAGTATAAGCAGTTTATACTTAGACATGCATGGCTTAATCTTTGAGACAAGCATATGACTA--------------------
>KT860913_Tetraselmis_convolutae_strain_RCC1563_(reversed)
-------------------------------------------------------------------------CTCA-GCAATAGCCGGTGGCGAACCACCAAC-TGCTGCCAATCCGAGCTCCTCACCAACACATTCAATCGGTAGGAGCGACGGGCGGTGTGTACAAAGGGCAGGGACGTAATCAACGCGATTTGATGAATCACGCTTACTAGGCATTCCTCGTTGAAGATTAATAATTGCAATAATCTAGCCCCATCACGATGCAGTTTC-AAAGATTACCCGGACCTCTCGGTCAAGGCT--AGGCTTGTTGAATGCATCAGTGTAGCGCGCGTGCGGCCCAGAACATCTAAGGGCATCACAGACCTGTTATTGCCTCACACTTCCATTAGCTAAACGCCAATAGTCCCTCTAAGAAGTTCG-CCTCCTACCAAAG--TAGGAGTAACTATTTAGCAGGCTGAGGTCTCGTTCGTTACCGGAATCAACCTGACAAGGCAACCCACCAACTAAGAACGGCCATGCACCACCACCCATAGAATCAAGAAAGAGCTCTCAATCTGTCAATCCTCACTATGTCTGGACCTGG-TAAGTTTTCCCGTGTTGAGTCAAATTAAGCCGCAGGCT--CCACGCCTGGTGGTGCCCTTCCGTCAATTCCTTTAAGTTTCAGCCTTGCGACCATACTCCCCCCGGAACCCAAAAACTT--TGATTTCTCATAAGGTGCTGGCAGAGTCATCAAAAA-AACATCTGCCAATCCCTAGTCGGCATCGTTTATGGTTGAGACTAGGACGGTATCTAATCGTCTTCGAGCCCCCAACTTTC-GTTCTTGATTAATGAAAACATCCTTGAC-AAATGCTTTCGCAGAAGTTCGTCTTTCATAAATCCAAGAATTTCACCTCTGACAATGAAATACGAATGTCCCCGACTGTCCCTCTTAATCATTACTCTGGTCTCACAGACCAACAAGATAAG-CCAGAGTCCTATCGTGTTATTCCATGCTAATATATTCAGAGCGTAGGCTTGCTTTGAACACTCTAATTTACTCAAAGTAACTTCGTCGGCTCCTAGTCCC-GGACAGTGAAGCCCAGGAGCTAGTCCCCGACAACAAGATAGGACCT-ACCAGTGCACACCT-CAAAGGCGGACCGGCAAATCCCATCCGAAATCCAACTACGAGCTTTTTAACTGCAACAACTTAAATATACGCTATTGGAGCTGGAATTACCGCGGCTGCTGGC-ACCAGACTTGCCCTCCAATGGATCCTCGTTAAGG-GATTTAGATTGTACTCATTCCAATTACCAGAC-TTAAGAAGCCCGGTATTGTTATTTATTGTCACTACCTCCCTGAATTAGGATTGGGTAATTTGCGCGCCTGCTGCCTTCCTTGGATGTGGTAGCCGTTTCTCAGGCTGCCTCTCCGGAATCGAACCCTAATCCCCCGTCACCCGTTAACACCATGGTAGGCCTCTATCCTACCATCGCCAATTGATAGGGCAGAAATTTGAATGAAATATCGCCGGCGC---GAGGCCATGCGATTCGTGGAGTTATCATGATTCACCAAGAGACGAG---CA-AGCTCGGTTGGCCTTAAATCTAATAAATACGTCCCTTCCAGAAGTCGGGA-TTTACGCACGTATTAGCTCTAGAATTACTACGGTTAT-CCGAGTAGTAGG-TACCATCAAATAAACTATAACTGATTTAATGAGCCATTCGCAGTTTCACAGTATAAGCA----------------------------------------------------------------------
>KT860914_Tetraselmis_convolutae_strain_(reversed)
------------------------------------------------------------------------UCUCA-GCAAUAGCCGGUGGCGAACCACCAAC-UGCUGCCAAUCCGAGCUCCUCACCAACACAUUCAAUCGGUAGGAGCGACGGGCGGUGUGUACAAAGGGCAGGGACGUAAUCAACGCGAUUUGAUGAAUCACGCUUACUAGGCAUUCCUCGUUGAAGAUUAAUAAUUGCAAUAAUCUAGCCCCAUCACGAUGCAGUUUC-AAAGAUUACCCGGACCUCUCGGUCAAGGCU--AGGCUUGUUGAAUGCAUCAGUGUAGCGCGCGUGCGGCCCAGAACAUCUAAGGGCAUCACAGACCUGUUAUUGCCUCACACUUCCAUUAGCUAAACGCCAAUAGUCCCUCUAAGAAGUUCG-CCUCCUACCAAAG--UAGGAGUAACUAUUUAGCAGGCUGAGGUCUCGUUCGUUACCGGAAUCAACCUGACAAGGCAACCCACCAACUAAGAACGGCCAUGCACCACCACCCAUAGAAUCAAGAAAGAGCUCUCAAUCUGUCAAUCCUCACUAUGUCUGGACCUGG-UAAGUUUUCCCGUGUUGAGUCAAAUUAAGCCGCAGGCU--CCACGCCUGGUGGUGCCCUUCCGUCAAUUCCUUUAAGUUUCAGCCUUGCGACCAUACUCCCCCCGGAACCCAAAAACUU--UGAUUUCUCAUAAGGUGCUGGCAGAGUCAUCAAAAA-AACAUCUGCCAAUCCCUAGUCGGCAUCGUUUAUGGUUGAGACUAGGACGGUAUCUAAUCGUCUUCGAGCCCCCAACUUUC-GUUCUUGAUUAAUGAAAACAUCCUUGAC-AAAUGCUUUCGCAGAAGUUCGUCUUUCAUAAAUCCAAGAAUUUCACCUCUGACAAUGAAAUACGAAUGUCCCCGACUGUCCCUCUUAAUCAUUACUCUGGUCUCACAGACCAACAAGAUAAG-CCAGAGUCCUAUCGUGUUAUUCCAUGCUAAUAUAUUCAGAGCGUAGGCUUGCUUUGAACACUCUAAUUUACUCAAAGUAACUUCGUCGGCUCCUAGUCCC-GGACAGUGAAGCCCAGGAGCUAGUCCCCGACAACAAGAUAGGACCU-ACCAGUGCACACCU-CAAAGGCGGACCGGCAAAUCCCAUCCGAAAUCCAACUACGAGCUUUUUAACUGCAACAACUUAAAUAUACGCUAUUGGAGCUGGAAUUACCGCGGCUGCUGGC-ACCAGACUUGCCCUCCAAUGGAUCCUCGUUAAGG-GAUUUAGAUUGUACUCAUUCCAAUUACCAGAC-UUAAGAAGCCCGGUAUUGUUAUUUAUUGUCACUACCUCCCUGAAUUAGGAUUGGGUAAUUUGCGCGCCUGCUGCCUUCCUUGGAUGUGGUAGCCGUUUCUCAGGCUGCCUCUCCGGAAUCGAACCCUAAUCCCCCGUCACCCGUUAACACCAUGGUAGGCCUCUAUCCUACCAUCGCCAAUUGAUAGGGCAGAAAUUUGAAUGAAAUAUCGCCGGCGC---GAGGCCAUGCGAUUCGUGGAGUUAUCAUGAUUCACCAAGAGACGAG---CA-AGCUCGGUUGGCCUUAAAUCUAAUAAAUACGUCCCUUCCAGAAGUCGGGA-UUUACGCACGUAUUAGCUCUAGAAUUACUACGGUUAU-CCGAGUAGUAGG-UACCAUCAAAUAAACUAUAACUGAUUUAAUGAGCCAUUCGCAGUUUCACAGUAUAAGCAG---------------------------------------------------------------------
>MH055445_Tetraselmis_sp_KBFL46_(reversed)
--------------------GGAAACCTTGTTACGACTTCTCCTTCCTCTAAATGGGGCGGTTTGGAGGACTTCTCA-GCAATAGCCGGTGGCGAACCACCAAC-TGCTGCCAATCCGAGCTCCTCACCAACACATTCAATCGGTAGGAGCGACGGGCGGTGTGTACAAAGGGCAGGGACGTAATCAACGCGATTTGATGAATCACGCTTACTAGGCATTCCTCGTTGAAGATTAATAATTGCAATAATCTAGCCCCATCACGATGCAGTTTC-AAAGATTACCCGGACCTCTCGGTCAAGGCT--AGGCTTGTTGAATGCATCAGTGTAGCGCGCGTGCGGCCCAGAACATCTAAGGGCATCACAGACCTGTTATTGCCTCACACTTCCATTAGCTAAACGCCAATAGTCCCTCTAAGAAGTTCG-CCTCCTACCAAAG--TAGGAGTAACTATTTAGCAGGCTGAGGTCTCGTTCGTTACCGGAATCAACCTGACAAGGCAACCCACCAACTAAGAACGGCCATGCACCACCACCCATAGAATCAAGAAAGAGCTCTCAATCTGTCAATCCTCACTATGTCTGGACCTGG-TAAGTTTTCCCGTGTTGAGTCAAATTAAGCCGCAGGCT--CCACGCCTGGTGGTGCCCTTCCGTCAATTCCTTTAAGTTTCAGCCTTGCGACCATACTCCCCCCGGAACCCAAAAACTT--TGATTTCTCATAAGGTGCTGGCAGAGTCATCAAAAA-AACATCTGCCAATCCCTAGTCGGCATCGTTTATGGTTGAGACTAGGACGGTATCTAATCGTCTTCGAGCCCCCAACTTTC-GTTCTTGATTAATGAAAACATCCTTGAC-AAATGCTTTCGCAGAAGTTCGTCTTTCATAAATCCAAGAATTTCACCTCTGACAATGAAATACGAATGTCCCCGACTGTCCCTCTTAATCATTACTCTGGTCTCACAGACCAACAAGATAAG-CCAGAGTCCTATCGTGTTATTCCATGCTAATATATTCAGAGCGTAGGCTTGCTTTGAACACTCTAATTTACTCAAAGTAACTTCGTCGGCTCCCAGTCCC-GGACAGTGAAGCCCAGGAGCTGGTCCCCGACAAGAAGATAGGACTT-ACCAGTACACATCT-CAAAGACGGACCGGCAAATCCTACCCGAAATCCAACTACGAGCTTTTTAACTGCAACAACTTAAATATACGCTATTGGAGCTGGAATTACCGCGGCTGCTGGC-ACCAGACTTGCCCTCCAATGGATCCTCGTTAAGG-GATTTAGATTGTACTCATTCCAATTACCAGAC-TTAAGAAGCCCGGTATTGTTATTTATTGTCACTACCTCCCTGAATTAGGATTGGGTAATTTGCGCGCCTGCTGCCTTCCTTGGATGTGGTAGCCGTTTCTCAGGCTGCCTCTCCGGAATCGAACCCTAATCCCCCGTCACCCGTTAACACCATGGTAGGCCTCTATCCTACCATCGCCAATTGATAGGGCAGAAATTTGAATGAAATATCGCCGGCGC---GAGGCCATGCGATTCGTGAAGTTATCATGATTCACCAAGAAACGAG---CA-AGCTCGGTTGGCCTTAAATCTAATAAATACGTCCCTTCCAGAAGTCGGGA-TTTACGCACGTATTAGCTCTAGAATTACTACGGTTAT-CCGAGTAGTAGG-TACCATCAAATAAACTATAACTGATTTAATGAGCCATTCGCAGTTTCACAGTATAAGCAGTTTATACTTAGACATGCATGGCTTAATCTTTGAGACAAGCATATGACTA--------------------
>Kochi_GreenHost_2_TetraIso20_(reversed)
-------------------------------------------------------------------------------------------------------------------------------------------------------------------------------------------------------------------------------------------------------------------------------------------------------------------------------------------------------------------------------------------------------------------------------------------------------------------------------------------------------------------------------------------------------------------------------------------------------------------CATGATCCCGTGTTGAGTCAAATTAAGCCGCAGGCT--CCACGCCTGGTGGTGCCCTTCCGTCAATTCCTTTAAGTTTCAGCCTTGCGACCATACTCCCCCCGGAACCCAAAAACTT--TGATTTCTCATAAGGTGCTGGCAGAGTCATCAAAAA-AACATCTGCCAATCCCTAGTCGGCATCGTTTATGGTTGAGACTAGGACGGTATCTAATCGTCTTCGAGCCCCCAACTTTC-GTTCTTGATTAATGAAAACATCCTTGAC-AAATGCTTTCGCAGAAGTTCGTCTTTCATAAATCCAAGAATTTCACCTCTGACAATGAAATACGAATGTCCCCGACTGTCCCTCTTAATCATTACTCTGGTCTCACAGACCAACAAGATAAG-CCAGAGTCCTATCGTGTTATTCCATGCTAATATATTCAGAGCGTAGGCTTGCTTTGAACACTCTAATTTACTCAAAGTAACTTCGTCGGCTCCCAGTCCC-GGACAGTGAAGCCCAGGAGCTGGTCCCCGACAACAAGATAGGACCT-ACCAGTACACACCT-CAAAGGCGGACCGGCAGATCCCATCCGAAATCCAACTACGAGCTTTTTAACTGCAACAACTTAAATATACGCTATTGGAGCTGGAATTACCGCGGCTGCTGGC-ACCAGACTTGCCCTCCAATGGATCCTCGTTAAGG-GATTTAGATTGTACTCATTCCAATTACCAGAC-TTAAGAAGCCCGGTATTGTTATTTATTGTCACTACCTCCCTGAATTAGGATTGGGTAATTTGCGCGCCTGCTGCCTTCCTTGGATGTGGTAGCCGTTTCTCAGGCTGCCTCTCCGGAATCGAACCCTAATCCCCCGTCACCCGTTAACACCATGGTAGGCCTCTATCCTACCATCGCCAATTGATAGGGCAGAAATTTGAATGAAATATCGCCGGCGC---GAGGCCATGCGATTCGTGAAGTTATCATGATTCACCAAGAGACGAG---CA-AGCTCGGTTGGCCTTAAATCTAATAAATACGTCCCTTCCAGAAGTCGGGA-TTTACGCACGTATTAGCTCTAGAATTACTACGGTTAT-CCGAGTAGTAGG-TACCATCAAATAAACTATAACTGATTTAATGAGC-----------------------------------------------------------------------------------------------
>Kochi_GreenHost_3_TetraIso21
-------------------------------------------------------------------------------------------------------------------------------------------------------------------------------------------------------------------------------------------------------------------------------------------------------------------------------------------------------------------------------------------------------------------------------------------------------------------------------------------------------------------------------------------------------------------------------------------------------------------TATCATCCCGTGTTGAGTCAAATTAAGCCGCAGGCT--CCACGCCTGGTGGTGCCCTTCCGTCAATTCCTTTAAGTTTCAGCCTTGCGACCATACTCCCCCCGGAACCCAAAAACTT--TGATTTCTCATAAGGTGCTGGCAGAGTCATCAAAAA-AACATCTGCCAATCCCTAGTCGGCATCGTTTATGGTTGAGACTAGGACGGTATCTAATCGTCTTCGAGCCCCCAACTTTC-GTTCTTGATTAATGAAAACATCCTTGAC-AAATGCTTTCGCAGAAGTTCGTCTTTCATAAATCCAAGAATTTCACCTCTGACAATGAAATACGAATGTCCCCGACTGTCCCTCTTAATCATTACTCTGGTCTCACAGACCAACAAGATAAG-CCAGAGTCCTATCGTGTTATTCCATGCTAATATATTCAGAGCGTAGGCTTGCTTTGAACACTCTAATTTACTCAAAGTAACTTCGTCGGCTCCCAGTCCC-GGACAGTGAAGCCCAGGAGCTGGTCCCCGACAACAAGATAGGACCT-ACCAGTACACACCT-CAAAGGCGGACCGGCAGATCCCATCCGAAATCCAACTACGAGCTTTTTAACTGCAACAACTTAAATATACGCTATTGGAGCTGGAATTACCGCGGCTGCTGGC-ACCAGACTTGCCCTCCAATGGATCCTCGTTAAGG-GATTTAGATTGTACTCATTCCAATTACCAGAC-TTAAGAAGCCCGGTATTGTTATTTATTGTCACTACCTCCCTGAATTAGGATTGGGTAATTTGCGCGCCTGCTGCCTTCCTTGGATGTGGTAGCCGTTTCTCAGGCTGCCTCTCCGGAATCGAACCCTAATCCCCCGTCACCCGTTAACACCATGGTAGGCCTCTATCCTACCATCGCCAATTGATAGGGCAGAAATTTGAATGAAATATCGCCGGCGC---GAGGCCATGCGATTCGTGAAGTTATCATGATTCACCAAGAGACGAG---CA-AGCTCGGTTGGCCTTAAATCTAATAAATACGTCCCTTCCAGAAGTCGGGA-TTTACGCACGTATTAGCTCTAGAATTACTACGGTTAT-CCGAGTAGTAGG-TACCATCAAATAAACTATAACTGATTTAATGAGC-----------------------------------------------------------------------------------------------
>AY180027_Uncultured_chlorophyte_clone_(reversed)
--------------------GGAAACCUUGUUACGACUUCUCCUUCCUCUAAAUGGGGCGGUUUGGAGGACUUCUCA-GCAAUAGCCGGUGGCGAACCACCAAC-UGCUGCCAAUCCGAGCUCCUCACCAACACAUUCAAUCGGUAGGAGCGACGGGCGGUGUGUACAAAGGGCAGGGACGUAAUCAACGCGAUUUGAUGAAUCACGCUUACUAGGCAUUCCUCGUUGAAGAUUAAUAAUUGCAAUAAUCUAGCCCCAUCACGAUGCAGUUUC-AAAGAUUACCCGGACCUCUCGGUCAAGGCU--AGGCUUGGUGAAUGCAUCAGUGUAGCGCGCGUGCGGCCCAGAACAUCUAAGGGCAUCACAGACCUGUUAUUGCCUCACACUUCCAUUAGCUAAACGCCAAUAGUCCCUCUAAGAAGUUCG-CCUCCUACCAAAG--UAGGAGUAACUAUUUAGCAGGCUGAGGUCUCGUUCGUUACCGGAAUCAACCUGACAAGGCAACCCACCAACUAAGAACGGCCAUGCACCACCACCCAUAGAAUCAAGAAAGAGCUCUCAAUCUGUCAAUCCUCACUAUGUCUGGACCUGG-UAAGUUUUCCCGUGUUGAGUCAAAUUAAGCCGCAGGCU--CCACGCCUGGUGGUGCCCUUCCGUCAAUUCCUUUAAGUUUCAGCCUUGCGACCAUACUCCCCCCGGAACCCAAAAACUU--UGAUUUCUCAUAAGGUGCUGGCAGAGUCAUCAAAAA-AACAUCUGCCAAUCCCUAGUCGGCAUCGUUUAUGGUUGAGACUAGGACGGUAUCUAAUCGUCUUCGAGCCCCCAACUUUC-GUUCUUGAUUAAUGAAAACAUCCUUGAC-AAAUGCUUUCGCAGAAGUUCGUCUUUCAUAAAUCCAAGAAUUUCACCUCUGACAAUGAAAUACGAAUGUCCCCGACUGUCCCUCUUAAUCAUUACUCUGGUCUCACAGACCAACAAGAUAAG-CCAGAGUCCUAUCGUGUUAUUCCAUGCUAAUAUAUUCAGAGCGUAGGCUUGCUUUGAACACUCUAAUUUACUCAAAGUAACUUCGUCGGCUCCUAGUCCC-GGACAGUGAAGCCCAGGAGCUAGUCCCCGACGACAAGAUAGGACCU-ACCAGUGCACACCU-CAAAGGCGGACCGGCAAAUCCCAUCCGAAAUCCGACUACGAGCUUUUUAACUGCAACAAUUUAAAUAUACGCUAUUGGAGCUGGGAUUACCGCGGCUGCUGGC-ACCAGACUUGCCCUCCAAUGGAUCCUCGUUAAGG-GAUUUAGAUUGUACUCAUUCCAAUUACCAGAC-UUAAGAAGCCCGGUAUUGUUAUUUAUUGUCACUACCUCCCUGAAUUAGGAUUGGGUAAUUUGCGCGCCUGCUGCCUUCCUUGGAUGUGGUAGCCGUUUCUCAGGCUGCCUCUCCGGAAUCGAACCCUAAUCCCCCGUCACCCGUUAACACCAUGGUAGGCCUCUAUCCUACCAUCGCCAAUUGAUAGGGCAGAAAUUUGAAUGAAAUACCGCCGGCGC---GAGGCCAUGCGAUUCGUGGAGUUAUCAUGAUUCACCAAGAGACGAG---CA-AGCUCGGUUGGCCUUAAAUCCAAUAAAUACGUCCCUUCCAGAAGUCGGGA-UUUACGCACGUAUUAGCUCUAGAAUUACUACGGUUAU-CCGAGUAGUAGG-UACCAUCAAAUAAACUAUAACUGAUUUAAUGAGCCAUUCGCAGUUUCAC--------------------------------------------------------------------------------
>HE610130_Tetraselmis_cordiformis_18S_r_(reversed)
--------------------GGAAACCUUGUUACGACUUCUCCUUCCUCUAAAUGGGGCGGUUUGGAGGACUUCUCA-GCAAAAGCCGGUGGCGAACCACCAGC-UCCUGCCAAUCCGAGCUCCUCACCAACACAUUCAAUCGGUAGGAGCGACGGGCGGUGUGUACAAAGGGCAGGGACGUAAUCAACGCGAUCUGAUGAAUCGCGCUUACUAGGCAUUCCUCGUUGAAGAUUAAUAAUUGCAAUAAUCUAGCCCCAUCACGAUGCAGUUUC-AAAGAUUACCCGGACCUCUCGGUCAAGGUU--AGGCUUGCUGAAUGCAUCAGUGUAGCGCGCGUGCGGCCCAGAACAUCUAAGGGCAUCACAGACCUGUUAUUGCCUCACACUUCCAUUGGCUAAACGCCAAUAGUCCCUCUAAGAAGUUGG-CCGCCUACCAAGG--UAGGAGUAACUAUUUAGCAGGCUGAGGUCUCGUUCGUUACCGGAAUCAACCUGACAAGGCAACCCACCAACUAAGAACGGCCAUGCACCACCACCCAUAGAAUCAAGAAAGAGCUCUCAAUCUGUCAAUCCUCACUAUGUCUGGACCUGG-UAAGUUUUCCCGUGUUGAGUCAAAUUAAGCCGCAGGCU--CCACGCCUGGUGGUGCCCUUCCGUCAAUUCCUUUAAGUUUCAGCCUUGCGACCAUACUCCCCCCGGAACCCAAAAACUU--UGAUUUCUCAUAAGGUGCUGGCAGAGUCAUCAAAAA-AACAUCUGCCAAUCCCUAGUCGGCAUCGUUUAUGGUUGAGACUAGGACGGUAUCUAAUCGUCUUCGAGCCCCCAACUUUC-GUUCUUGAUUAAUGAAAACAUCCUUGAC-AAAUGCUUUCGCAGAAGUUCGUCUUUCAUAAAUCCAAGAAUUUCACCUCUGACAAUGAAAUACGAAUGUCCCCGACUGUCCCUCUUAAUCAUUACUCUGGUCUCACAGACCAACAAGAUAAG-CCAGAGUCCUAUCGUGUUAUUCCAUGCUAAUAUAUUCAGAGCGUAGGCUUGCUUUGAACACUCUAAUUUACUCAAAGUAACUUCGCCGGCUCCCAGUCCC-GAACAGUGAAGCCCAGGAGCUGGUCCCCGGCAACAAGGUAGGACCU-GCCAGUGCACACCU-UAAAGGCGGACCGGCAGGCCCCACCCGAAAUCCAACUACGAGCUUUUUAACUGCAACAACUUAAAUAUACGCUAUUGGAGCUGGAAUUACCGCGGCUGCUGGC-ACCAGACUUGCCCUCCAAUGGAUCCUCGUUAAGG-GAUUUAGAUUGUACUCAUUCCAAUUACCAGAC-UUUAAAAGCCCGGUAUUGUUAUUUAUUGUCACUACCUCCCUGAAUCAGGAUUGGGUAAUUUGCGCGCCUGCUGCCUUCCUUGGAUGUGGUAGCCGUUUCUCAGGCUGCCUCUCCGGAAUCGAACCCUAAUCCCCCGUCACCCGUUAACACCAUGGUAGGCCUCUAUCCUACCAUCGCCAAUUGAUAGGGCAGAAAUUUGAAUGAAAUAUCGCCGGCGC---GAGGCCAUGCGAUUCGUGAAGUUAUCAUGAUUCACCAAGAGACGAG---CA-AGCUCGGUUGGCCUUAAAUCUAAUAAAUACGUCCCUUCCAGGAGUCGGGA-UUUACGCACGUAUUAGCUCUAGAAUUACUACGGUUAU-CCGAGUAGUAGG-UACCAUCAAAUAAACUAUAACUGAUUUAAUGAGCCAUUCGCAGUUUCACAGUAUAAGCAGUUUAUACUUAGACAUGCAUGGCUUAAUCUUUGAGACAAGCAUAUGACUA--------------------
>MG022692TetraselmisapiculataCCAP6620_(reversed)
-------------------------------------------------------------------------------------------------------------------------------------------------------------------------------------------------------------------------------------------------------------------------------------------------------------------------------------------------------------------------------------------------------------------------------------------------------------------------------------------------------------------------------------------------------------------------------------------------------------------------------------------------------------------------------------------------------------------------------------------------------------------------------------------------GTCGGCATCGTTTATGGTTGAGACTAGGACGGTATCTAATCGTCTTCGAGCCCCCAACTTTC-GTTCTTGATTAATGAAAACATCCTTGAC-AAATGCTTTCGCAGAAGTTCGTCTTTCATAAATCCAAGAATTTCACCTCTGACAATGAAATACGAATGCCCCCGACTGTCCCTCTTAATCATTACTCTGGTCTCACAGACCAACAAGATAAG-CCAGAGTCCTATCATGTTATTCCATGCTAATGTATTCAGAGCGTAGGCTTGCTTTGAACACTCTAATTTACTCAAAGTAACCTCGTCAGCTCCTAGTCCC-GGACAGTGAAGCCCAGGAGCTAGTCCCCGACAACAAGATGGGACTG-GCCAGTGCACACCG-AAACGGCGGACCGGCAAATCCCATCCGAAATCCAACTACGAGCTTTTTAACTGCAGCAACTTAAATATACGCTATTGGAGCTGGAATTACCGCGGCTGCTGGC-ACCAGACTTGCCCTCCAATGGATCCTCGTTAAGGTTGTTTAGATTGTACTCATTCCAATTACCAGAC-TTGAAAAGCCCGGTATTGTTATTTATTGTCACTACCTCCCTGTGTCAGGATTGGGTAATTTGCGCGCCTGCTGCCTTCCTTGGATGTGGTAGCCGTTTCTCAGGCTCCCTCTCCGGAATCGAACCCTAATTCTCCGTCACCCGTTACCACCATGGTAGGCCTCTATCCTACCATCGCAAATTGATAGGGCAGAAATTTGAATGAAACATCGCCGGCGC--GGAGGCCATGCGATTCGTGAAGTTATCATGATTCACCGCAAGACGAG---CAAAGCTCGGTCGGCCTTAAATCTAATAAATACGTCCCTTCCAGAAGTCGGGA-TTTACGCACGTATTAGCTCTAGAATTACTACGGTTAT-CCGAGTAGTAGG-TACCATCAAATAAACTATAACTGATTTAATGAGCCATTCGCAGTTTCACAGTATAAGCAGTTTATACTTAGACATGCATGGCTTAATCTTTGAGACAAGCATATGACTA--------------------
>KJ756817Tetraselmisapiculata_(reversed)
--------------------GGAAACCTTGTTACGACTTCTCCTTCCTCTAAATGGGGCGGTTTGGAGAACTTCTCA-GCTGTAAGCAGTGGCGAACCACCACA-AACTGCCAATCCGAACTCCTCACCAACACATTCAATCGGTAGGAGCGACGGGCGGTGTGTACAAAGGGCAGGGACGTAATCAACGCGATCTGATGAATCACGCTTACTAGGCATTCCTCGTTGAAGATTAATAATTGCAATAATCTAGCCCCATCACGATGCAGTTTC-AAAGATTACCCGGACCTCTCGGTCAAGGCT--AGGCTCGTTGAATGCATCAGTGTAGCGCGCGTGCGGCCCAGAACATCTAAGGGCATCACAGACCTGTTATTGCCTCACACTTCCATTGGCTAAACGCCAATAGTCCCTCTAAGAAGTTCA-CCTCCTACCAAAG--TAGGAGTAACTATTTAGCAGGCTGAGGTCTCGTTCGTTACCGGAATCAACCTGACAAGGCAACCCACCAACTAAGAACGGCCATGCACCACCACCCATAGAATCAAGAAAGAGCTCTCAATCTGTCAATCCTCACTATGTCTGGACCTGG-TAAGTTTTCCCGTGTTGAGTCAAATTAAGCCGCAGGCT--CCACGCCTGGTGGTGCCCTTCCGTCAATTCCTTTAAGTTTCAGCCTTGCGACCATACTCCCCCCGGAACCCAAAAACTT--TGATTTCTCATAAGGTGCTGGCAGAGTCATCAAAAA-AACGTCTGCCAATCCCTAGTCGGCATCGTTTATGGTTGAGACTAGGACGGTATCTAATCGTCTTCGAGCCCCCAACTTTC-GTTCTTGATTAATGAAAACATCCTTGAC-AAATGCTTTCGCAGAAGTTCGTCTTTCATAAATCCAAGAATTTCACCTCTGACAATGAAATACGAATGCCCCCGACTGTCCCTCTTAATCATTACTCTGGTCTCACAGACCAACAAGATAAG-CCAGAGTCCTATCATGTTATTCCATGCTAATGTATTCAGAGCGTAGGCTTGCTTTGAACACTCTAATTTACTCAAAGTAACCTCGTCAGCTCCTAGTCCC-GGACAGTGAAGCCCAGGAGCTAGTCCCCGACAACAAGATGGGACTG-GCCAGTGCACACCG-AAACGGCGGACCGGCAAATCCCATCCGAAATCCAACTACGAGCTTTTTAACTGCAGCAACTTAAATATACGCTATTGGAGCTGGAATTACCGCGGCTGCTGGC-ACCAGACTTGCCCTCCAATGGATCCTCGTTAAGGTTGTTTAGATTGTACTCATTCCAATTACCAGAC-TTGAAAAGCCCGGTATTGTTATTTATTGTCACTACCTCCCTGTGTCAGGATTGGGTAATTTGCGCGCCTGCTGCCTTCCTTGGATGTGGTAGCCGTTTCTCAGGCTCCCTCTCCGGAATCGAACCCTAATTCTCCGTCACCCGTTACCACCATGGTAGGCCTCTATCCTACCATCGCAAATTGATAGGGCAGAAATTTGAATGAAACATCGCCGGCGC--GGAGGCCATGCGATTCGTGAAGTTATCATGATTCACCGCAAGACGAG---CAAAGCTCGGTCGGCCTTAAATCTAATAAATACGTCCCTTCCAGAAGTCGGGA-TTTACGCACGTATTAGCTCTAGAATTACTACGGTTAT-CCGAGTAGTAGG-TACCATCAAATAAACTATAACTGATTTAATGAGCCATTCGCAGTTTCACAGTATAAGCAGTTTATACTTAGACATGCATGGCTTAATCTTTGAGACAAGCATATGACTA--------------------
>JN904000_Tetraselmis_striata_strain_SA_(reversed)
---------------------GAAACCUUGUUACGACUUCUCCUUCCUCUAAAUGGGGCGGUUUGGAGAACUUCUCA-GCUGUAAGCAGUGGCGAACCACCACA-AACUGCCAAUCCGAACUCCUCACCAACACAUUCAAUCGGUAGGAGCGACGGGCGGUGUGUACAAAGGGCAGGGACGUAAUCAACGCGAUCUGAUGAAUCACGCUUACUAGGCAUUCCUCGUUGAAGAUUAAUAAUUGCAAUAAUCUAGCCCCAUCACGAUGCAGUUUC-AAAGAUUACCCGGACCUCUCGGUCAAGGCU--AGGCUCGUUGAAUGCAUCAGUGUAGCGCGCGUGCGGCCCAGAACAUCUAAGGGCAUCACAGACCUGUUAUUGCCUCACACUUCCAUUGGCUAAACGCCAAUAGUCCCUCUAAGAAGUUCA-CCUCCUACCAAAG--UAGGAGUAACUAUUUAGCAGGCUGAGGUCUCGUUCGUUACCGGAAUCAACCUGACAAGGCAACCCACCAACUAAGAACGGCCAUGCACCACCACCCAUAGAAUCAAGAAAGAGCUCUCAAUCUGUCAAUCCUCACUAUGUCUGGACCUGG-UAAGUUUUCCCGUGUUGAGUCAAAUUAAGCCGCAGGCU--CCACGCCUGGUGGUGCCCUUCCGUCAAUUCCUUUAAGUUUCAGCCUUGCGACCAUACUCCCCCCGGAACCCAAAAACUU--UGAUUUCUCAUAAGGUGCUGGCAGAGUCAUCAAAAA-AACGUCUGCCAAUCCCUAGUCGGCAUCGUUUAUGGUUGAGACUAGGACGGUAUCUAAUCGUCUUCGAGCCCCCAACUUUC-GUUCUUGAUUAAUGAAAACAUCCUUGAC-AAAUGCUUUCGCAGAAGUUCGUCUUUCAUAAAUCCAAGAAUUUCACCUCUGACAAUGAAAUACGAAUGCCCCCGACUGUCCCUCUUAAUCAUUACUCUGGUCUCACAGACCAACAAGAUAAG-CCAGAGUCCUAUCAUGUUAUUCCAUGCUAAUGUAUUCAGAGCGUAGGCUUGCUUUGAACACUCUAAUUUACUCAAAGUAACCUCGUCAGCUCCUAGUCCC-GGACAGUGAAGCCCAGGAGCUAGUCCCCGACAACAAGAUGGGACUG-GCCAGUGCACACCG-AAACGGCGGACCGGCAAAUCCCAUCCGAAAUCCAACUACGAGCUUUUUAACUGCAGCAACUUAAAUAUACGCUAUUGGAGCUGGAAUUACCGCGGCUGCUGGC-ACCAGACUUGCCCUCCAAUGGAUCCUCGUUAAGGUUGUUUAGAUUGUACUCAUUCCAAUUACCAGAC-UUGAAAAGCCCGGUAUUGUUAUUUAUUGUCACUACCUCCCUGUGUCAGGAUUGGGUAAUUUGCGCGCCUGCUGCCUUCCUUGGAUGUGGUAGCCGUUUCUCAGGCUCCCUCUCCGGAAUCGAACCCUAAUUCUCCGUCACCCGUUACCACCAUGGUAGGCCUCUAUCCUACCAUCGCAAAUUGAUAGGGCAGAAAUUUGAAUGAAACAUCGCCGGCGC--GGAGGCCAUGCGAUUCGUGAAGUUAUCAUGAUUCACCGCAAGACGAG---CAAAGCUCGGUCGGCCUUAAAUCUAAUAAAUACGUCCCUUCCAGAAGUCGGGA-UUUACGCACGUAUUAGCUCUAGAAUUACUACGGUUAU-CCGAGUAGUAGG-UACCAUCAAAUAAACUAUAACUGAUUUAAUGAGCCAUUCGCAGUUUCACAGUAUAAGCAGUUUAUACUUAGACAUGCAUGGCUUAAUCUUUGAGACAAGCAUAUGACU---------------------
>KT860867_Tetraselmis_chuii_strain_RCC1_(reversed)
------------------------------------------------------------------------------------AGCAGUGGCGAACCACCACA-AACUGCCAAUCCGAACUCCUCACCAACACAUUCAAUCGGUAGGAGCGACGGGCGGUGUGUACAAAGGGCAGGGACGUAAUCAACGCGAUCUGAUGAAUCACGCUUACUAGGCAUUCCUCGUUGAAGAUUAAUAAUUGCAAUAAUCUAGCCCCAUCACGAUGCAGUUUC-AAAGAUUACCCGGACCUCUCGGUCAAGGCU--AGGCUCGUUGAAUGCAUCAGUGUAGCGCGCGUGCGGCCCAGAACAUCUAAGGGCAUCACAGACCUGUUAUUGCCUCACACUUCCAUUGGCUAAACGCCAAUAGUCCCUCUAAGAAGUUCA-CCUCCUACCAAAG--UAGGAGUAACUAUUUAGCAGGCUGAGGUCUCGUUCGUUACCGGAAUCAACCUGACAAGGCAACCCACCAACUAAGAACGGCCAUGCACCACCACCCAUAGAAUCAAGAAAGAGCUCUCAAUCUGUCAAUCCUCACUAUGUCUGGACCUGG-UAAGUUUUCCCGUGUUGAGUCAAAUUAAGCCGCAGGCU--CCACGCCUGGUGGUGCCCUUCCGUCAAUUCCUUUAAGUUUCAGCCUUGCGACCAUACUCCCCCCGGAACCCAAAAACUU--UGAUUUCUCAUAAGGUGCUGGCAGAGUCAUCAAAAA-AACGUCUGCCAAUCCCUAGUCGGCAUCGUUUAUGGUUGAGACUAGGACGGUAUCUAAUCGUCUUCGAGCCCCCAACUUUC-GUUCUUGAUUAAUGAAAACAUCCUUGAC-AAAUGCUUUCGCAGAAGUUCGUCUUUCAUAAAUCCAAGAAUUUCACCUCUGACAAUGAAAUACGAAUGCCCCCGACUGUCCCUCUUAAUCAUUACUCUGGUCUCACAGACCAACAAGAUAAG-CCAGAGUCCUAUCAUGUUAUUCCAUGCUAAUGUAUUCAGAGCGUAGGCUUGCUUUGAACACUCUAAUUUACUCAAAGUAACCUCGUCAGCUCCUAGUCCC-GGACAGUGAAGCCCAGGAGCUAGUCCCCGACAACAAGAUGGGACUG-GCCAGUGCACACCG-AAACGGCGGACCGGCAAAUCCCAUCCGAAAUCCAACUACGAGCUUUUUAACUGCAGCAACUUAAAUAUACGCUAUUGGAGCUGGAAUUACCGCGGCUGCUGGC-ACCAGACUUGCCCUCCAAUGGAUCCUCGUUAAGGUUGUUUAGAUUGUACUCAUUCCAAUUACCAGAC-UUGAAAAGCCCGGUAUUGUUAUUUAUUGUCACUACCUCCCUGUGUCAGGAUUGGGUAAUUUGCGCGCCUGCUGCCUUCCUUGGAUGUGGUAGCCGUUUCUCAGGCUCCCUCUCCGGAAUCGAACCCUAAUUCUCCGUCACCCGUUACCACCAUGGUAGGCCUCUAUCCUACCAUCGCAAAUUGAUAGGGCAGAAAUUUGAAUGAAACAUCGCCGGCGC--GGAGGCCAUGCGAUUCGUGAAGUUAUCAUGAUUCACCGCAAGACGAG---CAAAGCUCGGUCGGCCUUAAAUCUAAUAAAUACGUCCCUUCCAGAAGUCGGGA-UUUACGCACGUAUUAGCUCUAGAAUUACUACGGUUAU-CCGAGUAGUAGG-UACCAUCAAAUAAACUAUAA-------------------------------------------------------------------------------------------------------------
>FJ559398_Tetraselmis_striata_strain_KM_(reversed)
--------------------------------------------------------------------------------UGUAAGCAGUGGCGAACCACCACA-AACUGCCAAUCCGAACUCCUCACCAACACAUUCAAUCGGUAGGAGCGACGGGCGGUGUGUACAAAGGGCAGGGACGUAAUCAACGCGAUCUGAUGAAUCACGCUUACUAGGCAUUCCUCGUUGAAGAUUAAUAAUUGCAAUAAUCUAGCCCCAUCACGAUGCAGUUUC-AAAGAUUACCCGGACCUCUCGGUCAAGGCU--AGGCUCGUUGAAUGCAUCAGUGUAGCGCGCGUGCGGCCCAGAACAUCUAAGGGCAUCACAGACCUGUUAUUGCCUCACACUUCCAUUGGCUAAACGCCAAUAGUCCCUCUAAGAAGUUCA-CCUCCUACCAAAG--UAGGAGUAACUAUUUAGCAGGCUGAGGUCUCGUUCGUUACCGGAAUCAACCUGACAAGGCAACCCACCAACUAAGAACGGCCAUGCACCACCACCCAUAGAAUCAAGAAAGAGCUCUCAAUCUGUCAAUCCUCACUAUGUCUGGACCUGG-UAAGUUUUCCCGUGUUGAGUCAAAUUAAGCCGCAGGCU--CCACGCCUGGUGGUGCCCUUCCGUCAAUUCCUUUAAGUUUCAGCCUUGCGACCAUACUCCCCCCGGAACCCAAAAACUU--UGAUUUCUCAUAAGGUGCUGGCAGAGUCAUCAAAAA-AACGUCUGCCAAUCCCUAGUCGGCAUCGUUUAUGGUUGAGACUAGGACGGUAUCUAAUCGUCUUCGAGCCCCCAACUUUC-GUUCUUGAUUAAUGAAAACAUCCUUGAC-AAAUGCUUUCGCAGAAGUUCGUCUUUCAUAAAUCCAAGAAUUUCACCUCUGACAAUGAAAUACGAAUGCCCCCGACUGUCCCUCUUAAUCAUUACUCUGGUCUCACAGACCAACAAGAUAAG-CCAGAGUCCUAUCAUGUUAUUCCAUGCUAAUGUAUUCAGAGCGUAGGCUUGCUUUGAACACUCUAAUUUACUCAAAGUAACCUCGUCAGCUCCUAGUCCC-GGACAGUGAAGCCCAGGAGCUAGUCCCCGACAACAAGAUGGGACUG-GCCAGUGCACACCG-AAACGGCGGACCGGCAAAUCCCAUCCGAAAUCCAACUACGAGCUUUUUAACUGCAGCAACUUAAAUAUACGCUAUUGGAGCUGGAAUUACCGCGGCUGCUGGC-ACCAGACUUGCCCUCCAAUGGAUCCUCGUUAAGGUUGUUUAGAUUGUACUCAUUCCAAUUACCAGAC-UUGAAAAGCCCGGUAUUGUUAUUUAUUGUCACUACCUCCCUGUGUCAGGAUUGGGUAAUUUGCGCGCCUGCUGCCUUCCUUGGAUGUGGUAGCCGUUUCUCAGGCUCCCUCUCCGGAAUCGAACCCUAAUUCUCCGUCACCCGUUACCACCAUGGUAGGCCUCUAUCCUACCAUCGCAAAUUGAUAGGGCAGAAAUUUGAAUGAAACAUCGCCGGCGC--GGAGGCCAUGCGAUUCGUGAAGUUAUCAUGAUUCACCGCAAGACGAG---CAAAGCUCGGUCGGCCUUAAAUCUAAUAAAUACGUCCCUUCCAGAAGUCGGGA-UUUACGCACGUAUUAGCUCUAGAAUUACUACGGUUAU-CCGAGUAGUAGG-UACCAUCAAAUAAACUAUAACUGAUUUAAUGAGCCAUUCGCAGUUUCACAGUAUAA-------------------------------------------------------------------------
>FJ559399_Tetraselmis_striata_strain_KM_(reversed)
--------------------------------------------------------------------------------UGUAAGCAGUGGCGAACCACCACA-AACUGCCAAUCCGAACUCCUCACCAACACAUUCAAUCGGUAGGAGCGACGGGCGGUGUGUACAAAGGGCAGGGACGUAAUCAACGCGAUCUGAUGAAUCACGCUUACUAGGCAUUCCUCGUUGAAGAUUAAUAAUUGCAAUAAUCUAGCCCCAUCACGAUGCAGUUUC-AAAGAUUACCCGGACCUCUCGGUCAAGGCU--AGGCUCGUUGAAUGCAUCAGUGUAGCGCGCGUGCGGCCCAGAACAUCUAAGGGCAUCACAGACCUGUUAUUGCCUCACACUUCCAUUGGCUAAACGCCAAUAGUCCCUCUAAGAAGUUCA-CCUCCUACCAAAG--UAGGAGUAACUAUUUAGCAGGCUGAGGUCUCGUUCGUUACCGGAAUCAACCUGACAAGGCAACCCACCAACUAAGAACGGCCAUGCACCACCACCCAUAGAAUCAAGAAAGAGCUCUCAAUCUGUCAAUCCUCACUAUGUCUGGACCUGG-UAAGUUUUCCCGUGUUGAGUCAAAUUAAGCCGCAGGCU--CCACGCCUGGUGGUGCCCUUCCGUCAAUUCCUUUAAGUUUCAGCCUUGCGACCAUACUCCCCCCGGAACCCAAAAACUU--UGAUUUCUCAUAAGGUGCUGGCAGAGUCAUCAAAAA-AACGUCUGCCAAUCCCUAGUCGGCAUCGUUUAUGGUUGAGACUAGGACGGUAUCUAAUCGUCUUCGAGCCCCCAACUUUC-GUUCUUGAUUAAUGAAAACAUCCUUGAC-AAAUGCUUUCGCAGAAGUUCGUCUUUCAUAAAUCCAAGAAUUUCACCUCUGACAAUGAAAUACGAAUGCCCCCGACUGUCCCUCUUAAUCAUUACUCUGGUCUCACAGACCAACAAGAUAAG-CCAGAGUCCUAUCAUGUUAUUCCAUGCUAAUGUAUUCAGAGCGUAGGCUUGCUUUGAACACUCUAAUUUACUCAAAGUAACCUCGUCAGCUCCUAGUCCC-GGACAGUGAAGCCCAGGAGCUAGUCCCCGACAACAAGAUGGGACUG-GCCAGUGCACACCG-AAACGGCGGACCGGCAAAUCCCAUCCGAAAUCCAACUACGAGCUUUUUAACUGCAGCAACUUAAAUAUACGCUAUUGGAGCUGGAAUUACCGCGGCUGCUGGC-ACCAGACUUGCCCUCCAAUGGAUCCUCGUUAAGGUUGUUUAGAUUGUACUCAUUCCAAUUACCAGAC-UUGAAAAGCCCGGUAUUGUUAUUUAUUGUCACUACCUCCCUGUGUCAGGAUUGGGUAAUUUGCGCGCCUGCUGCCUUCCUUGGAUGUGGUAGCCGUUUCUCAGGCUCCCUCUCCGGAAUCGAACCCUAAUUCUCCGUCACCCGUUACCACCAUGGUAGGCCUCUAUCCUACCAUCGCAAAUUGAUAGGGCAGAAAUUUGAAUGAAACAUCGCCGGCGC--GGAGGCCAUGCGAUUCGUGAAGUUAUCAUGAUUCACCGCAAGACGAG---CAAAGCUCGGUCGGCCUUAAAUCUAAUAAAUACGUCCCUUCCAGAAGUCGGGA-UUUACGCACGUAUUAGCUCUAGAAUUACUACGGUUAU-CCGAGUAGUAGG-UACCAUCAAAUAAACUAUAACUGAUUUAAUGAGCCAUUCGCAGUUUCACAGUAUAA-------------------------------------------------------------------------
>FJ559389_Tetraselmis_carteriiformis_st_(reversed)
--------------------------------------------------------------------------------UGUAAGCAGUGGCGAACCACCACA-AACUGCCAAUCCGAACUCCUCACCAACACAUUCAAUCGGUAGGAGCGACGGGCGGUGUGUACAAAGGGCAGGGACGUAAUCAACGCGAUCUGAUGAAUCACGCUUACUAGGCAUUCCUCGUUGAAGAUUAAUAAUUGCAAUAAUCUAGCCCCAUCACGAUGCAGUUUC-AAAGAUUACCCGGACCUCUCGGUCAAGGCU--AGGCUCGUUGAAUGCAUCAGUGUAGCGCGCGUGCGGCCCAGAACAUCUAAGGGCAUCACAGACCUGUUAUUGCCUCACACUUCCAUUGGCUAAACGCCAAUAGUCCCUCUAAGAAGUUCA-CCUCCUACCAAAG--UAGGAGUAACUAUUUAGCAGGCUGAGGUCUCGUUCGUUACCGGAAUCAACCUGACAAGGCAACCCACCAACUAAGAACGGCCAUGCACCACCACCCAUAGAAUCAAGAAAGAGCUCUCAAUCUGUCAAUCCUCACUAUGUCUGGACCUGG-UAAGUUUUCCCGUGUUGAGUCAAAUUAAGCCGCAGGCU--CCACGCCUGGUGGUGCCCUUCCGUCAAUUCCUUUAAGUUUCAGCCUUGCGACCAUACUCCCCCCGGAACCCAAAAACUU--UGAUUUCUCAUAAGGUGCUGGCAGAGUCAUCAAAAA-AACGUCUGCCAAUCCCUAGUCGGCAUCGUUUAUGGUUGAGACUAGGACGGUAUCUAAUCGUCUUCGAGCCCCCAACUUUC-GUUCUUGAUUAAUGAAAACAUCCUUGAC-AAAUGCUUUCGCAGAAGUUCGUCUUUCAUAAAUCCAAGAAUUUCACCUCUGACAAUGAAAUACGAAUGCCCCCGACUGUCCCUCUUAAUCAUUACUCUGGUCUCACAGACCAACAAGAUAAG-CCAGAGUCCUAUCAUGUUAUUCCAUGCUAAUGUAUUCAGAGCGUAGGCUUGCUUUGAACACUCUAAUUUACUCAAAGUAACCUCGUCAGCUCCUAGUCCC-GGACAGUGAAGCCCAGGAGCUAGUCCCCGACAACAAGAUGGGACUG-GCCAGUGCACACCG-AAACGGCGGACCGGCAAAUCCCAUCCGAAAUCCAACUACGAGCUUUUUAACUGCAGCAACUUAAAUAUACGCUAUUGGAGCUGGAAUUACCGCGGCUGCUGGC-ACCAGACUUGCCCUCCAAUGGAUCCUCGUUAAGGUUGUUUAGAUUGUACUCAUUCCAAUUACCAGAC-UUGAAAAGCCCGGUAUUGUUAUUUAUUGUCACUACCUCCCUGUGUCAGGAUUGGGUAAUUUGCGCGCCUGCUGCCUUCCUUGGAUGUGGUAGCCGUUUCUCAGGCUCCCUCUCCGGAAUCGAACCCUAAUUCUCCGUCACCCGUUACCACCAUGGUAGGCCUCUAUCCUACCAUCGCAAAUUGAUAGGGCAGAAAUUUGAAUGAAACAUCGCCGGCGC--GGAGGCCAUGCGAUUCGUGAAGUUAUCAUGAUUCACCGCAAGACGAG---CAAAGCUCGGUCGGCCUUAAAUCUAAUAAAUACGUCCCUUCCAGAAGUCGGGA-UUUACGCACGUAUUAGCUCUAGAAUUACUACGGUUAU-CCGAGUAGUAGG-UACCAUCAAAUAAACUAUAACUGAUUUAAUGAGCCAUUCGCAGUUUCACAGUAUAA-------------------------------------------------------------------------
>X70802_Tstriata_gene_for_16S-like_rib_(reversed)
--------------------GCCAACCUUGUUACGACUUCUCCUUCCUCUAAAUGGGGCGGUUUGGAGAACUUCUCA-GCUGUAAGCAGUGGCGAACCACCACA-AACUGCCAAUCCGAACUCCUCACCAACACAUUCAAUCGGUAGGAGCGACGGGCGGUGUGUACAAAGGGCAGGGACGUAAUCAACGCGAUCUGAUGAAUCACGCUUACUAGGCAUUCCUCGUUGAAGAUUAAUAAUUGCAAUAAUCUAGCCCCAUCACGAUGCAGUUUC-AAAGAUUACCCGGACCUCUCGGUCAAGGCU--AGGCUCGUUGAAUGCAUCAGUGUAGCGCGCGUGCGGCCCAGAACAUCUAAGGGCAUCACAGACCUGUUAUUGCCUCACACUUCCAUUGGCUAAACGCCAAUAGUCCCUCUAAGAAGUUCA-CCUCCUACCAAAG--UAGGAGUAACUAUUUAGCAGGCUGAGGUCUCGUUCGUUACCGGAAUCAACCUGACAAGGCAACCCACCAACUAAGAACGGCCAUGCACCACCACCCAUAGAAUCAAGAAAGAGCUCUCAAUCUGUCAAUCCUCACUAUGUCUGGACCUGG-UAAGUUUUCCCGUGUUGAGUCAAAUUAAGCCGCAGGCU--CCACGCCUGGUGGUGCCCUUCCGUCAAUUCCUUUAAGUUUCAGCCUUGCGACCAUACUCCCCCCGGAACCCAAAAACUU--UGAUUUCUCAUAAGGUGCUGGCAGAGUCAUCAAAAA-AACGUCUGCCAAUCCCUAGUCGGCAUCGUUUAUGGUUGAGACUAGGACGGUAUCUAAUCGUCUUCGAGCCCCCAACUUUC-GUUCUUGAUUAAUGAAAACAUCCUUGAC-AAAUGCUUUCGCAGAAGUUCGUCUUUCAUAAAUCCAAGAAUUUCACCUCUGACAAUGAAAUACGAAUGCCCCCGACUGUCCCUCUUAAUCAUUACUCUGGUCUCACAGACCAACAAGAUAAG-CCAGAGUCCUAUCAUGUUAUUCCAUGCUAAUGUAUUCAGAGCGUAGGCUUGCUUUGAACACUCUAAUUUACUCAAAGUAACCUCGUCAGCUCCUAGUCCC-GGACAGUGAAGCCCAGGAGCUAGUCCCCGACAACAAGAUGGGACUG-GCCAGUGCACACCG-AAACGGCGGACCGGCAAAUCCCAUCCGAAAUCCAACUACGAGCUUUUUAACUGCAGCAACUUAAAUAUACGCUAUUGGAGCUGGAAUUACCGCGGCUGCUGGC-ACCAGACUUGCCCUCCAAUGGAUCCUCGUUAAGGUUGUUUAGAUUGUACUCAUUCCAAUUACCAGAC-UUGAAAAGCCCGGUAUUGUUAUUUAUUGUCACUACCUCCCUGUGUCAGGAUUGGGUAAUUUGCGCGCCUGCUGCCUUCCUUGGAUGUGGUAGCCGUUUCUCAGGCUCCCUCUCCGGAAUCGAACCCUAAUUCUCCGUCACCCGUUACCACCAUGGUAGGCCUCUAUCCUACCAUCGCAAAUUGAUAGGGCAGAAAUUUGAAUGAAACAUCGCCGGCGC--GGAGGCCAUGCGAUUCGUGAAGUUAUCAUGAUUCACCGCAAGACGAG---CAAAGCUCGGUCGGCCUUAAAUCUAAUAAAUACGUCCCUUCCAGAAGUCGGGA-UUUACGCACGUAUUAGCUCUAGAAUUACUACGGUUAU-CCGAGUAGUAGG-UACCAUCAAAUAAACUAUAACUGAUUUAAUGAGCCAUUCGCAGUUUCACAGUAUAAGCAGUUUAUACUUAGACAUGCAUGGCUUAAUCUUUGAGACAAGCAUAUGAC----------------------
>GQ917220_Tetraselmis_striata_strain_KM_(reversed)
-------------------------CCUUGUUACGAUUUCUCCUUCCUCUAAAUGGGGCGGUUUGGAGAACUUCUCA-GCUGUAAGCAGUGGCGAACCACCACA-AACUGCCAAUCCGAACUCCUCACCAACACAUUCAAUCGGUAGGAGCGACGGGCGGUGUGUACAAAGGGCAGGGACGUAAUCAACGCGAUCUGAUGAAUCACGCUUACUAGGCAUUCCUCGUUGAAGAUUAAUAAUUGCAAUAAUCUAGCCCCAUCACGAUGCAGUUUC-AAAGAUUACCCGGACCUCUCGGUCAAGGCU--AGGCUCGUUGAAUGCAUCAGUGUAGCGCGCGUGCGGCCCAGAACAUCUAAGGGCAUCACAGACCUGUUAUUGCCUCACACUUCCAUUGGCUAAACGCCAAUAGUCCCUCUAAGAAGUUCA-CCUCCUACCAAAG--UAGGAGUAACUAUUUAGCAGGCUGAGGUCUCGUUCGUUACCGGAAUCAACCUGACAAGGCAACCCACCAACUAAGAACGGCCAUGCACCACCACCCAUAGAAUCAAGAAAGAGCUCUCAAUCUGUCAAUCCUCACUAUGUCUGGACCUGG-UAAGUUUUCCCGUGUUGAGUCAAAUUAAGCCGCAGGCU--CCACGCCUGGUGGUGCCCUUCCGUCAAUUCCUUUAAGUUUCAGCCUUGCGACCAUACUCCCCCCGGAACCCAAAAACUU--UGAUUUCUCAUAAGGUGCUGGCAGAGUCAUCAAAAA-AACGUCUGCCAAUCCCUAGUCGGCAUCGUUUAUGGUUGAGACUAGGACGGUAUCUAAUCGUCUUCGAGCCCCCAACUUUC-GUUCUUGAUUAAUGAAAACAUCCUUGAC-AAAUGCUUUCGCAGAAGUUCGUCUUUCAUAAAUCCAAGAAUUUCACCUCUGACAAUGAAAUACGAAUGCCCCCGACUGUCCCUCUUAAUCAUUACUCUGGUCUCACAGACCAACAAGAUAAG-CCAGAGUCCUAUCAUGUUAUUCCAUGCUAAUGUAUUCAGAGCGUAGGCUUGCUUUGAACACUCUAAUUUACUCAAAGUAACCUCGUCAGCUCCUAGUCCC-GGACAGUGAAGCCCAGGAGCUAGUCCCCGACAACAAGAUGGGACUG-GCCAGUGCACACCG-AAACGGCGGACCGGCAAAUCCCAUCCGAAAUCCAACUACGAGCUUUUUAACUGCAGCAACUUAAAUAUACGCUAUUGGAGCUGGAAUUACCGCGGCUGCUGGC-ACCAGACUUGCCCUCCAAUGGAUCCUCGUUAAGGUUGUUUAGAUUGUACUCAUUCCAAUUACCAGAC-UUGAAAAGCCCGGUAUUGUUAUUUAUUGUCACUACCUCCCUGUGUCAGGAUUGGGUAAUUUGCGCGCCUGCUGCCUUCCUUGGAUGUGGUAGCCGUUUCUCAGGCUCCCUCUCCGGAAUCGAACCCUAAUUCUCCGUCACCCGUUACCACCAUGGUAGGCCUCUAUCCUACCAUCGCAAAUUGAUAGGGCAGAAAUUUGAAUGAAACAUCGCCGGCGC--GGAGGCCAUGCGAUUCGUGAAGUUAUCAUGAUUCACCGCAAGACGAG---CAAAGCUCGGUCGGCCUUAAAUCUAAUAAAUACGUCCCUUCCAGAAGUCGGGA-UUUACGCACGUAUUAGCUCUAGAAUUACUACGGUUAU-CCGAGUAGUAGG-UACCAUCAAAUAAACUAUAACUGAUUUAAUGAGCC----------------------------------------------------------------------------------------------
>FJ559385_Tetraselmis_carteriiformis_st_(reversed)
----------------------------------------------CUCUAAAUGGGGCGGUUUGGAGAACUUCUCA-GCUGUAAGCAGUGGCGAACCACCACA-AACUGCCAAUCCGAACUCCUCACCAACACAUUCAAUCGGUAGGAGCGACGGGCGGUGUGUACAAAGGGCAGGGACGUAAUCAACGCGAUCUGAUGAAUCACGCUUACUAGGCAUUCCUCGUUGAAGAUUAAUAAUUGCAAUAAUCUAGCCCCAUCACGAUGCAGUUUC-AAAGAUUACCCGGACCUCUCGGUCAAGGCU--AGGCUCGUUGAAUGCAUCAGUGUAGCGCGCGUGCGGCCCAGAACAUCUAAGGGCAUCACAGACCUGUUAUUGCCUCACACUUCCAUUGGCUAAACGCCAAUAGUCCCUCUAAGAAGUUCA-CCUCCUACCAAAG--UAGGAGUAACUAUUUAGCAGGCUGAGGUCUCGUUCGUUACCGGAAUCAACCUGACAAGGCAACCCACCAACUAAGAACGGCCAUGCACCACCACCCAUAGAAUCAAGAAAGAGCUCUCAAUCUGUCAAUCCUCACUAUGUCUGGACCUGG-UAAGUUUUCCCGUGUUGAGUCAAAUUAAGCCGCAGGCU--CCACGCCUGGUGGUGCCCUUCCGUCAAUUCCUUUAAGUUUCAGCCUUGCGACCAUACUCCCCCCGGAACCCAAAAACUU--UGAUUUCUCAUAAGGUGCUGGCAGAGUCAUCAAGAA-AACGUCUGCCAAUCCCUAGUCGGCAUCGUUUAUGGUUGAGACUAGGACGGUAUCUAAUCGUCUUCGAGCCCCCAACUUUC-GUUCUUGAUUAAUGAAAACAUCCUUGAC-AAAUGCUUUCGCAGAAGUUCGUCUUUCAUAAAUCCAAGAAUUUCACCUCUGACAAUGAAAUACGAAUGCCCCCGACUGUCCCUCUUAAUCAUUACUCUGGUCUCACAGACCAACAAGAUAAG-CCAGAGUCCUAUCAUGUUAUUCCAUGCUAAUGUAUUCAGAGCGUAGGCUUGCUUUGAACACUCUAAUUUACUCAAAGUAACCUCGUCAGCUCCUAGUCCC-GGACAGUGAAGCCCAGGAGCUAGUCCCCGACAACAAGAUGGGACUG-GCCAGUGCACACCG-AAACGGCGGACCGGCAAAUCCCAUCCGAAAUCCAACUACGAGCUUUUUAACUGCAGCAACUUAAAUAUACGCUAUUGGAGCUGGAAUUACCGCGGCUGCUGGC-ACCAGACUUGCCCUCCAAUGGAUCCUCGUUAAGGUUGUUUAGAUUGUACUCAUUCCAAUUACCAGAC-UUGAAAAGCCCGGUAUUGUUAUUUAUUGUCACUACCUCCCUGUGUCAGGAUUGGGUAAUUUGCGCGCCUGCUGCCUUCCUUGGAUGUGGUAGCCGUUUCUCAGGCUCCCUCUCCGGAAUCGAACCCUAAUUCUCCGUCACCCGUUACCACCAUGGUAGGCCUCUAUCCUACCAUCGCAAAUUGAUAGGGCAGAAAUUUGAAUGAAACAUCGCCGGCGC--GGAGGCCAUGCGAUUCGUGAAGUUAUCAUGAUUCACCGCAAGACGAG---CAAAGCUCGGUCGGCCUUAAAUCUAAUAAAUACGUCCCUUCCAGAAGUCGGGA-UUUACGCACGUAUUAGCUCUAGAAUUACUACGGUUAU-CCGAGUAGUAGG-UACCAUCAAAUAAACUAUAACUGAUUUAAUGAGCC----------------------------------------------------------------------------------------------
>FJ559394_Tetraselmis_sp_KMMCC_P31_18_(reversed)
----------------------------------------------CUCUAAAUGGGGCGGUUUGGAGAACUUCUCA-GCUGUAAGCAGUGGCGAACCACCACA-AACUGCCAAUCCGAACUCCUCACCAACACAUUCAAUCGGUAGGAGCGACGGGCGGUGUGUACAAAGGGCAGGGACGUAAUCAACGCGAUCUGAUGAAUCACGCUUACUAGGCAUUCCUCGUUGAAGAUUAAUAAUUGCAAUAAUCUAGCCCCAUCACGAUGCAGUUUC-AAAGAUUACCCGGACCUCUCGGUCAAGGCU--AGGCUCGUUGAAUGCAUCAGUGUAGCGCGCGUGCGGCCCAGAACAUCUAAGGGCAUCACAGACCUGUUAUUGCCUCACACUUCCAUUGGCUAAACGCCAAUAGUCCCUCUAAGAAGUUCA-CCUCCUACCAAAG--UAGGAGUAACUAUUUAGCAGGCUGAGGUCUCGUUCGUUACCGGAAUCAACCUGACAAGGCAACCCACCAACUAAGAACGGCCAUGCACCACCACCCAUAGAAUCAAGAAAGAGCUCUCAAUCUGUCAAUCCUCACUAUGUCUGGACCUGG-UAAGUUUUCCCGUGUUGAGUCAAAUUAAGCCGCAGGCU--CCACGCCUGGUGGUGCCCUUCCGUCAAUUCCUUUAAGUUUCAGCCUUGCGACCAUACUCCCCCCGGAACCCAAAAACUU--UGAUUUCUCAUAAGGUGCUGGCAGAGUCAUCAAAAA-AACGUCUGCCAAUCCCUAGUCGGCAUCGUUUAUGGUUGAGACUAGGACGGUAUCUAAUCGUCUUCGAGCCCCCAACUUUC-GUUCUUGAUUAAUGAAAACAUCCUUGAC-AAAUGCUUUCGCAGAAGUUCGUCUUUCAUAAAUCCAAGAAUUUCACCUCUGACAAUGAAAUACGAAUGCCCCCGACUGUCCCUCUUAAUCAUUACUCUGGUCUCACAGACCAACAAGAUAAG-CCAGAGUCCUAUCAUGUUAUUCCAUGCUAAUGUAUUCAGAGCGUAGGCUUGCUUUGAACACUCUAAUUUACUCAAAGUAACCUCGUCAGCUCCUAGUCCC-GGACAGUGAAGCCCAGGAGCUAGUCCCCGACAACAAGAUGGGACUG-GCCAGUGCACACCG-AAACGGCGGACCGGCAAAUCCCAUCCGAAAUCCAACUACGAGCUUUUUAACUGCAGCAACUUAAAUAUACGCUAUUGGAGCUGGAAUUACCGCGGCUGCUGGC-ACCAGACUUGCCCUCCAAUGGAUCCUCGUUAAGGUUGUUUAGAUUGUACUCAUUCCAAUUACCAGAC-UUAAAAAGCCCGGUAUUGUUAUUUAUUGUCACUACCUCCCUGUGUCAGGAUUGGGUAAUUUGCGCGCCUGCUGCCUUCCUUGGAUGUGGUAGCCGUUUCUCAGGCUCCCUCUCCGGAAUCGAACCCUAAUUCUCCGUCACCCGUUACCACCAUGGUAGGCCUCUAUCCUACCAUCGCAAAUUGAUAGGGCAGAAAUUUGAAUGAAACAUCGCCGGCGC--GAAGGCCAUGCGAUUCGUGAAGUUAUCAUGAUUCACCGCAAGACGAG---CAAAGCUCGGUCGGCCUUAAAUCUAAUAAAUACGUCCCUUCCAGAAGUCGGGA-UUUACGCACGUAUUAGCUCUAGAAUUACUACGGUUAU-CCGAGUAGUAGG-UACCAUCAAAUAAACUAUAACUGAUUUAAUGAGCC----------------------------------------------------------------------------------------------
>MG022691TetraselmisinconspicuaCCAP6619B_(reversed)
-----------------------------------------------------------------------------------AAGCAGTGGCGAACCACCACA-AACTGCCAATCCGAACTCCTCACCAACACATTCAATCGGTAGGAGCGACGGGCGGTGTGTACAAAGGGCAGGGACGTAATCAACGCGATCTGATGAATCACGCTTACTAGGCATTCCTCGTTGAAGATTAATAATTGCAATAATCTAGCCCCATCACGATGCAGTTTC-AAAGATTACCCGGACCTCTCGGTCAAGGCT--AGGCTCGTTGAATGCATCAGTGTAGCGCGCGTGCGGCCCAGAACATCTAAGGGCATCACAGACCTGTTATTGCCTCACACTTCCATTGGCTAAACGCCAATAGTCCCTCTAAGAAGTTCA-CCTCCTACCAAAG--TAGGAGTAACTATTTAGCAGGCTGAGGTCTCGTTCGTTACCGGAATCAACCTGACAAGGCAACCCACCAACTAAGAACGGCCATGCACCACCACCCATAGAATCAAGAAAGAGCTCTCAATCTGTCAATCCTCACTATGTCTGGACCTGG-TAAGTTTTCCCGTGTTGAGTCAAATTAAGCCGCAGGCT--CCACGCCTGGTGGTGCCCTTCCGTCAATTCCTTTAAGTTTCAGCCTTGCGACCATACTCCCCCCGGAACCCAAAAACTT--TGATTTCTCATAAGGTGCTGGCAGAGTCATCAAAAA-AACGTCTGCCAATCCCTAGTCGGCATCGTTTATGGTTGAGACTAGGACGGTATCTAATCGTCTTCGAGCCCCCAACTTTC-GTTCTTGATTAATGAAAACATCCTTGAC-AAATGCTTTCGCAGAAGTTCGTCTTTCATAAATCCAAGAATTTCACCTCTGACAATGAAATACGAATGCCCCCGACTGTCCCTCTTAATCATTACTCTGGTCTCACAGACCAACAAGATAAG-CCAGAGTCCTATCATGTTATTCCATGCTAATGTATTCAGAGCGTAGGCTTGCTTTGAACACTCTAATTTACTCAAAGTAACCTCGTCAGCTCCTAGTCCC-GGACAGTGAAGCCCAGGAGCTAGTCCCCGACAACAAGATGAGACTG-GCCAGTGCACACCG-GAACGGCGGACCGGCAAATCCCATCCGAAATCCAACTACGAGCTTTTTAACTGCAGCAACTTAAATATACGCTATTGGAGCTGGAATTACCGCGGCTGCTGGC-ACCAGACTTGCCCTCCAATGGATCCTCGTTAAGGTTGTTTAGATTGTACTCATTCCAATTACCAGAC-TTGAAAAGCCCGGTATTGTTATTTATTGTCACTACCTCCCTGTGTCAGGATTGGGTAATTTGCGCGCCTGCTGCCTTCCTTGGATGTGGTAGCCGTTTCTCAGGCTCCCTCTCCGGAATCGAACCCTAATTCTCCGTCACCCGTTACCACCATGGTAGGCCTCTATCCTACCATCGCAAATTGATAGGGCAGAAATTTGAATGAAACATCGCCGGCGC--GGAGGCCATGCGATTCGTGAAGTTATCATGATTCACCGCAAGACGAG---CAAAGCTCGGTCGGCCTTAAATCTAATAAATACGTCCCTTCCAGAAGTCGGGA-TTTACGCACGTATTAGCTCTAGAATTACTACGGTTAT-CCGAGTAGTAGG-TACCATCAAATAAACTATAACTGATTTAATGAGCCATTCGCAGTTTCACAGTATAAGCAGTTTATACTTAGACATGCATGGCTTAATCTTTGAGACAAGCATATGACTA--------------------
>KJ756818_Tetraselmis_inconspicua_strai_(reversed)
--------------------GGAAACCUUGUUACGACUUCUCCUUCCUCUAAAUGGGGCGGUUUGGAGAACUUCUCA-GCUGUAAGCAGUGGCGAACCACCACA-AACUGCCAAUCCGAACUCCUCACCAACACAUUCAAUCGGUAGGAGCGACGGGCGGUGUGUACAAAGGGCAGGGACGUAAUCAACGCGAUCUGAUGAAUCACGCUUACUAGGCAUUCCUCGUUGAAGAUUAAUAAUUGCAAUAAUCUAGCCCCAUCACGAUGCAGUUUC-AAAGAUUACCCGGACCUCUCGGUCAAGGCU--AGGCUCGUUGAAUGCAUCAGUGUAGCGCGCGUGCGGCCCAGAACAUCUAAGGGCAUCACAGACCUGUUAUUGCCUCACACUUCCAUUGGCUAAACGCCAAUAGUCCCUCUAAGAAGUUGA-CCUCCUACCAAGG--UAGGAGUAACUAUUUAGCAGGCUGAGGUCUCGUUCGUUACCGGAAUCAACCUGACAAGGCAACCCACCAACUAAGAACGGCCAUGCACCACCACCCAUAGAAUCAAGAAAGAGCUCUCAAUCUGUCAAUCCUCACUAUGUCUGGACCUGG-UAAGUUUUCCCGUGUUGAGUCAAAUUAAGCCGCAGGCU--CCACGCCUGGUGGUGCCCUUCCGUCAAUUCCUUUAAGUUUCAGCCUUGCGACCAUACUCCCCCCGGAACCCAAAAACUU--UGAUUUCUCAUAAGGUGCUGGCAGAGUCAUCAAAAA-AACGUCUGCCAAUCCCUAGUCGGCAUCGUUUAUGGUUGAGACUAGGACGGUAUCUAAUCGUCUUCGAGCCCCCAACUUUC-GUUCUUGAUUAAUGAAAACAUCCUUGAC-AAAUGCUUUCGCAGAAGUUCGUCUUUCAUAAAUCCAAGAAUUUCACCUCUGACAAUGAAAUACGAAUGCCCCCGACUGUCCCUCUUAAUCAUUACUCUGGUCUCACAGACCAACAAGAUAAG-CCAGAGUCCUAUCAUGUUAUUCCAUGCUAAUGUAUUCAGAGCGUAGGCUUGCUUUGAACACUCUAAUUUACUCAAAGUAACCUCGUCAGCUCCUAGUCCC-GGACAGUGAAGCCCAGGAGCUAGUCCCCGACAACAAGAUGGGACUG-GCCAGUGCACACCG-AAACGGCGGACCGGCAAAUCCCAUCCGAAAUCCAACUACGAGCUUUUUAACUGCAGCAACUUAAAUAUACGCUAUUGGAGCUGGAAUUACCGCGGCUGCUGGC-ACCAGACUUGCCCUCCAAUGGAUCCUCGUUAAGGUUGUUUAGAUUGUACUCAUUCCAAUUACCAGAC-UUGAAAAGCCCGGUAUUGUUAUUUAUUGUCACUACCUCCCUGUAUCAGGAUUGGGUAAUUUGCGCGCCUGCUGCCUUCCUUGGAUGUAGUAGCCGUUUCUCAGGCUCCUUCUCCGGAAUCGAACCCUAAUUCUCCGUCACCCGUUACCACCAUGGUAGGCCUCUAUCCUACCAUCGCAAAUUGAUAGGGCAGAAAUUUGAAUGAAACAUCGCCGGCGC--GAGGGCCAUGCGAUUCGUGAAGUUAUCAUGAUUCACCGCAAGACGAG---CAAAGCUCGGUCGGCCUUAAAUCUAAUAAAUACGUCCCUUCCAGAAGUCGGGA-UUUACGCACGUAUUAGCUCUAGAAUUACUACGGUUAU-CCGAGUAGUAGG-UACCAUCAAAUAAACUAUAACUGAUUUAAUGAGCCAUUCGCAGUUUCACAGUAUAAGCAGUUUAUACUUAGACAUGCAUGGCUUAAUCUUUGAGACAAGCAUAUGAC----------------------
>MN720749TetraselmistetratheleCCAP661A_(reversed)
---------------------------------------------------------GCGGTTTGGAGAACTTCTCA-GCTGCAAGCAGTGGCGAACCACCACT-AACTGCCAATCCGAACTCCTCACCAACACATTCAATCGGTAGGAGCGACGGGCGGTGTGTACAAAGGGCAGGGACGTAATCAACGCGATTTGATGAATCACGCTTACTAGGCATTCCTCGTTGAAGATTAATAATTGCAATAATCTAGCCCCATCACGATGCAGTTTC-AAAGATTACCCGGACCTCTCGGTCAAGGTT--AGGCTCGTTGAATGCATCAGTGTAGCGCGCGTGCGGCCCAGAACATCTAAGGGCATCACAGACCTGTTATTGCCTCACACTTCCATTGGCTAAACGCCAATAGTCCCTCTAAGAAGTTCA-CCTCCTACCAAAG--TAGGAGTAACTATTTAGCAGGCTGAGGTCTCGTTCGTTACCGGAATCAACCTGACAAGGCAACCCACCAACTAAGAACGGCCATGCACCACCACCCATAGAATCAAGAAAGAGCTCTCAATCTGTCAATCCTCACTATGTCTGGACCTGG-TAAGTTTTCCCGTGTTGAGTCAAATTAAGCCGCAGGCT--CCACGCCTGGTGGTGCCCTTCCGTCAATTCCTTTAAGTTTCAGCCTTGCGACCATACTCCCCCCGGAACCCAAAAACTT--TGATTTCTCATAAGGTGCTGGCAGAGTCATCAAAAA-AACGTCTGCCAATCCCTAGTCGGCATCGTTTATGGTTGAGACTAGGACGGTATCTAATCGTCTTCGAGCCCCCAACTTTC-GTTCTTGATTAATGAAAACATCCTTGAC-AAATGCTTTCGCAGAAGTTCGTCTTTCATAAATCCAAGAATTTCACCTCTGACAATGAAATACGAATGTCCCCGACTGTCCCTCTTAATCATTACTCTGGTCTCACAGACCAACAAGATAAG-CCAGAGTCCTATCATGTTATTCCATGCTAATGTATTCAGAGCGTAGGCTTGCTTTGAACACTCTAATTTACTCAAAGTAACCTCGTCAGCTCCTAGTCCC-GGACAGTGAAGCCCAGGAGCTAGTCCCCAACAACAAGATGAGACTG-GCCAGTGCACACCG-GAACGGCGGACCGGCAAATCCCATCCGAAATCCAACTACGAGCTTTTTAACTGCAGCAACTTAAATATACGCTATTGGAGCTGGAATTACCGCGGCTGCTGGC-ACCAGACTTGCCCTCCAATGGATCCTCGTTAAGGTTGTTTAGATTGTACTCATTCCAATTACCAGAC-TTGAAAAGCCCGGTATTGTTATTTATTGTCACTACCTCCCTGTATCAGGATTGGGTAATTTGCGCGCCTGCTGCCTTCCTTGGATGTGGTAGCCGTTTCTCAGGCTCCCTCTCCGGAATCGAACCCTAATTCTCCGTCACCCGTTACCACCATGGTAGGCCTCTATCCTACCATCGCAAATTGATAGGGCAGAAATTTGAATGAAATATCGCCGGCGC--GAGGGCCATGCGATTCGTGAAGTTATCATGATTCACCGCAAGACGAG---CAAAGCTCGGTCGGCCTTAAATCTAATAAATACGTCCCTTCCAGAAGTCGGGA-TTTGCGCACGTATTAGCTCTAGAATTACTACGGTTAT-CCGAGTAGTAGG-TACCATCAAATAAACTATAACTGATTTAATGAGCCATTCGCAGTTTCACAGTATAAGCAGTTTATACTTAGACATGCATGGCTTAATCTTTGAGACAAGCATATGACTA--------------------
>MG022661TetraselmischuiiCCAP8/6_(reversed)
-------------------------------------------------------------------------------------------------------------GCCAATCCGAACTCCTCACCAACACATTCAATCGGTAGGAGCGACGGGCGGTGTGTACAAAGGGCAGGGACGTAATCAACGCGATTTGATGAATCACGCTTACTAGGCATTCCTCGTTGAAGATTAATAATTGCAATAATCTAGCCCCATCACGATGCAGTTTC-AAAGATTACCCGGACCTCTCGGTCAAGGTT--AGGCTCGTTGAATGCATCAGTGTAGCGCGCGTGCGGCCCAGAACATCTAAGGGCATCACAGACCTGTTATTGCCTCACACTTCCATTGGCTAAACGCCAATAGTCCCTCTAAGAAGTTCA-CCTCCTACCAAAG--TAGGAGTAACTATTTAGCAGGCTGAGGTCTCGTTCGTTACCGGAATCAACCTGACAAGGCAACCCACCAACTAAGAACGGCCATGCACCACCACCCATAGAATCAAGAAAGAGCTCTCAATCTGTCAATCCTCACTATGTCTGGACCTGG-TAAGTTTTCCCGTGTTGAGTCAAATTAAGCCGCAGGCT--CCACGCCTGGTGGTGCCCTTCCGTCAATTCCTTTAAGTTTCAGCCTTGCGACCATACTCCCCCCGGAACCCAAAAACTT--TGATTTCTCATAAGGTGCTGGCAGAGTCATCAAAAA-AACGTCTGCCAATCCCTAGTCGGCATCGTTTATGGTTGAGACTAGGACGGTATCTAATCGTCTTCGAGCCCCCAACTTTC-GTTCTTGATTAATGAAAACATCCTTGAC-AAATGCTTTCGCAGAAGTTCGTCTTTCATAAATCCAAGAATTTCACCTCTGACAATGAAATACGAATGTCCCCGACTGTCCCTCTTAATCATTACTCTGGTCTCACAGACCAACAAGATAAG-CCAGAGTCCTATCATGTTATTCCATGCTAATGTATTCAGAGCGTAGGCTTGCTTTGAACACTCTAATTTACTCAAAGTAACCTCGTCAGCTCCTAGTCCC-GGACAGTGAAGCCCAGGAGCTAGTCCCCAACAACAAGATGAGACTG-GCCAGTGCACACCG-GAACGGCGGACCGGCAAATCCCATCCGAAATCCAACTACGAGCTTTTTAACTGCAGCAACTTAAATATACGCTATTGGAGCTGGAATTACCGCGGCTGCTGGC-ACCAGACTTGCCCTCCAATGGATCCTCGTTAAGGTTGTTTAGATTGTACTCATTCCAATTACCAGAC-TTGAAAAGCCCGGTATTGTTATTTATTGTCACTACCTCCCTGTATCAGGATTGGGTAATTTGCGCGCCTGCTGCCTTCCTTGGATGTGGTAGCCGTTTCTCAGGCTCCCTCTCCGGAATCGAACCCTAATTCTCCGTCACCCGTTACCACCATGGTAGGCCTCTATCCTACCATCGCAAATTGATAGGGCAGAAATTTGAATGAAATATCGCCGGCGC--GAGGGCCATGCGATTCGTGAAGTTATCATGATTCACCGCAAGACGAG---CAAAGCTCGGTCGGCCTTAAATCTAATAAATACGTCCCTTCCAGAAGTCGGGA-TTTGCGCACGTATTAGCTCTAGAATTACTACGGTTAT-CCGAGTAGTAGG-TACCATCAAATAAACTATAACTGATTTAATGAGCCATTCGCAGTTTCACAGTATAAGCAGTTTATACTTAGACATGCATGGCTTAATCTTTGAGACAAGCATATGACTA--------------------
>KT860866_Tetraselmis_chuii_strain_RCC1_(reversed)
-------------------------------------------------------------------------------------------------------------------------------------------------AGGAGCGACGGGCGGUGUGUACAAAGGGCAGGGACGUAAUCAACGCGAUUUGAUGAAUCACGCUUACUAGGCAUUCCUCGUUGAAGAUUAAUAAUUGCAAUAAUCUAGCCCCAUCACGAUGCAGUUUC-AAAGAUUACCCGGACCUCUCGGUCAAGGUU--AGGCUCGUUGAAUGCAUCAGUGUAGCGCGCGUGCGGCCCAGAACAUCUAAGGGCAUCACAGACCUGUUAUUGCCUCACACUUCCAUUGGCUAAACGCCAAUAGUCCCUCUAAGAAGUUCA-CCUCCUACCAAAG--UAGGAGUAACUAUUUAGCAGGCUGAGGUCUCGUUCGUUACCGGAAUCAACCUGACAAGGCAACCCACCAACUAAGAACGGCCAUGCACCACCACCCAUAGAAUCAAGAAAGAGCUCUCAAUCUGUCAAUCCUCACUAUGUCUGGACCUGG-UAAGUUUUCCCGUGUUGAGUCAAAUUAAGCCGCAGGCU--CCACGCCUGGUGGUGCCCUUCCGUCAAUUCCUUUAAGUUUCAGCCUUGCGACCAUACUCCCCCCGGAACCCAAAAACUU--UGAUUUCUCAUAAGGUGCUGGCAGAGUCAUCAAAAA-AACGUCUGCCAAUCCCUAGUCGGCAUCGUUUAUGGUUGAGACUAGGACGGUAUCUAAUCGUCUUCGAGCCCCCAACUUUC-GUUCUUGAUUAAUGAAAACAUCCUUGAC-AAAUGCUUUCGCAGAAGUUCGUCUUUCAUAAAUCCAAGAAUUUCACCUCUGACAAUGAAAUACGAAUGUCCCCGACUGUCCCUCUUAAUCAUUACUCUGGUCUCACAGACCAACAAGAUAAG-CCAGAGUCCUAUCAUGUUAUUCCAUGCUAAUGUAUUCAGAGCGUAGGCUUGCUUUGAACACUCUAAUUUACUCAAAGUAACCUCGUCAGCUCCUAGUCCC-GGACAGUGAAGCCCAGGAGCUAGUCCCCAACAACAAGAUGAGACUG-GCCAGUGCACACCG-GAACGGCGGACCGGCAAAUCCCAUCCGAAAUCCAACUACGAGCUUUUUAACUGCAGCAACUUAAAUAUACGCUAUUGGAGCUGGAAUUACCGCGGCUGCUGGC-ACCAGACUUGCCCUCCAAUGGAUCCUCGUUAAGGUUGUUUAGAUUGUACUCAUUCCAAUUACCAGAC-UUGAAAAGCCCGGUAUUGUUAUUUAUUGUCACUACCUCCCUGUAUCAGGAUUGGGUAAUUUGCGCGCCUGCUGCCUUCCUUGGAUGUGGUAGCCGUUUCUCAGGCUCCCUCUCCGGAAUCGAACCCUAAUUCUCCGUCACCCGUUACCACCAUGGUAGGCCUCUAUCCUACCAUCGCAAAUUGAUAGGGCAGAAAUUUGAAUGAAAUAUCGCCGGCGC--GAGGGCCAUGCGAUUCGUGAAGUUAUCAUGAUUCACCGCAAGACGAG---CAAAGCUCGGUCGGCCUUAAAUCUAAUAAAUACGUCCCUUCCAGAAGUCGGGA-UUUGCGCACGUAUUAGCUCUAGAAUUACUACGGUUAU-CCGAGUAGUAGG-UACCAUCAAAUAAACUAUAACUGAUUUAAUGAGCCAUUCGCAGUU------------------------------------------------------------------------------------
>MK541745TetraselmissuecicaCCAP6622C_(reversed)
------------------------------------------------------------------------------------------------------------TGCCAATCCGAACTCCTCACCAACACATTCAATCGGTAGGAGCGACGGGCGGTGTGTACAAAGGGCAGGGACGTAATCAACGCGATTTGATGAATCACGCTTACTAGGCATTCCTCGTTGAAGATTAATAATTGCAATAATCTAGCCCCATCACGATGCAGTTTC-AAAGATTACCCGGACCTCTCGGTCAAGGTT--AGGCTCGTTGAATGCATCAGTGTAGCGCGCGTGCGGCCCAGAACATCTAAGGGCATCACAGACCTGTTATTGCCTCACACTTCCATTGGCTAAACGCCAATAGTCCCTCTAAGAAGTTCA-CCTCCTACCAAAG--TAGGAGTAACTATTTAGCAGGCTGAGGTCTCGTTCGTTACCGGAATCAACCTGACAAGGCAACCCACCAACTAAGAACGGCCATGCACCACCACCCATAGAATCAAGAAAGAGCTCTCAATCTGTCAATCCTCACTATGTCTGGACCTGG-TAAGTTTTCCCGTGTTGAGTCAAATTAAGCCGCAGGCT--CCACGCCTGGTGGTGCCCTTCCGTCAATTCCTTTAAGTTTCAGCCTTGCGACCATACTCCCCCCGGAACCCAAAAACTT--TGATTTCTCATAAGGTGCTGGCAGAGTCATCAAAAA-AACGTCTGCCAATCCCTAGTCGGCATCGTTTATGGTTGAGACTAGGACGGTATCTAATCGTCTTCGAGCCCCCAACTTTC-GTTCTTGATTAATGAAAACATCCTTGAC-AAATGCTTTCGCAGAAGTTCGTCTTTCATAAATCCAAGAATTTCACCTCTGACAATGAAATACGAATGTCCCCGACTGTCCCTCTTAATCATTACTCTGGTCTCACAGACCAACAAGATAAG-CCAGAGTCCTATCATGTTATTCCATGCTAATGTATTCAGAGCGTAGGCTTGCTTTGAACACTCTAATTTACTCAAAGTAACCTCGTCAGCTCCTAGTCCC-GGACAGTGAAGCCCAGGAGCTAGTCCCCAACAACAAGATGAGACTG-GCCAGTGCACACCG-GAACGGCGGACCGGCAAATCCCATCCGAAATCCAACTACGAGCTTTTTAACTGCAGCAACTTAAATATACGCTATTGGAGCTGGAATTACCGCGGCTGCTGGC-ACCAGACTTGCCCTCCAATGGATCCTCGTTAAGGTTGTTTAGATTGTACTCATTCCAATTACCAGAC-TTGAAAAGCCCGGTATTGTTATTTATTGTCACTACCTCCCTGTATCAGGATTGGGTAATTTGCGCGCCTGCTGCCTTCCTTGGATGTGGTAGCCGTTTCTCAGGCTCCCTCTCCGGAATCGAACCCTAATTCTCCGTCACCCGTTACCACCATGGTAGGCCTCTATCCTACCATCGCAAATTGATAGGGCAGAAATTTGAATGAAATATCGCCGGCGC--GAGGGCCATGCGATTCGTGAAGTTATCATGATTCACCGCAAGACGAG---CAAAGCTCGGTCGGCCTTAAATCTAATAAATACGTCCCTTCCAGAAGTCGGGA-TTTGCGCACGTATTAGCTCTAGAATTACTACGGTTAT-CCGAGTAGTAGG-TACCATCAAATAAACTATAACTGATTTAATGAGCCATTCGCAGTTTCACAGTATAAGCAGTTTATACTTAGACATGCATGGCTTAATCTTTGAGACAAGCATATGACTA--------------------
>MK541745_Tetraselmis_suecica_strain_CC_(reversed)
------------------------------------------------------------------------------------------------------------UGCCAAUCCGAACUCCUCACCAACACAUUCAAUCGGUAGGAGCGACGGGCGGUGUGUACAAAGGGCAGGGACGUAAUCAACGCGAUUUGAUGAAUCACGCUUACUAGGCAUUCCUCGUUGAAGAUUAAUAAUUGCAAUAAUCUAGCCCCAUCACGAUGCAGUUUC-AAAGAUUACCCGGACCUCUCGGUCAAGGUU--AGGCUCGUUGAAUGCAUCAGUGUAGCGCGCGUGCGGCCCAGAACAUCUAAGGGCAUCACAGACCUGUUAUUGCCUCACACUUCCAUUGGCUAAACGCCAAUAGUCCCUCUAAGAAGUUCA-CCUCCUACCAAAG--UAGGAGUAACUAUUUAGCAGGCUGAGGUCUCGUUCGUUACCGGAAUCAACCUGACAAGGCAACCCACCAACUAAGAACGGCCAUGCACCACCACCCAUAGAAUCAAGAAAGAGCUCUCAAUCUGUCAAUCCUCACUAUGUCUGGACCUGG-UAAGUUUUCCCGUGUUGAGUCAAAUUAAGCCGCAGGCU--CCACGCCUGGUGGUGCCCUUCCGUCAAUUCCUUUAAGUUUCAGCCUUGCGACCAUACUCCCCCCGGAACCCAAAAACUU--UGAUUUCUCAUAAGGUGCUGGCAGAGUCAUCAAAAA-AACGUCUGCCAAUCCCUAGUCGGCAUCGUUUAUGGUUGAGACUAGGACGGUAUCUAAUCGUCUUCGAGCCCCCAACUUUC-GUUCUUGAUUAAUGAAAACAUCCUUGAC-AAAUGCUUUCGCAGAAGUUCGUCUUUCAUAAAUCCAAGAAUUUCACCUCUGACAAUGAAAUACGAAUGUCCCCGACUGUCCCUCUUAAUCAUUACUCUGGUCUCACAGACCAACAAGAUAAG-CCAGAGUCCUAUCAUGUUAUUCCAUGCUAAUGUAUUCAGAGCGUAGGCUUGCUUUGAACACUCUAAUUUACUCAAAGUAACCUCGUCAGCUCCUAGUCCC-GGACAGUGAAGCCCAGGAGCUAGUCCCCAACAACAAGAUGAGACUG-GCCAGUGCACACCG-GAACGGCGGACCGGCAAAUCCCAUCCGAAAUCCAACUACGAGCUUUUUAACUGCAGCAACUUAAAUAUACGCUAUUGGAGCUGGAAUUACCGCGGCUGCUGGC-ACCAGACUUGCCCUCCAAUGGAUCCUCGUUAAGGUUGUUUAGAUUGUACUCAUUCCAAUUACCAGAC-UUGAAAAGCCCGGUAUUGUUAUUUAUUGUCACUACCUCCCUGUAUCAGGAUUGGGUAAUUUGCGCGCCUGCUGCCUUCCUUGGAUGUGGUAGCCGUUUCUCAGGCUCCCUCUCCGGAAUCGAACCCUAAUUCUCCGUCACCCGUUACCACCAUGGUAGGCCUCUAUCCUACCAUCGCAAAUUGAUAGGGCAGAAAUUUGAAUGAAAUAUCGCCGGCGC--GAGGGCCAUGCGAUUCGUGAAGUUAUCAUGAUUCACCGCAAGACGAG---CAAAGCUCGGUCGGCCUUAAAUCUAAUAAAUACGUCCCUUCCAGAAGUCGGGA-UUUGCGCACGUAUUAGCUCUAGAAUUACUACGGUUAU-CCGAGUAGUAGG-UACCAUCAAAUAAACUAUAACUGAUUUAAUGAGCCAUUCGCAGUUUCACAGUAUAAGCAGUUUAUACUUAGACAUGCAUGGCUUAAUCUUUGAGACAAGCAUAUGAC----------------------
>JN903999_Tetraselmis_chuii_strain_SAG_(reversed)
---------------------GAAACCUUGUUACGACUUCUCCUUCCUCUAAAUGGGGCGGUUUGGAGAACUUCUCA-GCUGCAAGCAGUGGCGAACCACCACU-AACUGCCAAUCCGAACUCCUCACCAACACAUUCAAUCGGUAGGAGCGACGGGCGGUGUGUACAAAGGGCAGGGACGUAAUCAACGCGAUUUGAUGAAUCACGCUUACUAGGCAUUCCUCGUUGAAGAUUAAUAAUUGCAAUAAUCUAGCCCCAUCACGAUGCAGUUUC-AAAGAUUACCCGGACCUCUCGGUCAAGGUU--AGGCUCGUUGAAUGCAUCAGUGUAGCGCGCGUGCGGCCCAGAACAUCUAAGGGCAUCACAGACCUGUUAUUGCCUCACACUUCCAUUGGCUAAACGCCAAUAGUCCCUCUAAGAAGUUCA-CCUCCUACCAAAG--UAGGAGUAACUAUUUAGCAGGCUGAGGUCUCGUUCGUUACCGGAAUCAACCUGACAAGGCAACCCACCAACUAAGAACGGCCAUGCACCACCACCCAUAGAAUCAAGAAAGAGCUCUCAAUCUGUCAAUCCUCACUAUGUCUGGACCUGG-UAAGUUUUCCCGUGUUGAGUCAAAUUAAGCCGCAGGCU--CCACGCCUGGUGGUGCCCUUCCGUCAAUUCCUUUAAGUUUCAGCCUUGCGACCAUACUCCCCCCGGAACCCAAAAACUU--UGAUUUCUCAUAAGGUGCUGGCAGAGUCAUCAAAAA-AACGUCUGCCAAUCCCUAGUCGGCAUCGUUUAUGGUUGAGACUAGGACGGUAUCUAAUCGUCUUCGAGCCCCCAACUUUC-GUUCUUGAUUAAUGAAAACAUCCUUGAC-AAAUGCUUUCGCAGAAGUUCGUCUUUCAUAAAUCCAAGAAUUUCACCUCUGACAAUGAAAUACGAAUGUCCCCGACUGUCCCUCUUAAUCAUUACUCUGGUCUCACAGACCAACAAGAUAAG-CCAGAGUCCUAUCAUGUUAUUCCAUGCUAAUGUAUUCAGAGCGUAGGCUUGCUUUGAACACUCUAAUUUACUCAAAGUAACCUCGUCAGCUCCUAGUCCC-GGACAGUGAAGCCCAGGAGCUAGUCCCCAACAACAAGAUGAGACUG-GCCAGUGCACACCG-GAACGGCGGACCGGCAAAUCCCAUCCGAAAUCCAACUACGAGCUUUUUAACUGCAGCAACUUAAAUAUACGCUAUUGGAGCUGGAAUUACCGCGGCUGCUGGC-ACCAGACUUGCCCUCCAAUGGAUCCUCGUUAAGGUUGUUUAGAUUGUACUCAUUCCAAUUACCAGAC-UUGAAAAGCCCGGUAUUGUUAUUUAUUGUCACUACCUCCCUGUAUCAGGAUUGGGUAAUUUGCGCGCCUGCUGCCUUCCUUGGAUGUGGUAGCCGUUUCUCAGGCUCCCUCUCCGGAAUCGAACCCUAAUUCUCCGUCACCCGUUACCACCAUGGUAGGCCUCUAUCCUACCAUCGCAAAUUGAUAGGGCAGAAAUUUGAAUGAAAUAUCGCCGGCGC--GAGGGCCAUGCGAUUCGUGAAGUUAUCAUGAUUCACCGCAAGACGAG---CAAAGCUCGGUCGGCCUUAAAUCUAAUAAAUACGUCCCUUCCAGAAGUCGGGA-UUUGCGCACGUAUUAGCUCUAGAAUUACUACGGUUAU-CCGAGUAGUAGG-UACCAUCAAAUAAACUAUAACUGAUUUAAUGAGCCAUUCGCAGUUUCACAGUAUAAGCAGUUUAUACUUAGACAUGCAUGGCUUAAUCUUUGAGACAAGCAUAUGACU---------------------
>KJ756816_Tetraselmis_gracilis_strain_C_(reversed)
--------------------GGAAACCUUGUUACGACUUCUCCUUCCUCUAAAUGGGGCGGUUUGGAGAACUUCUCA-GCUGCAAGCAGUGGCGAACCACCACU-AACUGCCAAUCCGAACUCCUCACCAACACAUUCAAUCGGUAGGAGCGACGGGCGGUGUGUACAAAGGGCAGGGACGUAAUCAACGCGAUUUGAUGAAUCACGCUUACUAGGCAUUCCUCGUUGAAGAUUAAUAAUUGCAAUAAUCUAGCCCCAUCACGAUGCAGUUUC-AAAGAUUACCCGGACCUCUCGGUCAAGGUU--AGGCUCGUUGAAUGCAUCAGUGUAGCGCGCGUGCGGCCCAGAACAUCUAAGGGCAUCACAGACCUGUUAUUGCCUCACACUUCCAUUGGCUAAACGCCAAUAGUCCCUCUAAGAAGUUCA-CCUCCUACCAAAG--UAGGAGUAACUAUUUAGCAGGCUGAGGUCUCGUUCGUUACCGGAAUCAACCUGACAAGGCAACCCACCAACUAAGAACGGCCAUGCACCACCACCCAUAGAAUCAAGAAAGAGCUCUCAAUCUGUCAAUCCUCACUAUGUCUGGACCUGG-UAAGUUUUCCCGUGUUGAGUCAAAUUAAGCCGCAGGCU--CCACGCCUGGUGGUGCCCUUCCGUCAAUUCCUUUAAGUUUCAGCCUUGCGACCAUACUCCCCCCGGAACCCAAAAACUU--UGAUUUCUCAUAAGGUGCUGGCAGAGUCAUCAAAAA-AACGUCUGCCAAUCCCUAGUCGGCAUCGUUUAUGGUUGAGACUAGGACGGUAUCUAAUCGUCUUCGAGCCCCCAACUUUC-GUUCUUGAUUAAUGAAAACAUCCUUGAC-AAAUGCUUUCGCAGAAGUUCGUCUUUCAUAAAUCCAAGAAUUUCACCUCUGACAAUGAAAUACGAAUGUCCCCGACUGUCCCUCUUAAUCAUUACUCUGGUCUCACAGACCAACAAGAUAAG-CCAGAGUCCUAUCAUGUUAUUCCAUGCUAAUGUAUUCAGAGCGUAGGCUUGCUUUGAACACUCUAAUUUACUCAAAGUAACCUCGUCAGCUCCUAGUCCC-GGACAGUGAAGCCCAGGAGCUAGUCCCCAACAACAAGAUGAGACUG-GCCAGUGCACACCG-GAACGGCGGACCGGCAAAUCCCAUCCGAAAUCCAACUACGAGCUUUUUAACUGCAGCAACUUAAAUAUACGCUAUUGGAGCUGGAAUUACCGCGGCUGCUGGC-ACCAGACUUGCCCUCCAAUGGAUCCUCGUUAAGGUUGUUUAGAUUGUACUCAUUCCAAUUACCAGAC-UUGAAAAGCCCGGUAUUGUUAUUUAUUGUCACUACCUCCCUGUAUCAGGAUUGGGUAAUUUGCGCGCCUGCUGCCUUCCUUGGAUGUGGUAGCCGUUUCUCAGGCUCCCUCUCCGGAAUCGAACCCUAAUUCUCCGUCACCCGUUACCACCAUGGUAGGCCUCUAUCCUACCAUCGCAAAUUG---------------------------------------------------------------------------------------------------------------------------------------------------------------------------------------------------------------------------------------------------------------------------------------------------------------------------------
>MN721295_Tetraselmis_tetrathele_isolat_(reversed)
--------------------GGAAACCUUGUUACGACUUCUCCUUCCUCUAAAUGGGGCGGUUUGGAGAACUUCUCA-GCUGCAAGCAGUGGCGAACCACCACU-AACUGCCAAUCCGAACUCCUCACCAACACAUUCAAUCGGUAGGAGCGACGGGCGGUGUGUACAAAGGGCAGGGACGUAAUCAACGCGAUUUGAUGAAUCACGCUUACUAGGCAUUCCUCGUUGAAGAUUAAUAAUUGCAAUAAUCUAGCCCCAUCACGAUGCAGUUUC-AAAGAUUACCCGGACCUCUCGGUCAAGGUU--AGGCUCGUUGAAUGCAUCAGUGUAGCGCGCGUGCGGCCCAGAACAUCUAAGGGCAUCACAGACCUGUUAUUGCCUCACACUUCCAUUGGCUAAACGCCAAUAGUCCCUCUAAGAAGUUCA-CCUCCUACCAAAG--UAGGAGUAACUAUUUAGCAGGCUGAGGUCUCGUUCGUUACCGGAAUCAACCUGACAAGGCAACCCACCAACUAAGAACGGCCAUGCACCACCACCCAUAGAAUCAAGAAAGAGCUCUCAAUCUGUCAAUCCUCACUAUGUCUGGACCUGG-UAAGUUUUCCCGUGUUGAGUCAAAUUAAGCCGCAGGCU--CCACGCCUGGUGGUGCCCUUCCGUCAAUUCCUUUAAGUUUCAGCCUUGCGACCAUACUCCCCCCGGAACCCAAAAACUU--UGAUUUCUCAUAAGGUGCUGGCAGAGUCAUCAAAAA-AACGUCUGCCAAUCCCUAGUCGGCAUCGUUUAUGGUUGAGACUAGGACGGUAUCUAAUCGUCUUCGAGCCCCCAACUUUC-GUUCUUGAUUAAUGAAAACAUCCUUGAC-AAAUGCUUUCGCAGAAGUUCGUCUUUCAUAAAUCCAAGAAUUUCACCUCUGACAAUGAAAUACGAAUGUCCCCGACUGUCCCUCUUAAUCAUUACUCUGGUCUCACAGACCAACAAGAUAAG-CCAGAGUCCUAUCAUGUUAUUCCAUGCUAAUGUAUUCAGAGCGUAGGCUUGCUUUGAACACUCUAAUUUACUCAAAGUAACCUCGUCAGCUCCUAGUCCC-GGACAGUGAAGCCCAGGAGCUAGUCCCCAACAACAAGAUGAGACUG-GCCAGUGCACACCG-GAACGGCGGACCGGCAAAUCCCAUCCGAAAUCCAACUACGAGCUUUUUAACUGCAGCAACUUAAAUAUACGCUAUUGGAGCUGGAAUUACCGCGGCUGCUGGC-ACCAGACUUGCCCUCCAAUGGAUCCUCGUUAAGGUUGUUUAGAUUGUACUCAUUCCAAUUACCAGAC-UUGAAAAGCCCGGUAUUGUUAUUUAUUGUCACUACCUCCCUGUAUCAGGAUUGGGUAAUUUGCGCGCCUGCUGCCUUCCUUGGAUGUGGUAGCCGUUUCUCAGGCUCCCUCUCCGGAAUCGAACCCUAAUUCUCCGUCACCCGUUACCACCAUGGUAGGCCUCUAUCCUACCAUCGCAAAUUGAUAGGGCAGAAAUUUGAAUGAAAUAUCGCCGGCGC--GAGGGCCAUGCGAUUCGUGAAGUUAUCAUGAUUCACCGCAAGACGAG---CAAAGCU-----------------------------------------------------------------------------------------------------------------------------------------------------------------------------------------------------------------------------------
>DQ207405_Tetraselmis_chuii_18S_ribosom_(reversed)
--------------------GGAAACCUUGUUACGACUUCUCCUUCCUCUAAAUGGGGCGGUUUGGAGAACUUCUCA-GCUGCAAGCAGUGGCGAACCACCACU-AACUGCCAAUCCGAACUCCUCACCAACACAUUCAAUCGGUAGGAGCGACGGGCGGUGUGUACAAAGGGCAGGGACGUAAUCAACGCGAUUUGAUGAAUCACGCUUACUAGGCAUUCCUCGUUGAAGAUUAAUAAUUGCAAUAAUCUAGCCCCAUCACGAUGCAGUUUC-AAAGAUUACCCGGACCUCUCGGUCAAGGUU--AGGCUCGUUGAAUGCAUCAGUGUAGCGCGCGUGCGGCCCAGAACAUCUAAGGGCAUCACAGACCUGUUAUUGCCUCACACUUCCAUUGGCUAAACGCCAAUAGUCCCUCUAAGAAGUUCA-CCUCCUACCAAAG--UAGGAGUAACUAUUUAGCAGGCUGAGGUCUCGUUCGUUACCGGAAUCAACCUGACAAGGCAACCCACCAACCAAGAACGGCCAUGCACCACCACCCAUAGAAUCAAGAAAGAGCUCUCAAUCUGUCAAUCCUCACUAUGUCUGGACCUGG-UAAGUUUUCCCGUGUUGAGUCAAAUUAAGCCGCAGGCU--CCACGCCUGGUGGUGCCCUUCCGUCAAUUCCUUUAAGUUUCAGCCUUGCGACCAUACUCCCCCCGGAACCCAAAAACUU--UGAUUUCUCAUAAGGUGCUGGCAGAGUCAUCAAAAA-AACGUCUGCCAAUCCCUAGUCGGCAUCGUUUAUGGUUGAGACUAGGACGGUAUCUAAUCGUCUUCGAGCCCCCAACUUUC-GUUCUUGAUUAAUGAAAACAUCCUUGAC-AAAUGCUUUCGCAGAAGUUCGUCUUUCAUAAAUCCAAGAAUUUCACCUCUGACAAUGAAAUACGAAUGUCCCCGACUGUCCCUCUUAAUCAUUACUCUGGUCUCACAGACCAACAAGAUAAG-CCAGAGUCCUAUCAUGUUAUUCCAUGCUAAUGUAUUCAGAGCGUAGGCUUGCUUUGAACACUCUAAUUUACUCAAAGUAACCUCGUCAGCUCCUAGUCCC-GGACAGUGAAGCCCAGGAGCUAGUCCCCAACAACAAGAUGAGACUG-GCCAGUGCACACCG-GAACGGCGGACCGGCAAAUCCCAUCCGAAAUCCAACUACGAGCUUUUUAACUGCAGCAACUUAAAUAUACGCUAUUGGAGCUGGAAUUACCGCGGCUGCUGGC-ACCAGACUUGCCCUCCAAUGGAUCCUCGUUAAGGUUGUUUAGAUUGUACUCAUUCCAAUUACCAGAC-UUGAAAAGCCCGGUAUUGUUAUUUAUUGUCACUACCUCCCUGUAUCAGGAUUGGGUAAUUUGCGCGCCUGCUGCCUUCCUUGGAUGUGGUAGCCGUUUCUCAGGCUCCCUCUCCGGAAUCGAACCCUAAUUCUCCGUCACCCGUUACCACCAUGGUAGGCCUCUAUCCUACCAUCGCAAAUUGAUAGGGCAGAAAUUUGAAUGAAAUAUCGCCGGCGC--GAGGGCCAUGCGAUUCGUGAAGUUAUCAUGAUUCACCGCAAGACGAG---CAAAGCUCGGUCGGCCUUAAAUCUAAUAAAUACGUCCCUUCCAGAAGUCGGGA-UUUGCGCACGUAUUAGCUCUAGAAUUACUACGGUUAU-CCGAGUAGUAGG-UACCAUCAAAUAAACUAUAACUGAUUUAAUGAGCCAUUCGCAGUUUCACAGUAUAAGCAGUUUAUACUUAGACAUGCAUGGCUUAAUCUUUGAGACAAGCAUAUGAC----------------------
>FJ517749_Tetraselmis_tetrathele_strain_(reversed)
-------------------------CCUUGUUACGAUUUCUCCUUCCUCUAAAUGGGGCGGUUUGGAGAACUUCUCA-GCUGCAAGCAGUGGCGAACCACCACU-AACUGCCAAUCCGAACUCCUCACCAACACAUUCAAUCGGUAGGAGCGACGGGCGGUGUGUACAAAGGGCAGGGACGUAAUCAACGCGAUUUGAUGAAUCACGCUUACUAGGCAUUCCUCGUUGAAGAUUAAUAAUUGCAAUAAUCUAGCCCCAUCACGAUGCAGUUUC-AAAGAUUACCCGGACCUCUCGGUCAAGGUU--AGGCUCGUUGAAUGCAUCAGUGUAGCGCGCGUGCGGCCCAGAACAUCUAAGGGCAUCACAGACCUGUUAUUGCCUCACACUUCCAUUGGCUAAACGCCAAUAGUCCCUCUAAGAAGUUCA-CCUCCUACCAAAG--UAGGAGUAACUAUUUAGCAGGCUGAGGUCUCGUUCGUUACCGGAAUCAACCUGACAAGGCAACCCACCAACUAAGAACGGCCAUGCACCACCACCCAUAGAAUCAAGAAAGAGCUCUCAAUCUGUCAAUCCUCACUAUGUCUGGACCUGG-UAAGUUUUCCCGUGUUGAGUCAAAUUAAGCCGCAGGCU--CCACGCCUGGUGGUGCCCUUCCGUCAAUUCCUUUAAGUUUCAGCCUUGCGACCAUACUCCCCCCGGAACCCAAAAACUU--UGAUUUCUCAUAAGGUGCUGGCAGAGUCAUCAAAAA-AACGUCUGCCAAUCCCUAGUCGGCAUCGUUUAUGGUUGAGACUAGGACGGUAUCUAAUCGUCUUCGAGCCCCCAACUUUC-GUUCUUGAUUAAUGAAAACAUCCUUGAC-AAAUGCUUUCGCAGAAGUUCGUCUUUCAUAAAUCCAAGAAUUUCACCUCUGACAAUGAAAUACGAAUGUCCCCGACUGUCCCUCUUAAUCAUUACUCUGGUCUCACAGACCAACAAGAUAAG-CCAGAGUCCUAUCAUGUUAUUCCAUGCUAAUGUAUUCAGAGCGUAGGCUUGCUUUGAACACUCUAAUUUACUCAAAGUAACCUCGUCAGCUCCUAGUCCC-GGACAGUGAAGCCCAGGAGCUAGUCCCCAACAACAAGAUGAGACUG-GCCAGUGCACACCG-GAACGGCGGACCGGCAAAUCCCAUCCGAAAUCCAACUACGAGCUUUUUAACUGCAGCAACUUAAAUAUACGCUAUUGGAGCUGGAAUUACCGCGGCUGCUGGC-ACCAGACUUGCCCUCCAAUGGAUCCUCGUUAAGGUUGUUUAGAUUGUACUCAUUCCAAUUACCAGAC-UUGAAAAGCCCGGUAUUGUUAUUUAUUGUCACUACCUCCCUGUAUCAGGAUUGGGUAAUUUGCGCGCCUGCUGCCUUCCUUGGAUGUGGUAGCCGUUUCUCAGGCUCCCUCUCCGGAAUCGAACCCUAAUUCUCCGUCACCCGUUACCACCAUGGUAGGCCUCUAUCCUACCAUCGCAAAUUGAUAGGGCAGAAAUUUGAAUGAAAUAUCGCCGGCGC--GAGGGCCAUGCGAUUCGUGAAGUUAUCAUGAUUCACCGCAAGACGAG---CAAAGCUCGGUCGGCCUUAAAUCUAAUAAAUACGUCCCUUCCAGAAGUCGGGA-UUUGCGCACGUAUUAGCUCUAGAAUUACUACGGUUAU-CCGAGUAGUAGG-UACCAUCAAAUAAACUAUAACUGAUUUAAUGAGCCAUUCGCAGUUUCACAGUAUAAGCAGUUUAUACUUAGACAUGC----------------------------------------------------
>FJ559381_Tetraselmis_suecica_strain_KM_(reversed)
----------------------------------------------CUCUAAAUGGGGCGGUUUGGAGAACUUCUCA-GCUGCAAGCAGUGGCGAACCACCACU-AACUGCCAAUCCGAACUCCUCACCAACACAUUCAAUCGGUAGGAGCGACGGGCGGUGUGUACAAAGGGCAGGGACGUAAUCAACGCGAUUUGAUGAAUCACGCUUACUAGGCAUUCCUCGUUGAAGAUUAAUAAUUGCAAUAAUCUAGCCCCAUCACGAUGCAGUUUC-AAAGAUUACCCGGACCUCUCGGUCAAGGUU--AGGCUCGUUGAAUGCAUCAGUGUAGCGCGCGUGCGGCCCAGAACAUCUAAGGGCAUCACAGACCUGUUAUUGCCUCACACUUCCAUUGGCUAAACGCCAAUAGUCCCUCUAAGAAGUUCA-CCUCCUACCAAAG--UAGGAGUAACUAUUUAGCAGGCUGAGGUCUCGUUCGUUACCGGAAUCAACCUGACAAGGCAACCCACCAACUAAGAACGGCCAUGCACCACCACCCAUAGAAUCAAGAAAGAGCUCUCAAUCUGUCAAUCCUCACUAUGUCUGGACCUGG-UAAGUUUUCCCGUGUUGAGUCAAAUUAAGCCGCAGGCU--CCACGCCUGGUGGUGCCCUUCCGUCAAUUCCUUUAAGUUUCAGCCUUGCGACCAUACUCCCCCCGGAACCCAAAAACUU--UGAUUUCUCAUAAGGUGCUGGCAGAGUCAUCAAAAA-AACGUCUGCCAAUCCCUAGUCGGCAUCGUUUAUGGUUGAGACUAGGACGGUAUCUAAUCGUCUUCGAGCCCCCAACUUUC-GUUCUUGAUUAAUGAAAACAUCCUUGAC-AAAUGCUUUCGCAGAAGUUCGUCUUUCAUAAAUCCAAGAAUUUCACCUCUGACAAUGAAAUACGAAUGUCCCCGACUGUCCCUCUUAAUCAUUACUCUGGUCUCACAGACCAACAAGAUAAG-CCAGAGUCCUAUCAUGUUAUUCCAUGCUAAUGUAUUCAGAGCGUAGGCUUGCUUUGAACACUCUAAUUUACUCAAAGUAACCUCGUCAGCUCCUAGUCCC-GGACAGUGAAGCCCAGGAGCUAGUCCCCAACAACAAGAUGAGACUG-GCCAGUGCACACCG-GAACGGCGGACCGGCAAAUCCCAUCCGAAAUCCAACUACGAGCUUUUUAACUGCAGCAACUUAAAUAUACGCUAUUGGAGCUGGAAUUACCGCGGCUGCUGGC-ACCAGACUUGCCCUCCAAUGGAUCCUCGUUAAGGUUGUUUAGAUUGUACUCAUUCCAAUUACCAGAC-UUGAAAAGCCCGGUAUUGUUAUUUAUUGUCACUACCUCCCUGUAUCAGGAUUGGGUAAUUUGCGCGCCUGCUGCCUUCCUUGGAUGUGGUAGCCGUUUCUCAGGCUCCCUCUCCGGAAUCGAACCCUAAUUCUCCGUCACCCGUUACCACCAUGGUAGGCCUCUAUCCUACCAUCGCAAAUUGAUAGGGCAGAAAUUUGAAUGAAAUAUCGCCGGCGC--GAGGGCCAUGCGAUUCGUGAAGUUAUCAUGAUUCACCGCAAGACGAG---CAAAGCUCGGUCGGCCUUAAAUCUAAUAAAUACGUCCCUUCCAGAAGUCGGGA-UUUGCGCACGUAUUAGCUCUAGAAUUACUACGGUUAU-CCGAGUAGUAGG-UACCAUCAAAUAAACUAUAACUGAUUUAAUGAGCCAUUCGCAGUUUCACAGUAUAA-------------------------------------------------------------------------
>FJ559377TetraselmissuecicaKMMCC_(reversed)
----------------------------------------------CTCTAAATGGGGCGGTTTGGAGAACTTCTCA-GCTGCAAGCAGTGGCGAACCACCACT-AACTGCCAATCCGAACTCCTCACCAACACATTCAATCGGTAGGAGCGACGGGCGGTGTGTACAAAGGGCAGGGACGTAATCAACGCGATTTGATGAATCACGCTTACTAGGCATTCCTCGTTGAAGATTAATAATTGCAATAATCTAGCCCCATCACGATGCAGTTTC-AAAGATTACCCGGACCTCTCGGTCAAGGTT--AGGCTCGTTGAATGCATCAGTGTAGCGCGCGTGCGGCCCAGAACATCTAAGGGCATCACAGACCTGTTATTGCCTCACACTTCCTTTGGCTAAACGCCAATAGTCCCTCTAAGAAGTTCA-CCTCCTACCAAAG--TAGGAGTAACTATTTAGCAGGCTGAGGTCTCGTTCGTTACCGGAATCAACCTGACAAGGCAACCCACCAACTAAGAACGGCCATGCACCACCACCCATAGAATCAAGAAAGAGCTCTCAATCTGTCAATCCTCACTATGTCTGGACCTGG-TAAGTTTTCCCGTGTTGAGTCAAATTAAGCCGCAGGCT--CCACGCCTGGTGGTGCCCTTCCGTCAATTCCTTTAAGTTTCAGCCTTGCGACCATACTCCCCCCGGAACCCAAAAACTT--TGATTTCTCATAAGGTGCTGGCAGAGTCATCAAAAA-AACGTCTGCCAATCCCTAGTCGGCATCGTTTATGGTTGAGACTAGGACGGTATCTAATCGTCTTCGAGCCCCCAACTTTC-GTTCTTGATTAATGAAAACATCCTTGAC-AAATGCTTTCGCAGAAGTTCGTCTTTCATAAATCCAAGAATTTCACCTCTGACAATGAAATACGAATGTCCCCGACTGTCCCTCTTAATCATTACTCTGGTCTCACGGACCAACAAGATAAG-CCAGAGTCCTATCATGTTATTCCATGCTAATGTATTCAGAGCGTAGGCTTGCTTTGAACACTCTAATTTACTCAAAGTAACCTCGTCAGCTCCTAGTCCC-GGACAGTGAAGCCCAGGAGCTAGTCCCCAACAACAAGATGAGACTG-GCCAGTGCACACCG-GAACGGCGGACCGGCAAATCCCATCCGAAATCCAACTACGAGCTTTTTAACTGCAGCAACTTAAATATACGCTATTGGAGCTGGAATTACCGCGGCTGCTGGC-ACCAGACTTGCCCTCCAATGGATCCTCGTTAAGGTTGTTTAGATTGTACTCATTCCAATTACCAGAC-TTGAAAAGCCCGGTATTGTTATTTATTGTCACTACCTCCCTGTATCAGGATTGGGTAATTTGCGCGCCTGCTGCCTTCCTTGGATGTGGTAGCCGTTTCTCAGGCTCCCTCTCCGGAATCGAACCCTAATTCTCCGTCACCCGTTACCACCATGGTAGGCCTCTATCCTACCATCGCAAATTGATAGGGCAGAAATTTGAATGAAATATCGCCGGCGC--GAGGGCCATGCGATTCGTGAAGTTATCATGATTCACCGCAAGACGAG---CAAAGCTCGGTCGGCCTTAAATCTAATAAATACGTCCCTTTCAGAAGTCGGGA-TTTGCGCACGTATTAGCTCTAGAATTACTACGGTTAT-CCGAGTAGTAGG-TACCATCAAATAAACTATAACTGATTTAATGAGCCATTCGCAGTTTCACAGTATAA-------------------------------------------------------------------------
>FJ517748_Platymonas_subcordiformis_str_(reversed)
-------------------------CCUUGUUACGAUUUCUCCUUCCUCUAAAUGGGGCGGUUUGGAGAACUUCUCA-GCUGCAAGCAGUGGCGAACCACCACU-AACUGCCAAUCCGAACUCCUCACCAACACAUUCAAUCGGUAGGAGCGACGGGCGGUGUGUACAAAGGGCAGGGACGUAAUCAACGCGAUUUGAUGAAUCACGCUUACUAGGCAUUCCUCGUUGAAGAUUAAUAAUUGCAAUAAUCUAGCCCCAUCACGAUGCAGUUUC-AAAGAUUACCCGGACCUCUCGGUCAAGGUU--AGGCUCGUUGAAUGCAUCAGUGUAGCGCGCGUGCGGCCCAGAACAUCUAAGGGCAUCACAGACCUGUUAUUGCCUCACACUUCCAUUGGCUAAACGCCAAUAGUCCCUCUAAGAAGUUCA-CCUCCUACCAAAG--UAGGAGUAACUAUUUAGCAGGCUGAGGUCUCGUUCGUUACCGGAAUCAACCUGACAAGGCAACCCACCAACUAAGAACGGCCAUGCACCACCACCCAUAGAAUCAAGAAAGAGCUCUCAAUCUGUCAAUCCUCACUAUGUCUGGACCUGG-UAAGUUUUCCCGUGUUGAGUCAAAUUAAGCCGCAGGCU--CCACGCCUGGUGGUGCCCUUCCGUCAAUUCCUUUAAGUUUCAGCCUUGCGACCAUACUCCCCCCGGAACCCAAAAACUU--UGAGUUCUCAUAAGGUGCUGGCAGAGUCAUCAAAAA-AACGUCUGCCAAUCCCUAGUCGGCAUCGUUUAUGGUUGAGACUAGGACGGUAUCUAAUCGUCUUCGAGCCCCCAACUUUC-GUUCUUGAUUAAUGAAAACAUCCUUGAC-AAAUGCUUUCGCAGAAGUUCGUCUUUCAUAAAUCCAAGAAUUUCACCUCUGACAAUGAAAUACGAAUGUCCCCGACUGUCCCUCUUAAUCAUUACUCUGGUCUCACAGACCAACAAGAUAAG-CCAGAGUCCUAUCAUGUUAUUCCAUGCUAAUGUAUUCAGAGCGUAGGCUUGCUUUGAACACUCUAAUUUACUCAAAGUAACCUCGUCAGCUCCUAGUCCC-GGACAGUGAAGCCCAGGAGCUAGUCCCCAACAACAAGAUGAGACUG-GCCAGUGCACACCG-GAACGGCGGACCGGCAAAUCCCAUCCGAAAUCCAACUACGAGCUUUUUAACUGCAGCAACUUAAAUAUACGCUAUUGGAGCUGGAAUUACCGCGGCUGCUGGC-ACCAGACUUGCCCUCCAAUGGAUCCUCGUUAAGGUUGUUUAGAUUGUACUCAUUCCAAUUACCAGAC-UUGAAAAGCCCGGUAUUGUUAUUUAUUGUCACUACCUCCCUGUAUCAGGAUUGGGUAAUUUGCGCGCCUGCUGCCUUCCUUGGAUGUGGUAGCCGUUUCUCAGGCUCCCUCUCCGGAAUCGAACCCUAAUUCUCCGUCACCCGUUACCACCAUGGUAGGCCUCUAUCCUACCAUCGCAAAUUGAUAGGGCAGAAAUUUGAAUGAAAUAUCGCCGGCGC--GAGGGCCAUGCGAUUCGUGAAGUUAUCAUGAUUCACCGCAAGACGAG---CAAAGCUCGGUCGGCCUUAAAUCUAAUAAAUACGUCCCUUCCAGAAGUCGGGA-UUUGCGCACGUAUUAGCUCUAGAAUUACUACGGUUAU-CCGAGUAGUAGG-UACCAUCAAAUAAACUAUAACUGAUUUAAUGAGCCAUUCGCAGUUUCACAGU-UAAGCAGUUUAUACUUAGACAUGC----------------------------------------------------
>KF733530_Tetraselmis_helgolandica_isol_(reversed)
---------------------------------------------------------------------------------------------------------------------------------------------------------------------------------------------------------------------------------------------------------------------------------------------------------------------------------------------------------------------------------------------------------------------------------------------------------------------------------------------------------------------------------------------------------------------------------------------------------------------------CGUGUUGAGUCAAAUUAAGCCGCAGGCU--CCACGCCUGGUGGUGCCCUUCCGUCAAUUCCUUUAAGUUUCAGCCUUGCGACCAUACUCCCCCCGGAACCCAAAAACUU--UGAUUUCUCAUAAGGUGCUGGCAGAGUCAUCAAAAA-AACGUCUGCCAAUCCCUAGUCGGCAUCGUUUAUGGUUGAGACUAGGACGGUAUCUAAUCGUCUUCGAGCCCCCAACUUUC-GUUCUUGAUUAAUGAAAACAUCCUUGAC-AAAUGCUUUCGCAGAAGUUCGUCUUUCAUAAAUCCAAGAAUUUCACCUCUGACAAUGAAAUACGAAUGUCCCCGACUGUCCCUCUUAAUCAUUACUCUGGUCUCACAGACCAACAAGAUAAG-CCAGAGUCCUAUCAUGUUAUUCCAUGCUAAUGUAUUCAGAGCGUAGGCUUGCUUUGAACACUCUAAUUUACUCAAAGUAACCUCGUCAGCUCCUAGUCCC-GGACAGUGAAGCCCAGGAGCUAGUCCCCAACAACAAGAUGAGACUG-GCCAGUGCACACCG-GAACGGCGGACCGGCAAAUCCCAUCCGAAAUCCAACUACGAGCUUUUUAACUGCAGCAACUUAAAUAUACGCUAUUGGAGCUGGAAUUACCGCGGCUGCUGGC-ACCAGACUUGCCCUCCAAUGGAUCCUCGUUAAGGUUGUUUAGAUUGUACUCAUUCCAAUUACCAGAC--UGAAAAGCCCGGUAU--------------------------------------------------------------------------------------------------------------------------------------------------------------------------------------------------------------------------------------------------------------------------------------------------------------------------------------------------------------------------------------------------------------------------------------------------------------------------------------------------------
>MZ435997_Tetraselmis_jejuensis_(reversed)
------------------------------------------------------------------------------------------------------------TGCCAATCCGAACTCCTCACCAACACATTCAATCGGTAGGAGCGACGGGCGGTGTGTACAAAGGGCAGGGACGTAATCAACGCGATTTGATGAATCACGCTTACTAGGCATTCCTCGTTGAAGATTAATAATTGCAATAATCTAGCCCCATCACGATGCAGTTTC-AAAGATTACCCGGACCTCTCGGTCAAGGCT--AGGCTCGTTGAATGCATCAGTGTAGCGCGCGTGCGGCCCAGAACATCTAAGGGCATCACAGACCTGTTATTGCCTCACACTTCCATTGGCTAAACGCCAATAGTCCCTCTAAGAAGTTGA-CCTCTTACCAAAG--TAGGAGTAACTATTTAGCAGGCTGAGGTCTCGTTCGTTACCGGAATCAACCTGACAAGGCAACCCACCAACTAAGAACGGCCATGCACCACCACCCATAGAATCAAGAAAGAGCTCTCAATCTGTCAATCCTCACTATGTCTGGACCTGG-TAAGTTTTCCCGTGTTGAGTCAAATTAAGCCGCAGGCT--CCACGCCTGGTGGTGCCCTTCCGTCAATTCCTTTAAGTTTCAGCCTTGCGACCATACTCCCCCCGGAACCCAAAAACTT--TGATTTCTCATAAGGTGCTGGCAGAGTCATCAAAAA-AACATCTGCCAATCCCTAGTCGGCATCGTTTATGGTTGAGACTAGGACGGTATCTAATCGTCTTCGAGCCCCCAACTTTC-GTTCTTGATTAATGAAAACATCCTTGAC-AAATGCTTTCGCAGAAGTTCGTCTTTCATAAATCCAAGAATTTCACCTCTGACAATGAAATACGAATGTCCCCGACTGTCCCTCTTAATCATTACTCTGGTCTCACAGACCAACAAGATAAG-CCAGAGTCCTATCATGTTATTCCATGCTAATGTATTCAGAGCGTAGGCTTGCTTTGAACACTCTAATTTACTCAAAGTAACCTCGTCAGCTCCTAGTCCC-GGACAGTGAAGCCCAGGAGCTAGTCCCCGACAACAAGATGGGACTA-GCCAGTGCACATCG-AAACGACGGACCGGCCAATCCCATCCGAAATCCAACTACGAGCTTTTTAACTGCAGCAACTTAAATATACGCTATTGGAGCTGGAATTACCGCGGCTGCTGGC-ACCAGACTTGCCCTCCAATGGATCCTCGTTAAGGTTGTTTAGATTGTACTCATTCCAATTACCAGAC-TTGAAAAGCCCGGTATTGTTATTTATTGTCACTACCTCCCTGTATCAGGATTGGGTAATTTGCGCGCCTGCTGCCTTCCTTGGATGTGGTAGCCGTTTCTCAGGCTCCCTCTCCGGAATCGAACCCTAATTCTCCGTCACCCGTTAACACCATGGTAGGCCTCTATCCTACCATCGCAAATTGATAGGGCAGAAATTTGAATGAAATATCGCCGGCAC--GAAGGCCATGCGATTCGTGAAGATATCATGATTCACCGCAAGACGAG---CAAAGCTCGGTCGGCCTTAAATCTAATATATACGTCCCTTCCAGAAGTCGGGA-TTTACGCACGTATTAGCTCTAGAATTACTACGGTTAT-CCGAGTAGTAGG-TACCATCAAATAAACTATAACTGATTTAATGAGCCATTCGCAGTTTCACAGTATAAGCAGTTTATACTTAGAC--------------------------------------------------------
>KU561160_Tetraselmis_subcordiformis_is_(reversed)
--------------------------------------------------AAAGGCGGCGGACCGGA-UACUUCUCA-GCUGUAAGCAGUGGCGAACCACCACU-AACUGCCAAUCCGAACUCCUCACCAACACAUUCAAUCGGUAGGAGCGACGGGCGGUGUGUACAAAGGGCAGGGACGUAAUCAACGCGAUUUGAUGAAUCACGCUUACUAGGCAUUCCUCGUUGAAGAUUAAUAAUUGCAAUAAUCUAGCCCCAUCACGAUGCAGUUUC-AAAGAUUACCCGGACCUCUCGGUCAAGGUU--AGGCUCGUUGAAUGCAUCAGUGUAGCGCGCGUGCGGCCCAGAACAUCUAAGGGCAUCACAGACCUGUUAUUGCCUCACACUUCCAUUGGCUAAACGCCAAUAGUCCCUCUAAGAAGUUCA-CCUCCUACCAAAG--UAGGAGUAACUAUUUAGCAGGCUGAGGUCUCGUUCGUUACCGGAAUCAACCUGACAAGGCAACCCACCAACUAAGAACGGCCAUGCACCACCACCCAUAGAAUCAAGAAAGAGCUCUCAAUCUGUCAAUCCUCACUAUGUCUGGACCUGG-UAAGUUUUCCCGUGUUGAGUCAAAUUAAGCCGCAGGCU--CCACGCCUGGUGGUGCCCUUCCGUCAAUUCCUUUAAGUUUCAGCCUUGCGACCAUACUCCCCCCGGAACCCAAAAACUU--UGAUUUCUCAUAAGGUGCUGGCAGAGUCAUCAAAAA-AACGUCUGCCAAUCCCUAGUCGGCAUCGUUUAUGGUUGAGACUAGGACGGUAUCUAAUCGUCUUCGAGCCCCCAACUUUC-GUUCUUGAUUAAUGAAAACAUCCUUGAC-AAAUGCUUUCGCAGAAGUUCGUCUUUCAUAAAUCCAAGAAUUUCACCUCUGACAAUGAAAUACGAAUGUCCCCGACUGUCCCUCUUAAUCAUUACUCUGGUCUCACAGACCAACAAGAUAAG-CCAGAGUCCUAUCAUGUUAUUCCAUGCUAAUGUAUUCAGAGCGAUGGCUUGCUUUGAACACUCUAAUUUACUCAAAGUAACCUCGUCAGCUCCUAGUCCC-GGACAGUUAAGCCCAGGAGCUAGUCCCCGACAACAAGAUGGGACUG-GCCAGUGCACAUCG-AAACGACGGACCGGCAAAUCCCAUCCGAAAUCCAACUACGAGCUUUUUAACUGCAGCAACUUAAAUAUACGCUAUUGGAGCUGGAAUUACCGCGGCUGCUGGC-ACCAGACUUGCCCUCCAAUGGAUCCUCGUUAAGGUUGUUUAGAUUGUACUCAUUCCAAUUACCAGAC-UUGAAAAGCCCGGUAUUGUUAUUUAUUGUCACUACCUCCCUGUGUCAGGAUUGGGUAAUUUGCGCGCCUGCUGCCUUCCUUGGAUGUGGUAGCCGUUUCUCAGGCUCCCUCUCCGGAAUCGAACCCUAAUUCCCCGUCACCCGUUACCACCAUGGUAGGCCUCUAUCCUACCAUCGCCAAUUGAUAGGGCAGAAAUUUGAAUGAAAUAUCGCCGGCGC--GGAGGCCAUGCGAUUCGUGAAGUUAUCAUGAUUCACCGCAAGACGAG---CAAAGCUCGGUCGGCCUUAAAUCUAAUAAAUACGUCCUUUCCAGAAGUCAGGA-UGUACGCACGUAUUAGCUCUAGAAUUACUACGGUUAU-CCGAGUAGUAGG-UAUCAUCAAAUAAACUAUAACUGAUUUAAUGAGCCAUUCGCAGUUUCACAGUAUAAGCAGUUUAUACUUAGACAUGCAUGGUAUAAUCU---AGACUGAAUUG--------------------------
>FJ559380_Tetraselmis_subcordiformis_st_(reversed)
--------------------------------------------------------------------------------UGUAAGCAGUGGCGAACCACCACU-AACUGCCAAUCCGAACUCCUCACCAACACAUUCAAUCGGUAGGAGCGACGGGCGGUGUGUACAAAGGGCAGGGACGUAAUCAACGCGAUUUGAUGAAUCACGCUUACUAGGCAUUCCUCGUUGAAGAUUAAUAAUUGCAAUAAUCUAGCCCCAUCACGAUGCAGUUUC-AAAGAUUACCCGGACCUCUCGGUCAAGGUU--AGGCUCGUUGAAUGCAUCAGUGUAGCGCGCGUGCGGCCCAGAACAUCUAAGGGCAUCACAGACCUGUUAUUGCCUCACACUUCCAUUGGCUAAACGCCAAUAGUCCCUCUAAGAAGUUCA-CCUCCUACCAAAG--UAGGAGUAACUAUUUAGCAGGCUGAGGUCUCGUUCGUUACCGGAAUCAACCUGACAAGGCAACCCACCAACUAAGAACGGCCAUGCACCACCACCCAUAGAAUCAAGAAAGAGCUCUCAAUCUGUCAAUCCUCACUAUGUCUGGACCUGG-UAAGUUUUCCCGUGUUGAGUCAAAUUAAGCCGCAGGCU--CCACGCCUGGUGGUGCCCUUCCGUCAAUUCCUUUAAGUUUCAGCCUUGCGACCAUACUCCCCCCGGAACCCAAAAACUU--UGAUUUCUCAUAAGGUGCUGGCAGAGUCAUCAAAAA-AACGUCUGCCAAUCCCUAGUCGGCAUCGUUUAUGGUUGAGACUAGGACGGUAUCUAAUCGUCUUCGAGCCCCCAACUUUC-GUUCUUGAUUAAUGAAAACAUCCUUGAC-AAAUGCUUUCGCAGAAGUUCGUCUUUCAUAAAUCCAAGAAUUUCACCUCUGACAAUGAAAUACGAAUGUCCCCGACUGUCCCUCUUAAUCAUUACUCUGGUCUCACAGACCAACAAGAUAAG-CCAGAGUCCUAUCAUGUUAUUCCAUGCUAAUGUAUUCAGAGCGAUGGCUUGCUUUGAACACUCUAAUUUACUCAAAGUAACCUCGUCAGCUCCUAGUCCC-GGACAGUUAAGCCCAGGAGCUAGUCCCCGACAACAAGAUGGGACUG-GCCAGUGCACAUCG-AAACGACGGACCGGCAAAUCCCAUCCGAAAUCCAACUACGAGCUUUUUAACUGCAGCAACUUAAAUAUACGCUAUUGGAGCUGGAAUUACCGCGGCUGCUGGC-ACCAGACUUGCCCUCCAAUGGAUCCUCGUUAAGGUUGUUUAGAUUGUACUCAUUCCAAUUACCAGAC-UUGAAAAGCCCGGUAUUGUUAUUUAUUGUCACUACCUCCCUGUGUCAGGAUUGGGUAAUUUGCGCGCCUGCUGCCUUCCUUGGAUGUGGUAGCCGUUUCUCAGGCUCCCUCUCCGGAAUCGAACCCUAAUUCCCCGUCACCCGUUACCACCAUGGUAGGCCUCUAUCCUACCAUCGCCAAUUGAUAGGGCAGAAAUUUGAAUGAAAUAUCGCCGGCGC--GGAGGCCAUGCGAUUCGUGAAGUUAUCAUGAUUCACCGCAAGACGAG---CAAAGCUCGGUCGGCCUUAAAUCUAAUAAAUACGUCCUUUCCAGAAGUCAGGA-UGUACGCACGUAUUAGCUCUAGAAUUACUACGGUUAU-CCGAGUAGUAGG-UAUCAUCAAAUAAACUAUAACUGAUUUAAUGAGCCAUUCGCAGUUUCACAGUAUAA-------------------------------------------------------------------------
>KM985410_Tetraselmis_subcordiformis_st_(reversed)
----------------------------------------------------------------------------------------------------------------------------------------------------------------------------------------------------------------------------------------------------------------------------------------------------------------------------------------------------------------------------------------------------------------------UAGUCCCUCUAAGAAGUUCA-CCUCCUACCAAAG--UAGGAGUAACUAUUUAGCAGGCUGAGGUCUCGUUCGUUACCGGAAUCAACCUGACAAGGCAACCCACCAACUAAGAACGGCCAUGCACCACCACCCAUAGAAUCAAGAAAGAGCUCUCAAUCUGUCAAUCCUCACUAUGUCUGGACCUGG-UAAGUUUUCCCGUGUUGAGUCAAAUUAAGCCGCAGGCU--CCACGCCUGGUGGUGCCCUUCCGUCAAUUCCUUUAAGUUUCAGCCUUGCGACCAUACUCCCCCCGGAACCCAAAAACUU--UGAUUUCUCAUAAGGUGCUGGCAGAGUCAUCAAAAA-AACGUCUGCCAAUCCCUAGUCGGCAUCGUUUAUGGUUGAGACUAGGACGGUAUCUAAUCGUCUUCGAGCCCCCAACUUUC-GUUCUUGAUUAAUGAAAACAUCCUUGAC-AAAUGCUUUCGCAGAAGUUCGUCUUUCAUAAAUCCAAGAAUUUCACCUCUGACAAUGAAAUACGAAUGUCCCCGACUGUCCCUCUUAAUCAUUACUCUGGUCUCACAGACCAACAAGAUAAG-CCAGAGUCCUAUCAUGUUAUUCCAUGCUAAUGUAUUCAGAGCGAUGGCUUGCUUUGAACACUCUAAUUUACUCAAAGUAACCUCGUCAGCUCCUAGUCCC-GGACAGUUAAGCCCAGGAGCUAGUCCCCGACAACAAGAUGGGACUG-GCCAGUGCACAUCG-AAACGACGGACCGGCAAAUCCCAUCCGAAAUCCAACUACGAGCUUUUUAACUGCAGCAACUUAAAUAUACGCUAUUGGAGCUGGAAUUACCGCGGCUGCUGGC-ACCAGACUUGCCCUCCAAUGGAUCCUCGUUAAGGUUGUUUAGAUUGUACUCAUUCCAAUUACCAGAC-UUGAAAAGCCCGGUAUUGUUAUUUAUUGUCACUACCUCCCUGUGUCAGGAUUGGGUAAUUUGCGCGCCUGCUGCCUUCCUUGGAUGUGGUAGCCGUUUCUCAGGCUCCCUCUCCGGAAUCGAACCCUAAUUCCCCGUCACCCGUUACCACCAUGGUAGGCCUCUAUCCUACCAUCGCCAAUUGAUAGGGCAGAAAUUUGAAUGAAAUAUCGCCGGCGC--GGAGGCCAUGCGAUUCGUGAAGUUAUCAUGAUUCACCGCAAGACGAG---CAAAGCUCGGUCGGCCUUAAAUCUAAUAAAUACGUCCUUUCCAGAAGUCAGGA-UGUACGCACGUAUUAGCUCUAGAAUUACUACGGUUAU-CCGAGUAGUAGG-UAUCAUCAAAUAAACUAUAACUGAUUUAAUGAGCCAUUCGCAGUUUCACAGUAUAAGCAG-UUAUACUUAGACAUGCAUGGCUAUAACUAUAACGACCCCCUCC-------------------------
>July2022_Odo_TetCulture_7.3Cul24.1
-----------------------------------------------------------------------------------------------------------------------------------------------------------------GTGTACAAAGGGCAGGGACGTAATCAACGCGATTTGATGAATCACGCTTACTAGGCATTCCTCGTTGAAGATTAATAATTGCAATAATCTAGCCCCATCACGATGCAGTTTC-AAAGATTACCCGGACCTCTCGGTCAAGGTTA-AGGCTCGTTGAATGCATCAGTGTAGCGCGCGTGCGGCCCAGAACATCTAAGGGCATCACAGACCTGTTATTGCCTCACACTTCCATTGCCTAAACGGCAATAGTCCCTCTAAGAAGTTTG-CCTCCTACCAAAG--TAAGAGTAACTATTTAGCAGGCTGAGGTCTCGTTCGTTACCGGAATCAACCTGACAAGGCAACCCACCAACTAAGAACGGCCATGCACCACCACCCATAGAATCAAGAAAGAGCTCTCAATCTGTCAATCCTCGCTATGTCTGGACCTGG-TAAGTTTTCCCGTGTTGAGTCAAATTAAGCCGCAGGCT--CCACGCCTGGTGGTGCCCTTCCGTCAATTCCTTTAAGTTTCAGCCTTGCGACCATACTCCCCCCGGAACCCAAAAACTT--TGATTTCTCATAAGGTGCTGGCAGAGTCATCAAAAA-AACATCTGCCAATCCCTAGTCGGCATCGTTTATGGTTGAGACTAGGACGGTATCTAATCGTCTTCGAGCCCCCAACTTTC-GTTCTTGATTAATGAAAACATCCTTGAC-AAATGCTTTCGCAGAAGTTCGTCTTTCATAAATCCAAGAATTTCACCTCTGACAATGAAATACGAATGTCCCCGACTGTCCCTCTTAATCATTACTCTGGTCTCACAGACCAACAAGATAAG-CCAGAGTCCTATCATGTTATTCCATGCTAATATATTCAGAGCATAGGCTTGCTTTGAACACTCTAATTTACTCAAAGTAACTTCGTCGGCTCCTAGTCCCGGGACAGTGAAGCCCAGGAGCTAGTCCCCGACAACAAGATAAAACCT-GCCAGTGCACATCT-CAAAGACGGACCGGCAAGTCTCATCCGAAATCCAACTACGAGCTTTTTAACTGCAACAACTTAAATATACGCTATTGGAGCTGGAATTACCGCGGCTGCTGGC-ACCAGACTTGCCCTCCAATGGATCCTCGTTAAGG-GATTTAGATTGTACTCATTCCAATTACCAGAC-TTGAAAAGCCCGGTATTGTTATTTATTGTCACTACCTCCCTGTATCAGGATTGGGTAATTTGCGCGCCTGCTGCCTTCCTTGGATGTGGTAGCCGTTTCTCAGGCTCCCTCTCCGGAATCGAACCCTAATTCCCCGTCACCCGTTAACACCATGGTAGGCCTCTATCCTACCATCGCCAATTGATAGGGCAGAAATTTGAATGAAATATCGCCGGCAC---AAGGCCATGCGATTCGTGAAGTTATCATGATTCACCATAGAACGAG---CA-AGCT-----------------------------------------------------------------------------------------------------------------------------------------------------------------------------------------------------------------------------------
>U05039_Tetraselmis_convolutae_18S_ribo_(reversed)
--------------------GGAAACCUUGUUACGACUUCUCCUUCCUCUAAAUGGGGCGGUUUGGAGAACUUCUCA-GCUGUAAGCAGUGGCGAACCACCACA-AACUGCCAAUCCGAACUCCUCACCAACACAUUCAAUCGGUAGGAGCGACGGGCGGUGUGUACAAAGGGCAGGGACGUAAUCAACGCGAUCUGAUGAAUCACGCUUACUAGGCAUUCCUCGUUGAAGAUUAAUAAUUGCAAUAAUCUAGCCCCAUCACGAUGCAGUUUC-AAAGAUUACCCGGACCUCUCGGUCAAGGCU--AGGCUCGUUGAAUGCAUCAGUGUAGCGCGCGUGCGGCCCAGAACAUCUAAGGGCAUCACAGACCUGUUAUUGCCUCACACUUCCAUUGGCUAAACGCCAAUAGUCCCUCUAAGAAGUUCA-CCUCCUACCAAAG--UAGGAGUAACUAUUUAGCAGGCUGAGGUCUCGUUCGUUACCGGAAUCAACCUGACAAGGCAACCCACCAACUAAGAACGGCCAUGCACCACCACCCAUAGAAUCAAGAAAGAGCUCUCAAUCUGUCAAUCCUCACUAUGUCUGGACCUGGUUAAGUUUUCCCGUGUUGAGUCAAAUUAAGCCGCAGGCUGCCCACGCCUGGUGGUGCCCUUCCGUCAAUUCCUUUAAGUUUCAGCCUUGCGACCAUACUCCCCCCGGAACCCAAAAACUU--UGAUUUCUCAUAAGGUGCUGGCAGAGUCAUCAAAAA-AACGUCUGCCAAUCCCUAGUCGGCAUCGUUUAUGGUUGAGACUAGGACGGUAUCUAAUCGUCUUCGAGCCCCCAACUUUCGGUUGUUGAUUAAUGAAAACAUCCUUGACAAAAUGCUUUCGCAGAAGUUCGUCUUUCAUAAAUCCAAGAAUUUCACCUCUGACAAUGAAAUACGAAUGCCCCCGACUGUCCCUCUUAAUCAUUACUCUGGUCUCACAGACCAACAAGAUAAG-CCAGAGUCCUAUCAUGUUAUUCCAUGCUAAUGUAUUCAGAGCGUAGGCUUGCUUUGAACACUCUAAUUUACUCAAAGUAACCUCGUCAGCUCCUAGUCCC-GGACAGUGAAGCCCAGGAGCUAGUCCCCGACAACAAGAUGGGACUG-GCCAGUGCACACCG-AAACGGCGGACCGGCAAAUCCCAUCCGAAAUCCAACUACGAGCUUUUUAACUGCAGCAACUUAAAUAUACGCUAUUGGAGCUGGAAUUA-CGCGGCUGCUGGCAACCAGACUUGCCCUCCAAUGGAUCCUCGUUAAGGUUGUUUAGAUUGUACUCAUUCCAAUUACCAGAC-UUGAAAAGCCCGGUAUUGUUAUUUAUUGUCACUACCUCCCUGUGUCAGGAUUGGGUAAUUUGCGCGCCUGCUGCCUUCCUUGGAUGUGGUAGCCGUUUCUCAGGCUCCCUAUCCGGAAUCGAACCCUAAUUCUCCGUCACCCGUUACCACCAUGGUAGGCCUCUAUCCUACCAUCGCAAAUUGAUAGGGCAGAAAUUUGAAUGAAACAUCGCCGGCGCGCGGAGGCCAUGCGAUUCGUGAAGUUAUCAUGAUUCACCGCAAGACGAG---CAAAGCUCGGUCGGCCUUAAAUCUAAUAAAUACGUCCCUUCCAGAAGUCAGGA-UUUACGCACGUAUUAGCCCUAGAAUUACUACGGUUAU-CCGAGUAGUAGG-UACCAUCAAAUAAACUAUAACUGAUUUAAUGAGCCAUUCGCAGUUUCACAGUAUAAGCAGUUUAUACUUAGACAUGCAUGGCUUAAUCUUUGAGACAAGCAUAUGAC----------------------
>HQ651184Tetraselmis_indica_(reversed)
--------------------------------------------CTTCTCTAGTGGGGCGGTTCGGAGAACTTCTCA-GCCTCAGACAGCGGC-AACCACTCTC-TGACGCCAATCCRAACTCCTCACCAACACACTCAATCGGTAGGAGCGACGGGCGGTGTGTACAAAGGGCAGGGACGTAATCAACGCGATCTGATGAATCACGCTTACTAGGCATTCCTCGTTGAAGATTAATAATTGCAATAATCTAGCCCCATCACGATGCAGTTTC-AAAGATTACCCGGACCTCTCGGTCAAGGAC--GAGCTTGCTGCATGCATCAKTGTAGCGCGCGTGCGGCCCAGAACATCTAAGGGCATCACAGACCTGTTATTGCCTCACACTTCCATTGGCTGAACGCCAATAGTCCCTCTAAGAAGCTAGAGCACCTACCAAGG--TAGGGGCAGCTATTTAGCAGGCTGAGGTCTCGTTCGTTACCGGAATCAACCTGACAAGGCAACCCACCAACTAAGAACGGCCATGCACCACCACCCATAGAATCAAGAAAGAGCTCTCAATCTGTCAATCCTCGCCATGTCTGGACCTGG-TAAGTTTCCTCGCGTTGAGTCAAATTAAGCCGCAGGCT--CCACGCCTGGTGGTGCCCTTCCGTCAATTCCTTTAAGTTTCAGCCTTGCGACCATACTCCCCCCGGAACCCAAAAACTT--TGATTTCTCATAAGGTGCTGGTGAAGTCATCARAAGCAACATCCACCAATCCCTAGTTGGCATCGTTTATGGTTGAGACTAGGACGGTATCTAATCGTCTTCGAGCCCCCAACTTTC-GTTCTTGATCAATGAAAACATCCTTGAC-AAATGCTTTCGCAGAAGTTCGTCTTTCATAAATCCAAGAATTTCACCTCTGACAATGAAATACGAATGTCCCCGACTGTCCCTCTTAATCATTACTCTGGTCTCACAGACCAACAAGATAAG-CCAGAGTCCTATCATGTTATTCCATGCTAATATATTCAGAGCGCAGGCTTGCTTTGAACACTCTATTTTACTCAAAGTAACATCGCTGCCTTCCAGCCCC-GGACAGCAAAGCCCAGGGCGTGGGCCTCAGCATCAAGGCAGAGCCACACCAGTGCACATCATGAAAGACGGACCGGCAAGCACCACCCGAAATCCAACTACGAGCTTTTTAACTGCAACAACTTAAATATACGCTATTGGAGCTGGAATTACCGCGGCTGCTGGC-ACCAGACTTGCCCTCCAATGGATCCTCGTTAAGG-GATTTAGATTGTACTCATTCCAATTACCAGAC-TCTTTGAGCCCAGTATTGTTATTTATTGTCACTACCTCCCTGTGTCAGGATTGGGTAATTTGCGCGCCTGCTGCCTTCCTTGGATGTGGTAGCCGTTTCTCAGGCTCCCTCTCCGGAATCGAACCCTAATCCCCCGTCACCCGTTATCACCATGGTAGGCCTCTATCCTACCATCGCCAATTGATAGGGCAGAAATTTGAATGAAACATCGCCAGCGC---AAGGCTGTGCGATTCAC-AAGTTATCATGAGTCACCAAAACACGAG--CCGAAGCCCGGTTGGCCTTGAATCTAATAAATGCATCCCTTCCAGGAGTCGGGA-CTGGCGCACGTATTAGCTCTAGAATTACTACGGTTAT-CCGTGTAGCAAG-----------------GTAAC------------------------------------------------------------------------------------------------------------
>AJ250109_Mesostigma_viride_partial_18S_(reversed)
--------------------GGAAACCUUGUUACGACUUCUCCUUCCUCUAAAUGAUAAGGUUUAAUGACCUUCUCACGACGGAGCCGACGGCGAACCGUCCGCGACGUCGCGAUCCGAAAAUUUCACCGGAUCAUUCAAUCGGUAGGAGCGACGGGCGGUGUGUACAAAGGGCAGGGACGUAAUCAACGCGAGCUGAUGACUCGCGCUUACUAGGAAUUCCUCGUUGAAGACUAAUAAUUGCAAUAGUCUAUCCCCAUCACGAUGCAGUUUC-CCAGAUUACCCGGACCUGUCGGCCAAGGGCA-AAACUCGUUGGAUGCAUCAGUGUAGCGCGCGUGCGGCCCAGAACAUCUAAGGGCAUCACAGACCUGUUAUUGCCUCAAACUUCCGUCGGCUAGUCGCCGACAGUCCCUCUAAGAAGUUGG-CCGCGAAGAAAAGCCUCCGCGUAACUAGUUAGCAGGCUGAGGUCUCGUUCGUUAACGGAAUUAACCAGACAAAUCACUCCACCAACUAAGAACGGCCAUGCACCACCACCCAUAGAAUCAAGAAAGAGCUCUCAAUCUGUCAAUCCUUACUAUGUCUGGACCUGG-UGAGUUUCCCCGUGUUGAGUCAAAUUAAGCCGCAGGCU--CCACUCCUGGUGGUGCCCUUCCGUCAAUUCCUUUAAGUUUCAGCCUUGCGACCAUACUCCCCCCGGAACCCAAAGACUU--UGAUUUCUCAUAAGGUGCUGGCAGGGUCAUCCAAAG-AACACCCGCCAAUCCCUAGUCGGCAUCGUUUAUGGUUGAGACUAGGACGGUAUCUAAUCGUCUUCGAUCCCCCAACUUUC-GUUCUUGAUCAAUGAAAACAUCCUUGGC-AAAUGCUUUCGCAGAAGUUCGUCUUUCAUAAAUCCAAGAAUUUCACCUCUGACAAUGAAAUACGAAUGCCCCCAACUGUCCCUAUUAAUCAUUACUCCGGCCCUUAAGACCAACAGAAUAGGACCAGAGUCCUAUGGUGUUAUUCCAUGCUAAUGUAUUCAGAGCGAUGGCCUGCUUUGAACACUCUAAUUUUUUCAAAGUAACGCCGCCGGCCCCCCGCGCC-GGCCAAUCAAGGCCAGCGCGGCAGGCACGGCACCAAGGCGGAGAAC-CGCAGUGCACACCG-AA---GCGGACCGCGGACCCCCGCCCGAAAUCCAACUACGAGCUUUUUAACUGCAACAACUUAAAUAUACGCUAUUGGAGCUGGAAUUACCGCGGCUGCUGGC-ACCAGACUUGCCCUCCAAUGGAUCCUCGUUAAGG-GGUUUAGAUUGUACUCAUUCCAAUUAUCAGAC-UCGAAGAGCCCGAUAUUGUUAUUUAUUGUCACUACCUCCCUGUAUCAGGAUUGGGUAAUUUGCGCGCCUGCUGCCUUCCUUGGAUGUGGUAGCCGUUUCUCAGGCUCCCUCUCCGGAAUCGAACCCUAAUUCUCCGUCACCCGUUACCACCAUGGUAGGCCUCUAUCCUACCAUCGAAAGUUGAUAGGGCAGAAAUUUGAAUGAAACAUCGCCGGCGC--GGAGGCCAUGCGAUUCGACGAGUUAUUAUGAUUCACCGCAAUGCCGG--CCGAGGCCGGAUUGGUCUUGGAUCUAAUAAAUACAUCCCUUCCGAGAGUCGGGACUUGGUGCACGUAUUAGCUCUAGAAUUACUACGGGUAU-CCGAGUAGUAGG??ACCAUCAAAUAAACUAUAACUGAUUUAAUGAGCCAUUCGCAGUUUCACAGUAUAA-UUGUUUAUACUUAGACUUGCAUGGCUUAAUCUUUGAGACAAGCAUAUGACU---------------------
>M95612_Chlorokybus_atmophyticus_18S_ri_(reversed)
--------------------GGAAACCUUGUUACGACUUCUCCUUCCUCUAAAUGAUAAGGUUUAAUGAACUUCUCACGGCGUCACCAGCG-----CGAACCGCGUCGUCGCGAUCCGAAAACUUCACCGGAUCAUUCAAUCGGUAGGAGCGACGGGCG?UGUGUACAAAGGGCAGGGACGUAAUCAACGCGAGCUGAUGACUCGCGCUUACUAGGAAUUCCUCGUUGAAGAUUAAUAAUUGCAAUAAUCUAUCCCCAUCACGAUGAAAUUUCACAAGAUUACCCGGACCUUUCGGCCAAGGUUAUAUACUCGUUGAAUCCAUCAGUGUAGCGCGCGUGCGGCCCAGAACAUCUAAGGGCAUCACAGACCUGUUAUUGCCUCAAACUUCCACUGGCUAGACGCCAAUAGUCCCUCUAAGAAGUUGG-CCACGAAGAAGAAUCUUC?CGUAACUAUUUAGCAGGCUGAGGUCUCGUUCGUUAACGGAAUUAACCAGACAAAUCACUCCACCAACUAAGAACCGCCAUGCACCACCACCCAUAGAAUCAAGAAAGAGCUCUCAAUCUGUCAAUCCUUACUAUGUCUGGACCUGG-UAAGUUUCCCCGUGUUGAGUCAAAUUAAGCCGCAGGCU--CCACUCCUGGUGGUGCCCUUCCGUCAAUUCCUUUAAGUUUC??CCUUGCGACCAUACUCCCCCCGGAACCCAAAAACUU--UGAUUUCUCAUAAGGUGCUGGCAGAGUCAUCUAAGU-AACAUCUGCCAAUCCCUAGUCGGCAUCGUUUAUGGUAGAGACUAGGACGGUAUCUGAUCGUCUUCGAUCCCCCUACUUUC-GUUCUUGAUCAAUGAAAACAUCCUUGGC-AAAUGCUUUCGCAGAAGUUCGYCUUUCGUAAAUCCAAGAAUUUCACCUCUGACAACGAAAUACGAAUGCCCCCAACUGUCCCUAUUAAUCAUUACUCCGGUCCCGAAAACCAACAAAAUAGGACCAGAGUCCUAUAACGUUAUUCCAUGCUAAUGUAUUCAGAGCAUAGGCCUGCUUUGAACACUCUAAUUUUUUCAAAGUAACAUCGCCGACUCCGCGUCCC-AGCCAAUUAAGGUCAGGAGCGCGUCCCCGACAAGAAGGAAAAGGUG-ACCAGUACAUACCG-AAACGGCAGACCGAUCACCCCAUCCCAAAAUCCAACUACGAGCUUUUUAAUCGCAACAACUUAAAUAUACGCUAUUGGAGCUGGAAUUACCGCGGCUGCUGGC-ACCAGACUUGCCCUCCAAUGGAUCCUCGUUAAGG-GAUUUAAAUUGUACUCAUUCCAAUUACCAGACUUUAGAAAGCCCGGUAUUGUUAUUUAUUGUCACUACCUCCCUGUAUCAGGAUUGGGUAAUUUGCGCGCCUGCUGCCUUCCUUGGAUGUGGUAGCCGUUUCUCAGGCUCCCUCUCCGGAAUCGAACCCUAAUUCUCCGUCACCCGUUACCACCAUGGUAGGCCUCUAUCCUACCAUCGAAAGUUGAUAGGGCAGAAAUUUGAAUGAAACAUCGCCGGCAC--GAAGGCCAUGCGAUUCGAGGAGUUAUUAUGAUUCACCGCAAUACCGGGCCGAAACCCGUAUUGGUUUUUUAUCUAAUAAAUACAUCCCUUCCAAGAGUCGGGACUUUGUGCACGUAUUAGCUCUAGAAUUACUACGGUUAUACCGAGUAGUAGG-UACCAUCAAAUAAACUAUAACUGAUUUAAUGAGCCAUUCGCAGUUUCACAGUAUAA-CAGUUUAUACUUAGACAUGCAUGGCUUAAUCUUUGAGACAAGCAUAUGAC----------------------
>AB058379_Prasinoderma_coloniale_gene_f_(reversed)
--------------------GGAAACCUUGUUACGACUUCUCCUUCCUCUAAAUGAUAAGGUUUAAAGAUCUUCUAGCGGCAGCGCCGGCGGCGAACCGCCAGCAUCGCCACUAUCCGAAAUUUUCACCGGACCAUUCAAUCGGUAGGAGCGACGGGCGGUGUGUACAAAGGGCAGGGACGUAAUCAACGCGAACUGAUGAUUCGCGCUUACUAGGCAUUCCUCGUUGAAGAUUAAUAGUUGCAAUAAUCUAGCCCCAUCACGACUGAAUUUCAAAAGAUUACCCAUACCUUUCGGCACAGGUUGUAAACUCGUUGAGUCAGUCAGUGUAGCGCGCGUGCGGCCCAGAACAUCUAAGGGCAUCACAGACCUGUUAUUGCCUCAAACUUCCAUUGGCUACACGCCAAUAGUCCCUCUAAGAAGUUGG-CCACGAAGCGUGCGCUUCGUGGAACUAUUUAGCAGGCUGAGGUCUCGUUCGUUAACGGAAUUAACCAGACAAAUCACUCCACCAACUAAGAACGGCCAUGCACCACCACCCAUAGAAUCAAGAAAGAGCUCUCAAUCUGUCAAUCCUUACUAUGUCUGGACCUGG-UAAGUUUCCCCGUGUUGAGUCAAAUUAAGCCGCAGGCU--CCACGCCUGGUGGUGCCCUUCCGUCAAUUCCUUUAAGUUUCAGCCUUGCGACCAUACUCCCCCCGGAACCCAAAAACUUAAUGAUUUCUCAUAAGGUGCUGGCGGAGUCAUCUAAGG-AACAUCCGCCAAUCCCUAGUCGGCAUCGUUUAUGGUUGAGACUAGGAUGGUAUCUGAUCAUCUUCGAGCCCCCAACUUUC-GUUCUUGAUUAAUGAAAACAUCCUUGGC-AAAUGCUUUCGCAGAAGUUCGUCUUUCAUAAAUCCAAGAAUUUCACCUCUGACAAUGAAAUACGGAUGCCCCCGACUGUCCCUCUUAAUCAUUACUCCAGUCUCGGAAACCAACAAAAUAAGACCAGAGUCCUAUCAUGUUAUUCCAUGCUAAUGUAUUCAGAGCGAUGGCUUGCUUUGAACACUCUAAUUUUUUCAAAGUAACAACGCCGACUCCGAACGCC-ACCCAAUUAAGUGC-GACGCACGUCCCCGGCAGAAAGGAAGGGGCC-ACCAGUGCACACCG-GAACGGCGGACCGGU-GCCCCGACCCAAAAUCCAACUACGAGCUUUUUAACUGCAACAACUUAAAUAUACGCUAUUGGAGCUGGAAUUACCGCGGCUGCUGGC-ACCAGACUUGCCCUCCAAUGGAUCCUCGGUAAGG-GGUUUAGAUUGUUCUCAUUCCAAGUACCAGACUUGAAAAAGCCCGGUAUUGUUAUUUAUUGUCACUACCUCCCUGUGUCAGGAUUGGGUAAUUUGCGCGCCUGCUGCCAUCCUUGGAUGUGGUAGCCAUUUCUCAGGCUCCCUCUCCGGAAUCGAACCCUAAUUCUCCGUCACCCGUUACCACCAUGGUAGGCCUCUAUCCUACCAUCGACAGUUGAUAGGGCAGAAAUUUGAAUGAAACGUCGCCGGCAC---GAGGCCAUGCGAUCCGAUCAGUUAUCAUGAGUCACCGAGAAACAAG------------UUUGGUUUUUUAUCUAAUAAAUACGUCCCUUCCAGAAGUCGGGA-GUUGCGCACGUAUUAGCUCUUGGAUUCCAACAGGUAU-CCG---AGUACA-GACCAUCAAAUAAACUAUAACUGAUUUAAUGAGCCAUUCGCAGUUUCACCGUAUAA-AAGCUUAUACUUAGACAUGCAUGGCUUAAUCUUUGAGACAAGCAUAUGACUA--------------------
