# Supplementary material for: Biodiversity of symbiotic microalgae associated with meiofaunal marine acoels in Southern Japan
Source: PeerJ. 2023 Oct 5;11:e16078. doi: 10.7717/peerj.16078 (PMC10560497; doi:10.7717/peerj.16078)
Supplement: Supplemental Information 7 [file peerj-11-16078-s007.fasta]

>April2022_BlueCave_Host_25_Symbio_Cul10.1
-----------------------------------------------------------------------------------------------------------------------------------------------------------------------GGTCCTAACACACATGCTCT--TACTCAAACTTCTCCCAATTGATTGGTCGGTTGCTGGTGCAAAAAATCCCAGCAGTCACCTTCATTGCGCACAGAGGTTTGACACCTGAGAACTCGCACAAGTGCTAGACTCCTTGGTCCGTGTTTCAAGACGGGTCGAATGGAACTAATTGACCAACCATCCACACACACCTGAATCCCCAGAGGCACAAGAGTATCACCGCAGCAAAACAGCATGAGCCAAGGGCCATCCTCAGGCATGCATAGAAGTTGATGTTCAAGCTGAGACACATTGCAAGCAATTACTTCAATCCAGACAAAGGACTTGCGTTCCAGAGCCCAAATGTCGCAGCCACTTGCAGCAATCTCAACCAGAGCACTAGTTCCATTCGCTTCCAGTTCAGCGATTTCAAGCACTTTTAACTCTCTTTTCAAAGTCCTTTTCATCTTTCCCTCATGGTACTTGTTTGCTATC--------------------------------------------------------------------------------------------------------------------------------------------------------------------------------------------------------------------------------------------------------------------------------------------------------------------------------------------------------------------------------------------------------------------------------------------------------------------------------------------------------------------------------------------------------
>April2022_Manzamo_Host_36_Symbio_Cul15
------------------------------------------------------------------------------------------------------------------------------------CTTTGCCCTTCGCAGGCATAGTTCACCATCTTTCGGGTCCTAACACACATGCTCT--TACTCAAACTTCTCCCAATTGATTGGTCGGTTGCTGGTGCAAAAAATCCCAGCAGTCACCTTCATTGCGCACAGAGGTTTGACACCTGAGAACTCGCACAAGTGCTAGACTCCTTGGTCCGTGTTTCAAGACGGGTCGAATGGAACTAATTGACCAACCATCCACACACACCTGAATCCCCAGAGGCACAAGAGTATCACCGCAGCAAAACAGCATGAGCCAAGGGCCATCCTCAGGCATGCATAGAAGTTGATGTTCAAGCTGAGACACATTGCAAGCAATTACTTCAATCCAGACAAAGGACTTGCGTTCCAGAGCCCAAATGTCGCAGCCACTTGCAGCAATCTCAACCAGAGCACTAGTTCCATTCGCTTCCAGTTCAGCGATTTCAAGCACTTTTAACTCTCTTTTCAAAGTCCTTTTCATCTTTCCCTCATGGTACTTGTTTGCTATC--------------------------------------------------------------------------------------------------------------------------------------------------------------------------------------------------------------------------------------------------------------------------------------------------------------------------------------------------------------------------------------------------------------------------------------------------------------------------------------------------------------------------------------------------------
>July2022_Kabira_SymbioCulture_Cul28.1
------------------------------------------------------------------------------------------------------------------------------------CTTTGCCCTTCGCAGGCATAGTTCACCATCTTTCGGGTCCTAACACACATGCTCT--TACTCAAACTTCTCCCAATTGATTGGTCGGTTGCTGGTGCAAAAAATCCCAGCAGTCACCTTCATTGCGCACAGAGGTTTGACACCTGAGAACTCGCACAAGTGCTAGACTCCTTGGTCCGTGTTTCAAGACGGGTCGAATGGAACTAATTGACCAACCATCCACACACACCTGAATCCCCAGAGGCACAAGAGTATCACCGCAGCAAAACAGCATGAGCCAAGGGCCATCCTCAGGCATGCATAGAAGTTGATGTTCAAGCTGAGACACATTGCAAGCAATTACTTCAATCCAGACAAAGGACTTGCGTTCCAGAGCCCAAATGTCGCAGCCACTTGCAGCAATCTCAACCAGAGCACTAGTTCCATTCGCTTCCAGTTCAGCGATTTCAAGCACTTTTAACTCTCTTTTCAAAGTCCTTTTCATCTTTCCCTCATGGTACTTGTTTGCTATC--------------------------------------------------------------------------------------------------------------------------------------------------------------------------------------------------------------------------------------------------------------------------------------------------------------------------------------------------------------------------------------------------------------------------------------------------------------------------------------------------------------------------------------------------------
>July2022_Kabira_SymbioCulture_Cul28.3
------------------------------------------------------------------------------------------------------------------------------------CTTTGCCCTTCGCAGGCATAGTTCACCATCTTTCGGGTCCTAACACACATGCTCT--TACTCAAACTTCTCCCAATTGATTGGTCGGTTGCTGGTGCAAAAAATCCCAGCAGTCACCTTCATTGCGCACAGAGGTTTGACACCTGAGAACTCGCACAAGTGCTAGACTCCTTGGTCCGTGTTTCAAGACGGGTCGAATGGAACTAATTGACCAACCATCCACACACACCTGAATCCCCAGAGGCACAAGAGTATCACCGCAGCAAAACAGCATGAGCCAAGGGCCATCCTCAGGCATGCATAGAAGTTGATGTTCAAGCTGAGACACATTGCAAGCAATTACTTCAATCCAGACAAAGGACTTGCGTTCCAGAGCCCAAATGTCGCAGCCACTTGCAGCAATCTCAACCAGAGCACTAGTTCCATTCGCTTCCAGTTCAGCGATTTCAAGCACTTTTAACTCTCTTTTCAAAGTCCTTTTCATCTTTCCCTCATGGTACTTGTTTGCTATC--------------------------------------------------------------------------------------------------------------------------------------------------------------------------------------------------------------------------------------------------------------------------------------------------------------------------------------------------------------------------------------------------------------------------------------------------------------------------------------------------------------------------------------------------------
>July2022_Kabira_SymbioCulture_Cul29.1
------------------------------------------------------------------------------------------------------------------------------------CTTTGCCCTTCGCAGGCATAGTTCACCATCTTTCGGGTCCTAACACACATGCTCT--TACTCAAACTTCTCCCAATTGATTGGTCGGTTGCTGGTGCAAAAAATCCCAGCAGTCACCTTCATTGCGCACAGAGGTTTGACACCTGAGAACTCGCACAAGTGCTAGACTCCTTGGTCCGTGTTTCAAGACGGGTCGAATGGAACTAATTGACCAACCATCCACACACACCTGAATCCCCAGAGGCACAAGAGTATCACCGCAGCAAAACAGCATGAGCCAAGGGCCATCCTCAGGCATGCATAGAAGTTGATGTTCAAGCTGAGACACATTGCAAGCAATTACTTCAATCCAGACAAAGGACTTGCGTTCCAGAGCCCAAATGTCGCAGCCACTTGCAGCAATCTCAACCAGAGCACTAGTTCCATTCGCTTCCAGTTCAGCGATTTCAAGCACTTTTAACTCTCTTTTCAAAGTCCTTTTCATCTTTCCCTCATGGTACTTGTTTGCTATC--------------------------------------------------------------------------------------------------------------------------------------------------------------------------------------------------------------------------------------------------------------------------------------------------------------------------------------------------------------------------------------------------------------------------------------------------------------------------------------------------------------------------------------------------------
>July2022_Kabira_SymbioCulture_Cul29.2
------------------------------------------------------------------------------------------------------------------------------------CTTTGCCCTTCGCAGGCATAGTTCACCATCTTTCGGGTCCTAACACACATGCTCT--TACTCAAACTTCTCCCAATTGATTGGTCGGTTGCTGGTGCAAAAAATCCCAGCAGTCACCTTCATTGCGCACAGAGGTTTGACACCTGAGAACTCGCACAAGTGCTAGACTCCTTGGTCCGTGTTTCAAGACGGGTCGAATGGAACTAATTGACCAACCATCCACACACACCTGAATCCCCAGAGGCACAAGAGTATCACCGCAGCAAAACAGCATGAGCCAAGGGCCATCCTCAGGCATGCATAGAAGTTGATGTTCAAGCTGAGACACATTGCAAGCAATTACTTCAATCCAGACAAAGGACTTGCGTTCCAGAGCCCAAATGTCGCAGCCACTTGCAGCAATCTCAACCAGAGCACTAGTTCCATTCGCTTCCAGTTCAGCGATTTCAAGCACTTTTAACTCTCTTTTCAAAGTCCTTTTCATCTTTCCCTCATGGTACTTGTTTGCTATC--------------------------------------------------------------------------------------------------------------------------------------------------------------------------------------------------------------------------------------------------------------------------------------------------------------------------------------------------------------------------------------------------------------------------------------------------------------------------------------------------------------------------------------------------------
>October2022_Kabira_SymbioCulture_37_(reversed)
------------------------------------------------------------------------------------------------------------------------------------CTTTGCCCTTCGCAGGCATAGTTCACCATCTTTCGGGTCCTAACACACATGCTCT--TACTCAAACTTCTCCCAATTGATTGGTCGGTTGCTGGTGCAAAAAATCCCAGCAGTCACCTTCATTGCGCACAGAGGTTTGACACCTGAGAACTCGCACAAGTGCTAGACTCCTTGGTCCGTGTTTCAAGACGGGTCGAATGGAACTAATTGACCAACCATCCACACACACCTGAATCCCCAGAGGCACAAGAGTATCACCGCAGCAAAACAGCATGAGCCAAGGGCCATCCTCAGGCATGCATAGAAGTTGATGTTCAAGCTGAGACACATTGCAAGCAATTACTTCAATCCAGACAAAGGACTTGCGTTCCAGAGCCCAAATGTCGCAGCCACTTGCAGCAATCTCAACCAGAGCACTAGTTCCATTCGCTTCCAGTTCAGCGATTTCAAGCACTTTTAACTCTCTTTTCAAAGTCCTTTTCATCTTTCCCTCATGGTACTTGTTTGCTATC--------------------------------------------------------------------------------------------------------------------------------------------------------------------------------------------------------------------------------------------------------------------------------------------------------------------------------------------------------------------------------------------------------------------------------------------------------------------------------------------------------------------------------------------------------
>October2022_Kabira_SymbioCulture_Cul30_(reversed)
------------------------------------------------------------------------------------------------------------------------------------CTTTGCCCTTCGCAGGCATAGTTCACCATCTTTCGGGTCCTAACACACATGCTCT--TACTCAAACTTCTCCCAATTGATTGGTCGGTTGCTGGTGCAAAAAATCCCAGCAGTCACCTTCATTGCGCACAGAGGTTTGACACCTGAGAACTCGCACAAGTGCTAGACTCCTTGGTCCGTGTTTCAAGACGGGTCGAATGGAACTAATTGACCAACCATCCACACACACCTGAATCCCCAGAGGCACAAGAGTATCACCGCAGCAAAACAGCATGAGCCAAGGGCCATCCTCAGGCATGCATAGAAGTTGATGTTCAAGCTGAGACACATTGCAAGCAATTACTTCAATCCAGACAAAGGACTTGCGTTCCAGAGCCCAAATGTCGCAGCCACTTGCAGCAATCTCAACCAGAGCACTAGTTCCATTCGCTTCCAGTTCAGCGATTTCAAGCACTTTTAACTCTCTTTTCAAAGTCCTTTTCATCTTTCCCTCATGGTACTTGTTTGCTATC--------------------------------------------------------------------------------------------------------------------------------------------------------------------------------------------------------------------------------------------------------------------------------------------------------------------------------------------------------------------------------------------------------------------------------------------------------------------------------------------------------------------------------------------------------
>October2022_Kabira_SymbioCulture_Cul38
------------------------------------------------------------------------------------------------------------------------------------CTTTGCCCTTCGCAGGCATAGTTCACCATCTTTCGGGTCCTAACACACATGCTCT--TACTCAAACTTCTCCCAATTGATTGGTCGGTTGCTGGTGCAAAAAATCCCAGCAGTCACCTTCATTGCGCACAGAGGTTTGACACCTGAGAACTCGCACAAGTGCTAGACTCCTTGGTCCGTGTTTCAAGACGGGTCGAATGGAACTAATTGACCAACCATCCACACACACCTGAATCCCCAGAGGCACAAGAGTATCACCGCAGCAAAACAGCATGAGCCAAGGGCCATCCTCAGGCATGCATAGAAGTTGATGTTCAAGCTGAGACACATTGCAAGCAATTACTTCAATCCAGACAAAGGACTTGCGTTCCAGAGCCCAAATGTCGCAGCCACTTGCAGCAATCTCAACCAGAGCACTAGTTCCATTCGCTTCCAGTTCAGCGATTTCAAGCACTTTTAACTCTCTTTTCAAAGTCCTTTTCATCTTTCCCTCATGGTACTTGTTTGCTATC--------------------------------------------------------------------------------------------------------------------------------------------------------------------------------------------------------------------------------------------------------------------------------------------------------------------------------------------------------------------------------------------------------------------------------------------------------------------------------------------------------------------------------------------------------
>October2022_Kabira_SymbioCulture_Cul42_(reversed)
------------------------------------------------------------------------------------------------------------------------------------CTTTGCCCTTCGCAGGCATAGTTCACCATCTTTCGGGTCCTAACACACATGCTCT--TACTCAAACTTCTCCCAATTGATTGGTCGGTTGCTGGTGCAAAAAATCCCAGCAGTCACCTTCATTGCGCACAGAGGTTTGACACCTGAGAACTCGCACAAGTGCTAGACTCCTTGGTCCGTGTTTCAAGACGGGTCGAATGGAACTAATTGACCAACCATCCACACACACCTGAATCCCCAGAGGCACAAGAGTATCACCGCAGCAAAACAGCATGAGCCAAGGGCCATCCTCAGGCATGCATAGAAGTTGATGTTCAAGCTGAGACACATTGCAAGCAATTACTTCAATCCAGACAAAGGACTTGCGTTCCAGAGCCCAAATGTCGCAGCCACTTGCAGCAATCTCAACCAGAGCACTAGTTCCATTCGCTTCCAGTTCAGCGATTTCAAGCACTTTTAACTCTCTTTTCAAAGTCCTTTTCATCTTTCCCTCATGGTACTTGTTTGCTATC--------------------------------------------------------------------------------------------------------------------------------------------------------------------------------------------------------------------------------------------------------------------------------------------------------------------------------------------------------------------------------------------------------------------------------------------------------------------------------------------------------------------------------------------------------
>October2022_Shiraho_SymbioCulture_82_(reversed)
------------------------------------------------------------------------------------------------------------------------------------CTTTGCCCTTCGCAGGCATAGTTCACCATCTTTCGGGTCCTAACACACATGCTCT--TACTCAAACTTCTCCCAATTGATTGGTCGGTTGCTGGTGCAAAAAATCCCAGCAGTCACCTTCATTGCGCACAGAGGTTTGACACCTGAGAACTCGCACAAGTGCTAGACTCCTTGGTCCGTGTTTCAAGACGGGTCGAATGGAACTAATTGACCAACCATCCACACACACCTGAATCCCCAGAGGCACAAGAGTATCACCGCAGCAAAACAGCATGAGCCAAGGGCCATCCTCAGGCATGCATAGAAGTTGATGTTCAAGCTGAGACACATTGCAAGCAATTACTTCAATCCAGACAAAGGACTTGCGTTCCAGAGCCCAAATGTCGCAGCCACTTGCAGCAATCTCAACCAGAGCACTAGTTCCATTCGCTTCCAGTTCAGCGATTTCAAGCACTTTTAACTCTCTTTTCAAAGTCCTTTTCATCTTTCCCTCATGGTACTTGTTTGCTATC--------------------------------------------------------------------------------------------------------------------------------------------------------------------------------------------------------------------------------------------------------------------------------------------------------------------------------------------------------------------------------------------------------------------------------------------------------------------------------------------------------------------------------------------------------
>October2022_Shiraho_SymbioCulture_87
------------------------------------------------------------------------------------------------------------------------------------CTTTGCCCTTCGCAGGCATAGTTCACCATCTTTCGGGTCCTAACACACATGCTCT--TACTCAAACTTCTCCCAATTGATTGGTCGGTTGCTGGTGCAAAAAATCCCAGCAGTCACCTTCATTGCGCACAGAGGTTTGACACCTGAGAACTCGCACAAGTGCTAGACTCCTTGGTCCGTGTTTCAAGACGGGTCGAATGGAACTAATTGACCAACCATCCACACACACCTGAATCCCCAGAGGCACAAGAGTATCACCGCAGCAAAACAGCATGAGCCAAGGGCCATCCTCAGGCATGCATAGAAGTTGATGTTCAAGCTGAGACACATTGCAAGCAATTACTTCAATCCAGACAAAGGACTTGCGTTCCAGAGCCCAAATGTCGCAGCCACTTGCAGCAATCTCAACCAGAGCACTAGTTCCATTCGCTTCCAGTTCAGCGATTTCAAGCACTTTTAACTCTCTTTTCAAAGTCCTTTTCATCTTTCCCTCATGGTACTTGTTTGCTATC--------------------------------------------------------------------------------------------------------------------------------------------------------------------------------------------------------------------------------------------------------------------------------------------------------------------------------------------------------------------------------------------------------------------------------------------------------------------------------------------------------------------------------------------------------
>October2022_Shiraho_SymbioCulture_90
------------------------------------------------------------------------------------------------------------------------------------CTTTGCCCTTCGCAGGCATAGTTCACCATCTTTCGGGTCCTAACACACATGCTCT--TACTCAAACTTCTCCCAATTGATTGGTCGGTTGCTGGTGCAAAAAATCCCAGCAGTCACCTTCATTGCGCACAGAGGTTTGACACCTGAGAACTCGCACAAGTGCTAGACTCCTTGGTCCGTGTTTCAAGACGGGTCGAATGGAACTAATTGACCAACCATCCACACACACCTGAATCCCCAGAGGCACAAGAGTATCACCGCAGCAAAACAGCATGAGCCAAGGGCCATCCTCAGGCATGCATAGAAGTTGATGTTCAAGCTGAGACACATTGCAAGCAATTACTTCAATCCAGACAAAGGACTTGCGTTCCAGAGCCCAAATGTCGCAGCCACTTGCAGCAATCTCAACCAGAGCACTAGTTCCATTCGCTTCCAGTTCAGCGATTTCAAGCACTTTTAACTCTCTTTTCAAAGTCCTTTTCATCTTTCCCTCATGGTACTTGTTTGCTATC--------------------------------------------------------------------------------------------------------------------------------------------------------------------------------------------------------------------------------------------------------------------------------------------------------------------------------------------------------------------------------------------------------------------------------------------------------------------------------------------------------------------------------------------------------
>AB704057.1_S._natans_(reversed)
------------------------------------------------------------------------------------------------------------------------AGTTTCCCCTGACTTTGCCCTTCGCAGGCATAGTTCACCATCTTTCGGGTCCTAACACACATGCTCT--TACTCAAACTTCTCCCAATTGATTGGTCGGTTGCTGGTGCAAAAAATCCCAGCAGTCACCTTCATTGCGCACAGAGGTTTGACACCTGAGAACTCGCACAAGTGCTAGACTCCTTGGTCCGTGTTTCAAGACGGGTCGAATGGAACTAATTGACCAACCATCCACACACACCTGAATCCCCAGAGGCACAAGAGTATCACCGCAGCAAAACAGCATGAGCCAAGGGCCATCCTCAGGCATGCATAGAAGTTGATGTTCAAGCTGAGACACATTGCAAGCAATTACTTCAATCCAGACAAAGGACTTGCGTTCCAGAGCCCAAATGTCGCAGCCACTTGCAGCAATCTCAACCAGAGCACTAGTTCCATTCGCTTCCAGTTCAGCGATTTCAAGCACTTTTAACTCTCTTTTCAAAGTCCTTTTCATCTTTCCCTCATGGTACTTGTTTGCTATCGGTCTCGAGCCTGTATTTAGCTTTAGATGAAATTTACCACCCAATTTACGCTCCAATTCCGAGGAGCGTGACTCTGAGAGCAAGTACCGTGCACGGCGGGCATCAAGCGAAACACAGGATTCTCACCCACGTAGACGCTCTGTTCCAAGAGGCTTACGCTCGCGCCGCCGTTGGTAGTATGTCTAAAGGCCACAATCCAAGGCA--GAAGCCCCGGTTTCCAACCCAAGCTGATCCCTGTTCGTTCGCCATTACTAAGGGAATCCTGTTTAGTTCCTTTTCCTCCGCTTACTTATATGCTTAAATTCGGCGGGTTCGCTT------------------------------------------------------------------------------------------------------------------------------------------------------------------------------------------------------------------------
>ON263283.1_Symbiodinium_sp._(reversed)
-----------------------------------------------------------------------------------------------------------------------------------------------------AUAGUUCACCAUCUUUCGGGUCCUAACACACAUGCUCU--UACUCAAACUUCUCCCAAUUGAUUGGUCGGUUGCUGGUGCAAAAAAUCCCAGCAGUCACCUUCAUUGCGCACAGAGGUUUGACACCUGAGAACUCGCACAAGUGCUAGACUCCUUGGUCCGUGUUUCAAGACGGGUCGAAUGGAACUAAUUGACCAACCAUCCACACACACCUGAAUCCCCAGAGGCACAAGAGUAUCACCGCAGCAAAACAGCAUGAGCCAAGGGCCAUCCUCAGGCAUGCAUAGAAGUUGAUGUUCAAGCUGAGACACAUUGCAAGCAGUUACUUCAAUCCAGACAAAGGACUUGCGUUCCAGAGCCCAAAUGUCGCAGCCACUUGCAGCAAUCUCAACCAGAGCACUAGUUCCAUUCGCUUCCAGUUCAGCGAUUUCAAGCACUUUUAACUCUCUUUUCAAAGUCCUUUUCAUCUUUCCCUCAUGGUACUUGUUUGCUAUCGGUCUCGAGCCUGUAUUUAGCUUUAGAUGAAAUUUACCACCCAAUUUACGCUCCAAUUCCGAGGAGCGUGACUCUGAGAGCAAGUACCGUGCACGGCGGGCAUCAAGCGAAACACAGGAUUCUCACCCACGUAGACGCUCUGUUCCAAGAGGCUUACGCUCGCGCCGCCGUUGGUAGUAUGUCUAAAGGCCACAAUCCAAGGCA--GAAGCCCCGGUUUCCAACCCAAGC------------------------------------------------------------------------------------------------------------------------------------------------------------------------------------------------------------------------------------------------------------------------------------------------------------------
>AB704058.1_S._natans_(reversed)
--------------------------------------------------------------------------------------------------------TACGAGCCTCCATCAGAGTTTCCCCTGACTTTGCCCTTCGCAGGCATAGTTCACCATCTTTCGGGTCCTAACACACATGCTCT--TACTCAAACTTCTCCCAATTGATTGGTCGGTTGCTGGTGCAAAAAATCCCAGCAGTCACCTTCATTGCGCACAGAGGTTTGACACCTGAGAACTCGCACAAGTGCTAGACTCCTTGGTCCGTGTTTCAAGACGGGTCGAATGGAACTAATTGACCAACCATCCACACACACCTGAATCCCCAGAGGCACAAGAGTATCACCGCAGCAAAACAGCATGAGCCAAGGGCCATCCTCAGGCATGCATAGAAGTTGACGTTCAAGCTGAGACACATTGCAAGCAATTACTTCAATCCAGACAAAGGACTTGCGTTCCAGAGCCCAAATGTCGCAGCCACTTGCAGCAATCTCAACCAGAGCACTAGTTCCATTCGCTTCCAGTTCAGCGATTTCAAGCACTTTTAACTCTCTTTTCAAAGTCCTTTTCATCTTTCCCTCATGGTACTTGTTTGCTATCGGTCTCGAGCCTGTATTTAGCTTTAGATGAAATTTACCACCCAATTTACGCTCCAATTCCGAGGAGCGTGACTCTGAGAGCAAGTACCGTGCACGGCGGGCATCAAGCGAAACACAGGATTCTCACCCACGTAGACGCTCTGTTCCAAGAGGCTTACGCTCGCGCCGCCGTTGGTAGTATGTCTAAAGGCCACAATCCAAGGCA--GAAGCCCCGGTTTCCAACCCAAGCTGATCCCTGTTCGTTCGCCATTACTAAGGGAATCCTGTTTAGTTCCTTTTCCTCCGCTTACTTATATGCTTAAATTCGGCGGGTTCACTTG-----------------------------------------------------------------------------------------------------------------------------------------------------------------------------------------------------------------------
>EU315917.1_Symbiodinium_natans_(reversed)
----------------------------------------------------------------------------------------------------------------------------------GACUUUGCCCUUCGCAGGCAUAGUUCACCAUCUUUCGGGUCCUAACACACAUGCUCU--UACUCAAACUUCUCCCAAUUGAUUGGUCGGUUGCUGGUGCAAAAAAUCCCAGCAGUCACCUUCAUUGCGCACAGAGGUUUGACACCUGAGAACUCGCACAAGUGCUAGACUCCUUGGUCCGUGUUUCAAGACGGGUCGAAUGGAACUAAUUGACCAACCAUCCACACACACCUGAAUCCCCAGAGGCACAAGAGUAUCACCGCAGCAAAACAGCAUGAGCCAAGGGCCAUCCUCAGGCAUGCAUAGAAGUUGAYGUUCAAGCUGAGACACAUUGCAAGCAACUACUUCAAUCCAGACAAAGGACUUGCGUUCCAGAGCCCAAAUGUCGCAGCCACUUGCAGCAAUCUCAACCAGAGCACUAGUUCCAUUCGCUUCCAGUUCAGCGAUUUCAAGCACUUUUAACUCUCUUUUCAAAGUCCUUUUCAUCUUUCCCUCAUGGUACUUGUUUGCUAUCGGUCUCGAGCCUGUAUUUAGCUUUAGAUGAAAUUUACCACCCAAUUUACGCUCCAAUUCCGAGGAGCGUGACUCUGAGAGCAAGUACCGUGCACGGCGGGCAUCAAGCGAAACACAGGAUUCUCACCCACGUAGACGCUCUGUUCCAAGAGGCUUACGCUCGCGCCGCCGUUGGUAGUAUGUCUAAAGGCCACAAUCCAAGGCA--GAAGCCCCGGUUUCCAACCCAAGCUGAUCCCUGUUCGUUCGCCAUUACUAAGGGAAUCCUGUUUAGUUCCUUUUCCUCCGC---------------------------------------------------------------------------------------------------------------------------------------------------------------------------------------------------------------------------------------------------------
>AB704055.1_Symbiodinium_natans_(reversed)
----------------------------------------------------------------------------------------------------------CGAGCCUCCAUCAGAGUUUCCCCUGACUUUGCCCUUCGCAGGCAUAGUUCACCAUCUUUCGGGUCCUAACACACAUGCUCU--UACUCAAACUUCUCCCAAUUGAUUGGUCGGUUGCUGGUGCAAAAAAUCCCAGCAGUCACCUUCAUUGCGCACAGAGGUUUGACACCUGAGAACUCGCACAAGUGCUAGACUCCUUGGUCCGUGUUUCAAGACGGGUCGAAUGGAACUAAUUGACCAACCAUCCACACACACCUGAAUCCCCAGAGGCACAAGAGUAUCACCGCAGCAAAACAGCAUGAGCCAAGGGCCAUCCUCAGGCAUGCAUAGAAGUUGAUGUUCAAGCUGAGACACAUUGCAAGCAAUUACUUCAAUCCAGACAGAGGACUUGCGUUCCAGAGCCCAAAUGUCGCAGCCACUUGCAGCAAUCUCAACCAGAGCACUAGUUCCAUUCGCUUCCAGUUCAGCGAUUUCAAGCACUUUUAACUCUCUUUUCAAAGUCCUUUUCAUCUUUCCCUCAUGGUACUUGUUUGCUAUCGGUCUCGAGCCUGUAUUUAGCUUUAGAUGAAAUUUACCACCCAAUUUACGCUCCAAUUCCGAGGAGCGUGACUCUGAGAGCAAGUACCGUGCACGGCGGGCAUCAAGCGAAACACAGGAUUCUCACCCACGUAGACGCUCUGUUCCAAGAGGCUUACGCUCGCGCCGCCGUUGGUAGUAUGUCUAAAGGCCACAAUCCAAGGCA--GAAGCCCCGGUUUCCAACCCAAGCUGAUCCCUGUUCGUUCGCCAUUACUAAGGGAAUCCUGUUUAGUUCCUUGUCCUCCGCUUACUUAUAUGCUUAAAUUCGGCGGGUUCACUU------------------------------------------------------------------------------------------------------------------------------------------------------------------------------------------------------------------------
>AB704056.1_S._natans_(reversed)
--------------------------------------------------------------------------------------------------------------CCTCCATCAGAGTTTCCCCTGACTTTGCCCTTCGCAGGCATAGTTCACCATCTTTCGGGTCCTAACACACATGCTCT--TTCTCAAACTTCTCCCAATTGATTGGTCGGTTGCTGGTGCAAAAAATCCCAGCAGTCACCTTCATTGCGCACAGAGGTTTGACACCTGAGAACTCGCACAAGTGCTAGACTCCTTGGTCCGTGTTTCAAGACGGGTCGAATGGAACTAATTGACCAACCATCCACACACACCTGAATCCCCAGAGGCACAAGAGTATCACCGCAGCAAAACAGCATGAGCCAAGGGCCATCCTCAGGCATGCATAGAAGTTGATGTTCAAGCTGAGACACATTGCAAGCAATTACTTCAATCCAGACAGAGGACTTGCGTTCCAGAGCCCAAATGTCGCAGCCACTTGCAGCAATCTCAACCAGAGCACTAGTTCCATTCGCTTCCAGTTCAGCGATTTCAAGCACTTTTAACTCTCTTTTCAAAGTCCTTTTCATCTTTCCCTCATGGTACTTGTTTGCTATCGGTCTCGAGCCTGTATTTAGCTTTAGATGAAATTTACCACCCAATTTACGCTCCAATTCCGAGGAGCGTGACTCTGAGAGCAAGTACCGTGCACGGCGGGCATCAAGCGAAACACAGGATTCTCACCCACGTAGACGCTCTGTTCCAAGAGGCTTACGCTCGCGCCGCCGTTGGTAGTATGTCTAAAGGCCACAATCCAAGGCA--GAAGCCCCGGTTTCCAACCCAAGCTGATCCCTGTTCGTTCGCCATTACTAAGGGAATCCTGTTTAGTTCCTTGTCCTCCGCTTACTTATATGCTTAAATTC-------------------------------------------------------------------------------------------------------------------------------------------------------------------------------------------------------------------------------------
>October2022_Kabira_SymbioCulture_Cul43_(reversed)
------------------------------------------------------------------------------------------------------------------------------------CTTTGCCCTTCGCAGGCATAGTTCACCATCTTTCGGGTCCTAACACACATGCTCT--TACTCAAACTTCTCCCAATTGATTGGTCGGTTGCTGGTGCAAAAAATCCCAGCAGTCACCTTCATTGCGCACAGAGGTTTGACACCTGAGAACTCGCACAAGTGCTAGACTCCTTGGTCCGTGTTTCAAGACGGGTCGAATGGAACTAATTGACCAACCATCCACACACACCTGAATCCCCAGAGGCACAAGAGTATCACCGCAGCAAAACAGCATGAGCCAAGGGCCATCCTCAGGCATGCATAGAAGTTGATGTTCAAGCTGAGACACATTGCAAGCAATTACTTCAATCCAGACAAAGGACTTGCGTTCCAGAGCCCAAATGTCGCAGCCACTTGCAGCAATCTCAACCAGAGCAMTAGTTCCATTCGCTTCCAGTTCAGCGATTTCAAGCACTTTTAACTCTCTTTTCAAAGTCCTTTTCATCTTTCCCTCATGGTACTTGTTTGCTATC--------------------------------------------------------------------------------------------------------------------------------------------------------------------------------------------------------------------------------------------------------------------------------------------------------------------------------------------------------------------------------------------------------------------------------------------------------------------------------------------------------------------------------------------------------
>October2022_Shiraho_SymbioCulture_89_(reversed)
------------------------------------------------------------------------------------------------------------------------------------CTTTGCCCTTCGCAGGCATAGTTCACCATCTTTCGGGTCCTAACACACATGCTCT--TACTCAAACTTCTCCCAATTGATTGGTCGGTTGCTGGTGCAAAAAATCCCAGCAGTCACCTTCATTGCGCACAGAGGTTTGACACCTGAGAACTCGCACAAGTGCTAGACTCCTTGGTCCGTGTTTCAAGACGGGTCGAATGGAACTAATTGACCAACCATCCACACACACCTGAATCCCCAGAGGCACAAGAGTATCACCGCAGCAAAACAGCATGAGCCAAGGGCCATCCTCAGGCATGCATAGAAGTTGATGTTCAAGCTGAGACACATTGCAAGCAATTACTTCAATCCAGACAAAGGACTTGCGTTCCAGAGCCCAAATGTCGCAGCCACTTGCAGCAATCTCAACCAGAGCACTAGTTCCATTCGCTTCCAGTTCAGCGATTTCAAGCACTTTTAACTCTCTTTTCAAAGTCCTTTTGATCTTTCCCTCATGGTACTTGTTTGCTATC--------------------------------------------------------------------------------------------------------------------------------------------------------------------------------------------------------------------------------------------------------------------------------------------------------------------------------------------------------------------------------------------------------------------------------------------------------------------------------------------------------------------------------------------------------
>KM972550Symbiodiniumtridacnidarum_(reversed)
-------------------------------------------------------------------------------------------------------------------------------------------------------------------------------------------------------------------------------------------------------------------------------------------------------------CTTGGTCCGTGTTTCAAGACGGGTCGAATGGAACTAATTGATCAACAATCCACACACACCTGAATCCCCAGAAGCACAAGAGTATCGCCACAGCAACACAGCATGAGCTAAGGGCCATCCTCACGTATGCATAGACATTGATGTTCAAGCTGAGACACATTACAAGCAACTACTTCAAACCAGACAAAGGACTTGCGTTCCAGAGCCCAGATGTCGCAGCCACTTGCAGCAATCTCAACCAGAGCACTAGTTCCATTCGCTTCCAGTTCAGCGATTTCAAGCACTTTTAACTCTCTTTTCAAAGTCCTTTTCATCTTTCCCTCATGGTACTTGTTTGCTATCGGTCTCGAGCCTGTATTTAGCTTTAGATGAAATTTACCACCCAATTTACGCTCCAATTCCGAGGAGCGTGACTCTGAGAGCAAGTACCGTGCACGGCGGGCATCAAGCGAAACACAGGATTCTCACCCACGTAGACGCTCTGTTCCAAGAGGCTTACGCTCGCGCCGCCGTTGGTAGTATGTCTAAAGGCCACAATCCAAGGCA--GAAGCCCCGGTTTCCAACCCAAGCTGATCCCTGTTCGTTCGCCATTACTAAGGGAATCCTGTTTAGTTCCTTT-----------------------------------------------------------------------------------------------------------------------------------------------------------------------------------------------------------------------------------------------------------------
>KM816406Symbiodiniumtridacnidarum_(reversed)
-------------------------------------------------------------------------------------------------------------------------------------------------------------------------------------------------------------------------------------------------------------------------------------------------------------CTTGGTCCGTGTTTCAAGACGGGTCGAATGGAACTAATTGATCAACAATCCACACACACCTGAATCCCCAAAAGCACAAGAGTATCGCCACAGCAACACAGCATGAGCTAAGGGCCATCCTCACGTATGCATAGACGCTGATGTTCAAGCTGAGACACATTACAAGCAACTACTTCAAACCAGACAAAGGACTTGCGTTCCAGAGCCCAGATGTCGCAGCCACTTGCAGCAATCTCAACCAGAGCACTAGTTCCATTCGCTTCCAGTTCAGCGATTTCAAGCACTTTTAACTCTCTTTTCAAAGTCCTTTTCATCTTTCCCTCATGGTACTTGTTTGCTATCGGTCTCGAGCCTGTATTTAGCTTTAGATGAAATTTACCACCCAATTTACGCTCCAATTCCGAGGAGCGTGACTCTGAGAGCAAGTACCGTGCACGGCGGGCATCAAGCGAAACACAGGATTCTCACCCACGTAGACGCTCTGTTCCAAGAGGCTTACGCTCGCGCCGCCGTTGGTAGTATGTCTAAAGGCCACAATCCAAGGCA--GAAGCCCCGGTTTCCAACCCAAGCTGATCCCTGTTCGTTCGCCATTACTAAGGGAATCCTGTTTAGTTCCTTT-----------------------------------------------------------------------------------------------------------------------------------------------------------------------------------------------------------------------------------------------------------------
>MZ503278.1_Uncultured_Symbiodinium
AGCUAUCCUGAGGGAAACUUCGGAGGGAACCAGCUACUAGAUGGUUCGAUUAGUCUUUCGCCCCUAUACUCAAAUGCGACGAUCGAUUUGCACGUCAGAACCGCGGCGGGCCUCCACCAGAGUUUCCUCUGGCUUCACCCUCUUCGAGCAUAGUUCACCAUCUUUCGGGUCCCAACACACAUGCUCU--UACUCAAACUUCUCCCAAUUGAUUGGUCGGUUGCUGGUGCAAAAAAUCCCAGCAGUCACCUUCAUUGCGCACAGAGGUUUGACACCUGAGAACUUGCACAAGUGCUAGACUCCUUGGUCCGUGUUACAAGACGGGUCGAAUGGAACUAAUUGAUCAACAAUCCACACACACCUGAAUCCCCAAAAGCACAAGAGUAUCGCCACAGCAACACAGCAUGAGCUAAGGGCCAUCCUCACAUAUGCAUAGACGCUGAUGUUCAAGCUGAGACACAUUACAAGCAACUACUUCAAACCAGACAAAGGACUUGCGUUCCAGAGCCCAGAUGUCGCAGCCACUUGCAGCAAUCUCAACCAGAGCACUAGUUCCAUUCGCUUCCAGUUCAGCGAUUUCAAGCACUUUUAACUCUCUUUUCAAAGUCCUUUUCAUCUUUCCCUCAUGGUACUUGUUUGCUAUCGGUCUCGAGCCUGUAUUUAGCUUUAGAUGAAAUUUACCACCCAAUUUACGCUCCAAUUCCGAGGAGCGUGACUCUGAGAGCAAGUACCGUGCACGGCGGGCAUCAAGCGAAACACAGGAUUCUCACCCACGUAGACGCUCUGUUCCAAGAGGCUUACGCUCGCGCCGCCGUUGGUAGUAUGUCUAAAGGCCACAAUCCAAGGCA--GAAGCCCCGGUUUCCAACCCAAGCUGAUCCCUGUUCGUUCGCCAUUACUAAGGGAAUCCUGUUUAGUUCCUUUUCCUCCGCUUACUUAUAUGCUUAAAUUCGGCGGGUUCACUUGUCUGACUUCAUGCUAGGAGUG-GAACACACGCCUUUGUUUCUCACA---ACAGCAAGCGAAGCAUGCCAGUGCCAAUCUGAUAACAAGAGGCAG---------------------AAAAGAAAGUAGAAGCACUGAAGCAGACAUGCUCUCAGGCAAUCCCAAGAGCGCAAUGCACGUUCAAGAGGCCAUUGGUUCACGGAGUUCUGCAAUUCAC
>AF060897.1_Symbiodinium_sp._clone
------------------------------------------------------------------------------------------------------------------------------------------------------------------UUUCGGGUCCUAACACACAUGCUCU--UACUCAAACUUCUCCCAAUUGAUUGGUCGGUUGCUGGUGCAAAAAAUCCCAGCAGUCACCUUCAUUGCGCACAGAGGUUUGACACCUGAGAACUUGCACAAGUGCUAGACUCCUUGGUCCGUGUUUCAAGACGGGUCGAAUGGAACUAAUUGAUCAACAAUCCACACACACCUGAAUCCCCAAAAGCACAAGAGUAUCGCCCCAGCAACACAGCAUGAGCUAAGGGCCAUCCUCACGUAUGCAUAGACGCUGAUGUUCAAGCUGAGACACAUUACAAGCAACUACUUCAAACCAGACAAAGGACUUGCGUUCCAGAGCCCAGAUGUCGCAGCCACUUGCAGCAAUCUCAACCAGAGCACUAGUUCCAUUCGCUUCCAGUUCAGCGAUUUCAAGCACUUUUAACUCUCUUUUCAAAGUCCUUUUCAUCUUUCCCUCAUGGUACUUGUUUGCUAUCGGUCUCGAGCCUGUAUUUAGCUUUAGAUGAAAUUUACCACCCAAUUUACGCUCCAAUUCCGAGGAGCGUGACUCUGAGAGCAAGUACCGUGCACGGCGGGCAUCAAGCGAAAUACAGGAUUCUCACCCACGUAGACGCUCUGUUCCAAGAGGCUUACGCUCGCGCCGCCGUUGGUAGUAUGUCUAAAGGCCACAAUCCAAGGCA--GAAGCCCCGGUUUCCAACCCAAGCUGAUCCCUGUUCGUUCGCCAUUAC------------------------------------------------------------------------------------------------------------------------------------------------------------------------------------------------------------------------------------------------------------------------------------------
>ON263285.1_Symbiodinium_sp._(reversed)
-----------------------------------------------------------------------------------------------------------------------------------------------------AUAGUUCACCAUCUUUCGGGUCCUAACACACAUGCUCU--UACUCAAACUUCUCCCAAUUGAUUGGUCGGUUGCUGGUGCAAAAAAUCCCAGCAGUCACCUUCAUUGCGCACAGAGGUUUGACACCUGAGAACUUGCACAAGUGCUAGACUCCUUGGUCCGUGUUUCAAGACGGGUCGAAUGGAACUAAUUGAUCAACAAUCCACACACACCUGAAUCCCCAAAAGCACAAGAGUAUCGCCACAGCAACACAGCAUGAGCUAAGGGCCAUCCUCACGUAUGCAUAGACGCUGAUGUUCAAGCUGAGACACAUUACAAGCAACUACUUCAAACCAGACAAAGGACUUGCGUUCCAGAGCCCAGAUGUCGCAGCCACUUGCAGCAAUCUCAACCAGAGCACUAGUUCCAUUCGCUUCCAGUUCAGCGAUUUCMAGCACUUUUAACUCUCUUUUCAAAGUCCUUUUCAUCUUUCCCUCAUGGUACUUGUUUGCUAUCGGUCUCGAGCCUGUAUUUAGCUUUAGAUGAAAUUUACCACCCAAUUUACGCUCCAAUUCCGAGGAGCGUGACUCUGAGAGCAAGUACCGUGCACGGCGGGCAUCAAGCGAAACACAGGAUUCUCACCCACGUAGACGCUCUGUUCCAAGAGGCUUACGCUCGCGCCGCCGUUGGUAGUAUGUCUAAAGGCCACAAUCCGAGGCA--GAAGCCCCGGUUUCCAACCCAAGC------------------------------------------------------------------------------------------------------------------------------------------------------------------------------------------------------------------------------------------------------------------------------------------------------------------
>AF060893.1_Gymnodinium_linucheae_(reversed)
------------------------------------------------------------------------------------------------------------------------------------------------------------------UUUCGGGUCCUAACACACAUGCUCU--UACUCAAACUUCUCCCAAUUGAUUGGUCGGUUGCUGGUGCAAAAAAUCCCAGCAGUCACCUUCAUUGCGCACAGAGGUUUGACACCUGAGAACUUGCACAAGUGCUAGACUCCUUGGUCCGUGUUUCAAGACGGGUCGAAUGGAACUAAUUGAUCAACAAUCCACACACACCUGAAUCCCCAGAAGCACAAGAGUAUCGCCACAGCAACACAGCAUGAGCCAAGGGCCAUCCUCACGUAUGCAUAGAAGUUGACGUUCAAGCUGAGACACAUUGCAAGCAACUACUUCAAACCAGACAAAGGACUUGCGUUCCAGAGCCCAGAUGUCACAGCCACUUGCAGCAAUCUCAACCAGAGCACUAGUUCCAUUCGCUUCCAGUUCAGCGAUUUCAAGCACUUUUAACUCUCUUUUCAAAGUCCUUUUCAUCUUUCCCUCAUGGUACUUGUUUGCUAUCGGUCUCGAGCCUGUAUUUAGCUUUAGAUGAAAUUUACCACCCAAUUUACGCUCCAAUUCCGAGGAGCGUGACUCUGAGAGCAAGUACCGUGCACGGCGGGCAUCAAGCGAAACACAGGAUUCUCACCCACGUAGACGCUCUGUUCCAAGAGGCUUACGCUCGCGCCGCCGUUGGUAGUAUGUCUAAAGGCCACAAUCCAAGGCA--GAAGCC?CGGUUUCCAACCCAAGCUGAUCCCUGUUCGUUCGCCAUUAC------------------------------------------------------------------------------------------------------------------------------------------------------------------------------------------------------------------------------------------------------------------------------------------
>KF364598.1_S._microadriaticum_(reversed)
-------------------------------------------------------------------------------------------------------------------------------------------------------------------------------------------------------------------------------------------------------------------------------------------------------------------------------ACGGGTCGAATGGAACTAATTGATCAACAATCCACACACACCTGAATCCCCAGAAGCACAAGAGTATCGCCACAGCAACACAGCATGAGCCAAGGGCCATCCTCACGTATGCATAGAAGTTGATGTTCAAGCTGAGACACATTGCAAGCGACTACTTCAAGCCAGACAAAGGACTTGCGTTCCAGAGCCCAGATGTCGCAGCCATTTACAGCAMTCTCAACCAGAGCACTAGTTCCATTCGCTTCCAGTTCAGCGATTTCAAGCACTTTTAACTCTCTTTTCAAAGTCCTTTTCATCTTTCCCTCATGGTACTTGTTTGCTATCGGTCTCGAGCCTGTATTTAGCTTTAGATGAAATTTACCACCCAATTTACGCTCCAATTCCGAGGAGCGTGACTCTGAGAGCAAGTACCGTGCACGGCGGGCATCAAGCGAAACACAGGATTCTCACCCACGTAGACGCTCTGTTCCAAGAGGCTTACGCTCGCGCCGCCGTTGGTAGTATGTCTAAAGGCCACAATCCAAGGCA--GAAGCCCCGGTTTCCAACCCAAGCTGATCCCTGTTCGTTCGCCATTACTAAGGGAATCCTGTTTAGTTCCTTTC----------------------------------------------------------------------------------------------------------------------------------------------------------------------------------------------------------------------------------------------------------------
>LK934667.1_S._microadriaticum_(reversed)
-----------------------------------------------------------------------------------------GCACGTCAGTACCGCTACGAGCCTCCATCAGAGTTTCCCCTGACTTTGCCCTTCGCAGGCATAGTTCACCATCTTTCGGGTCCTAACACACATGCTCT--TACTCAAACTTCTCCCAATTGATTGGTCGGTTGCTGGTGCAAAAAATCCCAGCAGTCACCTTCATTGCGCACAGAGGTTTGACACCTGAGAACTTGCACAAGTGCTAGACTCCTTGGTCCGTGTTTCAAGACGGGTCGAATGGAACTAATTGATCAACAATCCACACACACCTGAATCCCCAGAAGCACAAGAGTATCGCCACAGCAACACAGCATGAGCCAAGGGCCATCCTCACGTATGCATAGAAGTTGATGTTCAAGCTGAGACACATTGCAAGCGACTACTTCAAGCCAGACAAAGGACTTGCGTTCCAGAGCCCAGATGTCGCAGCCATTTACAGCACTCTCAACCAGAGCACTAGTTCCATTCGCTTCCAGTTCAGCGATTTCAAGCACTTTTAACTCTCTTTTCAAAGTCCTTTTCATCTTTCCCTCATGGTACTTGTTTGCTATCGGTCTCGAGCCTGTATTTAGCTTTAGATGAAATTTACCACCCAATTTACGCTCCAATTCCGAGGAGCGTGACTCTGAGAGCAAGTACCGTGCACGGCGGGCATCAAGCGAAACACAGGATTCTCACCCACGTAGACGCTCTGTTCCAAGAGGCTTACGCTCGCGCCGCCGTTGGTAGTATGTCTAAAGGCCACAATCCAAGGCA--GAAGCCCCGGTTTCCAACCCAAGCTGATCCCTGTTCGTTCGCCATTACTAAGGGAATCCTGTTTAGTTCCTTTTCCTCCGCTTACTTATATGCTTAAATTCGGCGGGTTCACTTGTCTGACTTCATGCTAGGAA-------GCTTTGTTTCGCCAATCACA---ACAGCAAGCAAAGCATGCCAGTGCCACTGCAGAAGCATGCAGCAACACTGCTCCTGATAACGCAGAAAATGAAAGTAGAAGCACTGAAGCAGACATGCTCTCAGGCAATCCCAAGAGCGCAATGCACGTTCAAGAGGCCATTGGTTCACGGAGTTCTGCAATTCAC
>MK692866.1_S._necroappetens_(reversed)
--------------------------------------------------------------------------------------------------------------------------------------------------------------------------------------------------------------------------------------------------------------------------------------------------------------------------------CGGGTCGAATGGAACTAATTGATCAACAATCCACACACACCTGAATCCCCAGAAGCACAAGAGTATCGCCACAGCAACACAGCATGAGCCAAGGGCCATCCTCACGTATGCATAGAAGTTGATGTTCAAGCTGAGACACATTGCAAGCGACTACTTCAAGCCAGACAAAGGACTTGCGTTCCAGAGCCCAGATGTCACAGCCATTTACAGCAATCTCAACCAGAGCACTAGTTCCATTCGCTTCCAGTTCAGCGATTTCAAGCACTTTTAACTCTCTTTTCAAAGTCCTTTTCATCTTTCCCTCATGGTACTTGTTTGCTATCGGTCTCGAGCCTGTATTTAGCTTTAGATGAAATTTACCACCCAATTTACGCTCCAATTCCGAGGAGCGTGACTCTGAGAGCAAGTACCGTGCACGGCGGGCATCAAGCGAAACACAGGATTCTCACCCACGTAGACGCTCTGTTCCAAGAGGCTTACGCTCGCGCCGCCGTTGGTAGTATGTCTAAAGGCCACAATCCAAGGCA--GAAGCCCCGGTTTCCAACCCAAGCTGATCCCTGTTCGTTCGCCATTACTAAGGGAATCCTGTTTAGTTCCTTT-----------------------------------------------------------------------------------------------------------------------------------------------------------------------------------------------------------------------------------------------------------------
>ON263282.1_S._necroappetens_(reversed)
-----------------------------------------------------------------------------------------------------------------------------------------------------ATAGTTCACCATCTTTCGGGTCCTAACACACATGCTCT--TACTCAAACTTCTCCCAATTGATTGGTCGGTTGCTGGTGCAAAAAATCCCAGCAGTCACCTTCATTGCGCACAGAGGTTTGACACCTGAGAACTTGCACAAGTGCTAGACTCCTTGGTCCGTGTTTCAAGACGGGTCGAATGGAACTAATTGATCAACAATCCACACACACCTGAATCCCCAGAAGCACAAGAGTATCGCCACAGCAACACAGCATGAGCCAAGGGCCATCCTCACGTATGCATAGAAGTTGATGTTCAAGCTGAGACACATTGCAAGCGACTACTTCAAGCCAGACAAAGGACTTGCGTTCCAGAGCCCAGATGTCACAGCCATTTACAGCAATCTCAACCAGAGCACTAGTTCCATTCGCTTCCAGTTCAGCGATTTCAAGCACTTTTAACTCTCTTTTCAAAGTCCTTTTCATCTTTCCCTCATGGTACTTGTTTGCTATCGGTCTCGAGCCTGTATTTAGCTTTAGATGAAATTTACCACCCAATTTACGCTCCAATTCCGAGGAGCGTGACTCTGAGAGCAAGTACCGTGCACGGCGGGCATCAAGCGAAACACAGGATTCTCACCCACGTAGACGCTCTGTTCCAAGAGGCTTACGCTCGCGCCGCCGTTGGTAGTATGTCTAAAGGCCACAATCCAAGGCA--GAAGCCCCGGTTTCCAACCCAAGC------------------------------------------------------------------------------------------------------------------------------------------------------------------------------------------------------------------------------------------------------------------------------------------------------------------
>AF427455.1_Symbiodinium_sp.
----------------------------------------------------------------------------------------------------------------------------------------------------------UCACCAUCUUUCGGGUCCUAACACACAUGCUCU--UACUCAAACUUCUCCCAAUUGAUUGGUCGGUUGCUGGUGC-AAAAAUCCCAGCAGUCACCUUCAUUGCGCACAGAGGUUUGACACCUGAGAACUUGCACAAGUGCUAGACUCCUUGGUCCGUGUUUCAAGACGGGUCGAAUGGAACUAAUUGAUCAACAAUCCACACACACCUGAAUCCCCAAAAGCACAAGAGUAUCGCCACAGCAACACAGCAUGAGCUAAGGGCCAUCCUCACGUAUGCAUAGACGCUGAUGUUCAAGCUGAGACACAUUACAAGCAACUACUUCAAACCAGACAAAGGACUUGCGUUCCAGAGCCCAGAUGUCGCAGCCACUUGCAGCAAUCUCAACCAGAGCACUAGUUCCAUUCGCUUCCAGUUCAGCGAUUUCAAGCACUUUUAACUCUCUUUUCAAAGUCCUUUUCAUCUUUCCCUCAUGGUACUUGUUUGCUAUCGGUCUCGAGCCUGUAUUUAGCUUUAGAUGAAAUUUACCACCCAAUUUACGCUCCAAUUCCGAGGAGCGUGACUCUGAGAGCAAGUACCGUGCACGGCGGGCAUCAAGCGAAACACAGGAUUCUCACCCACGUAGACGCUCUGUUCCAAGAGGCUUACGCUCGCGCCGCCGUUGGUAGUAUGUCUAAAGGCCACAAUCCAAGGCA--GAAGCCCCGGUUUCCAA-CCAAGCUGAUCCCUGUUCGUUCGCCAUUACUAAGGGAUCU--------------------------------------------------------------------------------------------------------------------------------------------------------------------------------------------------------------------------------------------------------------------------------
>April2022_BlueCave_Host_25_Symbio_Cul10.2
----------------------------------------------------------------------------------------------------------------------------------------------------------------------GGGTCCTAACACACATGCTCT--TACTCAAACTTCTCCCAATTGATTGGTCGGTTGCTGGTGCAAAAAATCCCAGCAGTCACCTTCATTGCGCACAGAGGTTTGACACCTGAGAACTTGCACAAGTGCTAGACTCCTTGGTCCGTGTTTCAAGACGGGTCGAATGGAACTAATTGATCAACAATCCACACACACCTGAATCCCCAGAAGCACAAGAGTATCGCCACAGCAAGACAGCATGAGCTAAGGGCCATCCTCACGTATGCATAGAAGTTGATGTTCAAGCTGAGACACATTGCAAGCAACTGCTTCAAACCAGACAAAAGACTTGCGTTCCAGAGCCCAGATGTCGCAGCCACTTGCAGCAATCTCAACAAGAGATCTAGTTCCATTCGCTTCCAGTTCAGCGATTTCAAGCACTTTTAACTCTCTTTTCAAAGTCCTTTTCATCTTTCCCTCATGGTACTTGTTTGCTATC--------------------------------------------------------------------------------------------------------------------------------------------------------------------------------------------------------------------------------------------------------------------------------------------------------------------------------------------------------------------------------------------------------------------------------------------------------------------------------------------------------------------------------------------------------
>April2022_Manzamo_Host_29_Symbio_Cul12
------------------------------------------------------------------------------------------------------------------------------------CTTTGCCCTTCGCAGGCATAGTTCACCATCTTTCGGGTCCTAACACACATGCTCT--TACTCAAACTTCTCCCAATTGATTGGTCGGTTGCTGGTGCAAAAAATCCCAGCAGTCACCTTCATTGCGCACAGAGGTTTGACACCTGAGAACTTGCACAAGTGCTAGACTCCTTGGTCCGTGTTTCAAGACGGGTCGAATGGAACTAATTGATCAACAATCCACACACACCTGAATCCCCAGAAGCACAAGAGTATCGCCACAGCAAGACAGCATGAGCTAAGGGCCATCCTCACGTATGCATAGAAGTTGATGTTCAAGCTGAGACACATTGCAAGCAACTGCTTCAAACCAGACAAAAGACTTGCGTTCCAGAGCCCAGATGTCGCAGCCACTTGCAGCAATCTCAACAAGAGCACTAGTTCCATTCGCTTCCAGTTCAGCGATTTCAAGCACTTTTAACTCTCTTTTCAAAGTCCTTTTCATCTTTCCCTCATGGTACTTGTTTGCTATC--------------------------------------------------------------------------------------------------------------------------------------------------------------------------------------------------------------------------------------------------------------------------------------------------------------------------------------------------------------------------------------------------------------------------------------------------------------------------------------------------------------------------------------------------------
>April2022_Manzamo_Host_31_Symbio_Cul14
------------------------------------------------------------------------------------------------------------------------------------CTTTGCCCTTCGCAGGCATAGTTCACCATCTTTCGGGTCCTAACACACATGCTCT--TACTCAAACTTCTCCCAATTGATTGGTCGGTTGCTGGTGCAAAAAATCCCAGCAGTCACCTTCATTGCGCACAGAGGTTTGACACCTGAGAACTTGCACAAGTGCTAGACTCCTTGGTCCGTGTTTCAAGACGGGTCGAATGGAACTAATTGATCAACAATCCACACACACCTGAATCCCCAGAAGCACAAGAGTATCGCCACAGCAAGACAGCATGAGCTAAGGGCCATCCTCACGTATGCATAGAAGTTGATGTTCAAGCTGAGACACATTGCAAGCAACTGCTTCAAACCAGACAAAAGACTTGCGTTCCAGAGCCCAGATGTCGCAGCCACTTGCAGCAATCTCAACAAGAGCACTAGTTCCATTCGCTTCCAGTTCAGCGATTTCAAGCACTTTTAACTCTCTTTTCAAAGTCCTTTTCATCTTTCCCTCATGGTACTTGTTTGCTATC--------------------------------------------------------------------------------------------------------------------------------------------------------------------------------------------------------------------------------------------------------------------------------------------------------------------------------------------------------------------------------------------------------------------------------------------------------------------------------------------------------------------------------------------------------
>October2022_Shiraho_SymbioCulture_83
------------------------------------------------------------------------------------------------------------------------------------CTTTGCCCTTCGCAGGCATAGTTCACCATCTTTCGGGTCCTAACACACATGCTCT--TACTCAAACTTCTCCCAATTGATTGGTCGGTTGCTGGTGCAAAAAATCCCAGCAGTCACCTTCATTGCGCACAGAGGTTTGACACCTGAGAACTTGCACAAGTGCTAGACTCCTTGGTCCGTGTTTCAAGACGGGTCGAATGGAACTAATTGATCAACAATCCACACACACCTGAATCCCCAGAAGCACAAGAGTATCGCCACAGCAAGACAGCATGAGCTAAGGGCCATCCTCACGTATGCATAGAAGTTGATGTTCAAGCTGAGACACATTGCAAGCAACTACTTCAAACCAGACAAAGGACTTGCGTTCCAGAGCCCAGATGTCGCAGCCACTTGCAGCAATCTCAACAAGAGCACTAGTTCCATTCGCTTCCAGTTCAGCGATTTCAAGCACTTTTAACTCTCTTTTCAAAGTCCTTTTCATCTTTCCCTCATGGTACTTGTTTGCTATC--------------------------------------------------------------------------------------------------------------------------------------------------------------------------------------------------------------------------------------------------------------------------------------------------------------------------------------------------------------------------------------------------------------------------------------------------------------------------------------------------------------------------------------------------------
>April2022_Manzamo_Host_30_Symbio_Cul13
------------------------------------------------------------------------------------------------------------------------------------CTTTGCCCTTCGCAGGCATAGTTCACCATCTTTCGGGTCCTAACACACATGCTCT--TACTCAAACTTCTCCCAATTGATTGGTCGGTTGCTGGTGCAAAAAATCCCAGCAGTCACCTTCATTGCGCACAGAGGTTTGACACCTGAGAACTTGCACAAGTGCTAGA--CCTTGGTCCGTGTTTCAAGACGGGTCGAATGGAACTAATTGATCAACAATCCACACACATCTGAATCCCCAGAAGCACAAGAGTATCGCCACAGCAAGACAGCATGAGCTAAGGGCCATCCTCACGTATGCATAGAAGTTGATGTTCAAGCTGAGACACATTGCAAGCAACTGCTTCAAACCAGACAAAAGACTTGCGTTCCAGAGCCCAGATGTCGCAGCCACTTGCAGCAATCTCAACAAGAGCACTAGTTCCATTCGCTTCCAGTTCAGCGATTTCAAGCACTTTTAACTCTCTTTTCAAAGTCCTTTTCATCTTTCCCTCATGGTACTTGTTTGCTATC--------------------------------------------------------------------------------------------------------------------------------------------------------------------------------------------------------------------------------------------------------------------------------------------------------------------------------------------------------------------------------------------------------------------------------------------------------------------------------------------------------------------------------------------------------
>July2022_Kabira_SymbioCulture_Cul26.1
------------------------------------------------------------------------------------------------------------------------------------CTTTGCCCTTCGCAGGCATAGTTCACCATCTTTCGGGTCCTAACACACATGCTCT--TACTCAAACTTCTCCCAATTGATTGGTCGGTTGCTGGTGCAATAAATCCCAGCAGTCACCTTCATTGCGCACAGAGGTTTGACACCTGAGAACTTGCACAAGTGCTAGACTCCTTGGTCCGTGTTTCAAGACGGGTCGAATGGAACTAATTGATCAACAATCCACACACACCTGAATCCCCAGAAGCACAAGAGTATCGCCACAGCAACACAGCATGAGCCAAGGGCCATCCTCACGTATGCATAGACGTTGATGTTCAAGCTGAGACACATTACAAGCAACTACTTCAAACCAGACAAAGGACTTGCGTTCCAGAGCCCAGATGTCGCAGCCACTTGCAGCAATCTCAACCAGAGCACTAGTTCCATTCGCTTCCAGTTCAGCGATTTCAAGCACTTTTAACTCTCTTTTCAAAGTCCTTTTCATCTTTCCCTCATGGTACTTGTTTGCTATC--------------------------------------------------------------------------------------------------------------------------------------------------------------------------------------------------------------------------------------------------------------------------------------------------------------------------------------------------------------------------------------------------------------------------------------------------------------------------------------------------------------------------------------------------------
>July2022_Kabira_SymbioCulture_Cul26.2
------------------------------------------------------------------------------------------------------------------------------------CTTTGCCCTTCGCAGGCATAGTTCACCATCTTTCGGGTCCTAACACACATGCTCT--TACTCAAACTTCTCCCAATTGATTGGTCGGTTGCTGGTGCAATAAATCCCAGCAGTCACCTTCATTGCGCACAGAGGTTTGACACCTGAGAACTTGCACAAGTGCTAGACTCCTTGGTCCGTGTTTCAAGACGGGTCGAATGGAACTAATTGATCAACAATCCACACACACCTGAATCCCCAGAAGCACAAGAGTATCGCCACAGCAACACAGCATGAGCCAAGGGCCATCCTCACGTATGCATAGACGTTGATGTTCAAGCTGAGACACATTACAAGCAACTACTTCAAACCAGACAAAGGACTTGCGTTCCAGAGCCCAGATGTCGCAGCCACTTGCAGCAATCTCAACCAGAGCACTAGTTCCATTCGCTTCCAGTTCAGCGATTTCAAGCACTTTTAACTCTCTTTTCAAAGTCCTTTTCATCTTTCCCTCATGGTACTTGTTTGCTATC--------------------------------------------------------------------------------------------------------------------------------------------------------------------------------------------------------------------------------------------------------------------------------------------------------------------------------------------------------------------------------------------------------------------------------------------------------------------------------------------------------------------------------------------------------
>July2022_Kabira_SymbioCulture_Cul26.3
------------------------------------------------------------------------------------------------------------------------------------CTTTGCCCTTCGCAGGCATAGTTCACCATCTTTCGGGTCCTAACACACATGCTCT--TACTCAAACTTCTCCCAATTGATTGGTCGGTTGCTGGTGCAATAAATCCCAGCAGTCACCTTCATTGCGCACAGAGGTTTGACACCTGAGAACTTGCACAAGTGCTAGACTCCTTGGTCCGTGTTTCAAGACGGGTCGAATGGAACTAATTGATCAACAATCCACACACACCTGAATCCCCAGAAGCACAAGAGTATCGCCACAGCAACACAGCATGAGCCAAGGGCCATCCTCACGTATGCATAGACGTTGATGTTCAAGCTGAGACACATTACAAGCAACTACTTCAAACCAGACAAAGGACTTGCGTTCCAGAGCCCAGATGTCGCAGCCACTTGCAGCAATCTCAACCAGAGCACTAGTTCCATTCGCTTCCAGTTCAGCGATTTCAAGCACTTTTAACTCTCTTTTCAAAGTCCTTTTCATCTTTCCCTCATGGTACTTGTTTGCTATC--------------------------------------------------------------------------------------------------------------------------------------------------------------------------------------------------------------------------------------------------------------------------------------------------------------------------------------------------------------------------------------------------------------------------------------------------------------------------------------------------------------------------------------------------------
>July2022_Kabira_SymbioCulture_Cul27.4
------------------------------------------------------------------------------------------------------------------------------------CTTTGCCCTTCGCAGGCATAGTTCACCATCTTTCGGGTCCTAACACACATGCTCT--TACTCAAACTTCTCCCAATTGATTGGTCGGTTGCTGGTGCAATAAATCCCAGCAGTCACCTTCATTGCGCACAGAGGTTTGACACCTGAGAACTTGCACAAGTGCTAGACTCCTTGGTCCGTGTTTCAAGACGGGTCGAATGGAACTAATTGATCAACAATCCACACACACCTGAATCCCCAGAAGCACAAGAGTATCGCCACAGCAACACAGCATGAGCCAAGGGCCATCCTCACGTATGCATAGACGTTGATGTTCAAGCTGAGACACATTACAAGCAACTACTTCAAACCAGACAAAGGACTTGCGTTCCAGAGCCCAGATGTCGCAGCCACTTGCAGCAATCTCAACCAGAGCACTAGTTCCATTCGCTTCCAGTTCAGCGATTTCAAGCACTTTTAACTCTCTTTTCAAAGTCCTTTTCATCTTTCCCTCATGGTACTTGTTTGCTATC--------------------------------------------------------------------------------------------------------------------------------------------------------------------------------------------------------------------------------------------------------------------------------------------------------------------------------------------------------------------------------------------------------------------------------------------------------------------------------------------------------------------------------------------------------
>July2022_Kabira_SymbioCulture_Cul28.2
------------------------------------------------------------------------------------------------------------------------------------CTTTGCCCTTCGCAGGCATAGTTCACCATCTTTCGGGTCCTAACACACATGCTCT--TACTCAAACTTCTCCCAATTGATTGGTCGGTTGCTGGTGCAATAAATCCCAGCAGTCACCTTCATTGCGCACAGAGGTTTGACACCTGAGAACTTGCACAAGTGCTAGACTCCTTGGTCCGTGTTTCAAGACGGGTCGAATGGAACTAATTGATCAACAATCCACACACACCTGAATCCCCAGAAGCACAAGAGTATCGCCACAGCAACACAGCATGAGCCAAGGGCCATCCTCACGTATGCATAGACGTTGATGTTCAAGCTGAGACACATTACAAGCAACTACTTCAAACCAGACAAAGGACTTGCGTTCCAGAGCCCAGATGTCGCAGCCACTTGCAGCAATCTCAACCAGAGCACTAGTTCCATTCGCTTCCAGTTCAGCGATTTCAAGCACTTTTAACTCTCTTTTCAAAGTCCTTTTCATCTTTCCCTCATGGTACTTGTTTGCTATC--------------------------------------------------------------------------------------------------------------------------------------------------------------------------------------------------------------------------------------------------------------------------------------------------------------------------------------------------------------------------------------------------------------------------------------------------------------------------------------------------------------------------------------------------------
>October2022_Kabira_SymbioCulture_67
------------------------------------------------------------------------------------------------------------------------------------CTTTGCCCTTCGCAGGCATAGTTCACCATCTTTCGGGTCCTAACACACATGCTCT--TACTCAAACTTCTCCCAATTGATTGGTCGGTTGCTGGTGCAATAAATCCCAGCAGTCACCTTCATTGCGCACAGAGGTTTGACACCTGAGAACTTGCACAAGTGCTAGACTCCTTGGTCCGTGTTTCAAGACGGGTCGAATGGAACTAATTGATCAACAATCCACACACACCTGAATCCCCAGAAGCACAAGAGTATCGCCACAGCAACACAGCATGAGCCAAGGGCCATCCTCACGTATGCATAGACGTTGATGTTCAAGCTGAGACACATTACAAGCAACTACTTCAAACCAGACAAAGGACTTGCGTTCCAGAGCCCAGATGTCGCAGCCACTTGCAGCAATCTCAACCAGAGCACTAGTTCCATTCGCTTCCAGTTCAGCGATTTCAAGCACTTTTAACTCTCTTTTCAAAGTCCTTTTCATCTTTCCCTCATGGTACTTGTTTGCTATC--------------------------------------------------------------------------------------------------------------------------------------------------------------------------------------------------------------------------------------------------------------------------------------------------------------------------------------------------------------------------------------------------------------------------------------------------------------------------------------------------------------------------------------------------------
>October2022_Kabira_SymbioCulture_Cul33_(reversed)
------------------------------------------------------------------------------------------------------------------------------------CTTTGCCCTTCGCAGGCATAGTTCACCATCTTTCGGGTCCTAACACACATGCTCT--TACTCAAACTTCTCCCAATTGATTGGTCGGTTGCTGGTGCAATAAATCCCAGCAGTCACCTTCATTGCGCACAGAGGTTTGACACCTGAGAACTTGCACAAGTGCTAGACTCCTTGGTCCGTGTTTCAAGACGGGTCGAATGGAACTAATTGATCAACAATCCACACACACCTGAATCCCCAGAAGCACAAGAGTATCGCCACAGCAACACAGCATGAGCCAAGGGCCATCCTCACGTATGCATAGACGTTGATGTTCAAGCTGAGACACATTACAAGCAACTACTTCAAACCAGACAAAGGACTTGCGTTCCAGAGCCCAGATGTCGCAGCCACTTGCAGCAATCTCAACCAGAGCACTAGTTCCATTCGCTTCCAGTTCAGCGATTTCAAGCACTTTTAACTCTCTTTTCAAAGTCCTTTTCATCTTTCCCTCATGGTACTTGTTTGCTATC--------------------------------------------------------------------------------------------------------------------------------------------------------------------------------------------------------------------------------------------------------------------------------------------------------------------------------------------------------------------------------------------------------------------------------------------------------------------------------------------------------------------------------------------------------
>October2022_Shiraho_SymbioCulture_76_(reversed)
------------------------------------------------------------------------------------------------------------------------------------CTTTGCCCTTCGCAGGCATAGTTCACCATCTTTCGGGTCCTAACACACATGCTCT--TACTCAAACTTCTCCCAATTGATTGGTCGGTTGCTGGTGCAATAAATCCCAGCAGTCACCTTCATTGCGCACAGAGGTTTGACACCTGAGAACTTGCACAAGTGCTAGACTCCTTGGTCCGTGTTTCAAGACGGGTCGAATGGAACTAATTGATCAACAATCCACACACACCTGAATCCCCAGAAGCACAAGAGTATTGCCACAGCAACACAGCATGAGCCAAGGGCCATCCTCACGTATGCATAGACGTTGATGTTCAAGCTGAGACACATTACAAGCAACTACTTCAAACCAGACAAAGGACTTGCGTTCCAGAGCCCAGATGTCGCAGCCACTTGCAGCAATCTCAACCAGAGCACTAGTTCCATTCGCTTCCAGTTCAGCGATTTCAAGCACTTTTAACTCTCTTTTCAAAGTCCTTTTCATCTTTCCCTCATGGTACTTGTTTGCTATC--------------------------------------------------------------------------------------------------------------------------------------------------------------------------------------------------------------------------------------------------------------------------------------------------------------------------------------------------------------------------------------------------------------------------------------------------------------------------------------------------------------------------------------------------------
>October2022_Shiraho_SymbioCulture_81_(reversed)
------------------------------------------------------------------------------------------------------------------------------------CTTTGCCCTTCGCAGGCATAGTTCACCATCTTTCGGGTCCTAACACACATGCTCT--TACTCAAACTTCTCCCAATTGATTGGTCGGTTGCTGGTGCAATAAATCCCAGCAGTCACCTTCATTGCGCACAGAGGTTTGACACCTGAGAACTTGCACAAGTGCTAGACTCCTTGGTCCGTGTTTCAAGACGGGTCGAATGGAACTAATTGATCAACAATCCACACACACCTGAATCCCCAGAAGCACAAGAGTATTGCCACAGCAACACAGCATGAGCCAAGGGCCATCCTCACGTATGCATAGACGTTGATGTTCAAGCTGAGACACATTACAAGCAACTACTTCAAACCAGACAAAGGACTTGCGTTCCAGAGCCCAGATGTCGCAGCCACTTGCAGCAATCTCAACCAGAGCACTAGTTCCATTCGCTTCCAGTTCAGCGATTTCAAGCACTTTTAACTCTCTTTTCAAAGTCCTTTTCATCTTTCCCTCATGGTACTTGTTTGCTATC--------------------------------------------------------------------------------------------------------------------------------------------------------------------------------------------------------------------------------------------------------------------------------------------------------------------------------------------------------------------------------------------------------------------------------------------------------------------------------------------------------------------------------------------------------
>ON263284_Symbiodinium_pisolum_(reversed)
-----------------------------------------------------------------------------------------------------------------------------------------------------ATAGTTCACCATCTTTCGGGTCCTAACACACATGCTCT--TACTCAAACTTCTCCCAATTGATTGGTCGGTTGCTGGTGC-AAAAATCCCAGCAGTCACCTTCATTGCGCACAGAGGTTTGACACCTGAGGACTTGCACAAGTGCTAGACTCCTTGGTCCGTGTTTCAAGACGGGTCGAATGGAACTAATTGATCAACAGTCCACACACGCCTGAATCCCAAAAGGCACAAGAATTTCACCGCAGTAAGACAGCATGAGCCAAGGGCCATCCTCACGCATGCATGAAAGTTGATGTTCAAGCTGAGACACATTGCAAGCAACTACTCCAAACTAGACCAAGGATTTGCATTCCAGAGCCCAGATTTTGCAGCCACCTGCAGCAATCTCAACCAGAGCACTAGTTCCATTCGCTTCCAGTTCAGCGATTTCAAGCACTTTTAACTCTCTTTTCAAAGTCCTTTTCATCTTTCCCTCATGGTACTTGTTTGCTATCGGTCTCGAGCCTGTATTTAGCTTTAGATGAAATTTACCACCCAATTTACGCTCCAATTCCGAGGAGCGTGACTCTGAGAGCAAGTACCGTGCACGGCGGGCATCAAGCGAAACACAGGATTCTCACCTAGGTAGACGCTCTGTTCCAAGAGGCTTACGCTCGCGCCGCCGTTGGTAGTATGTCTAAAGGCCACAATCCAAGGCA--GAAGCCCCGGTTTCCAACCCAAGC------------------------------------------------------------------------------------------------------------------------------------------------------------------------------------------------------------------------------------------------------------------------------------------------------------------
>JN558097.1_Symbiodinium_sp._A2_28S_(reversed)
-----------------------------------------------------------------------------------------------------------------------------------------------------UUAGUUCACCAUCUUUCGGGUCCUAACACACAUGCUCU--UACUCAAACUUCUCCCAAUUGAUUGGUCGGUUGCUGGUGC-AAAAAUCCCAGCAGUCACCUUCAUUGCGCACAGAGGUUUGACACCUGAGGACUUGCACAAGUGCUAGACUCCUUGGUCCGUGUUUCAAGACGGGUCGAAUGGAACUAAUUGAUCAACAGUCCACACACGCCUGAAUCCCAAAAGGCACAAGAAUUUCACCGCAGUAAGACAGCAUGAGCCAAGGGCCAUCCUCACGCAUGCAUGAAAGUUGAUGUUCAAGCUGAGACACAUUGCAAGCAACUACUCCAAACUAGACCAAGGAUUUGCAUUCCAGAGCCCAGAUUUUGCAGCCACCUGCAGCAAUCUCAACCAGAGCACUAGUUCCAUUCGCUUCCAGUUCAGCGAUUUCAAGCACUUUUAACUCUCUUUUCAAAGUCCUUUUCAUCUUUCCCUCAUGGUACUUGUUUGCUAUCGGUCUCGAGCCUGUAUUUAGCUUUAGAUGAAAUUUACCACCCAAUUUACGCUCCAAUUCCGAGGAGCGUGACUCUGAGAGCAAGUACCGUGCACGGCGGGCAUCAAGCGAAACACAGGAUUCUCACCUAGGUAGACGCUCUGUUCCAAGAGGCUUACGCUCGCGCCGCCGUUGGUAGUAUGUCUAAAGGCCACAAUCCAAGGCA--GAAGCCCCGGUUUCCAACCCAAGCUGAUCCCUGUUCGUUCGCCAUUACUAAGGGAAUCCUGUUUAGUUCCUUUUCCUCCGCUUACUUAUAUGCUUAAAUUCGGCGGGUUCACUUGUCUGACUUCAUGCUAGGAGGC-AAACACUAUCCUAUUUUACUCAAA---CCAGUGGGCAAAACUUGAUAUUGAGCAUGCGGUAGCAUGCAGCAGCACUGCUGAGCAGCAGGACACAUAGAGAGUUAGAAGCACUGAAGCAGACAUGCUCUCAGGCAAUCCCAAGAGCGCAAUGCACGUUCAAGAGGCCAUUGGUUCACGGAGUUCUGCAAUUCAC
>JN558100.1_Symbiodinium_sp._A2_28S_(reversed)
-----------------------------------------------------------------------------------------------------------------------------------------------------UUAGUUCACCAUCUUUCGGGUCCUAACACACAUGCUCU--UACUCAAACUUCUCCCAAUUGAUUGGUCGGUUGCUGGUGC-AAAAAUCCCAGCAGUCACCUUCAUUGCGCACAGAGGUUUGACACCUGAGGACUUGCACAAGUGCUAGACUCCUUGGUCCGUGUUUCAAGACGGGUCGAAUGGAACUAAUUGAUCAACAGUCCACACACGCCUGAAUCCCAAAAGGCACAAGAAUUUCACCGCAGUAAGACAGCAUGAGCCAAGGGCCAUCCUCACGCAUGCAUGAAAGUUGAUGUUCAAGCUGAGACACAUUGCAAGCAACUACUCCAAACUAGACCAAGGAUUUGCAUUCCAGAGCCCAGAUUUUGCAGCCACCUGCAGCAAUCUCAACCAGAGCACUAGUUCCAUUCGCUUCCAGUUCAGCGAUUUCAAGCACUUUUAACUCUCUUUUCAAAGUCCUUUUCAUCUUUCCCUCAUGGUACUUGUUUGCUAUCGGUCUCGAGCCUGUAUUUAGCUUUAGAUGAAAUUUACCACCCAAUUUACGCUCCAAUUCCGAGGAGCGUGACUCUGAGAGCAAGUACCUUGCACGGCGGGCAUCAAGCGAAACACAGGAUUCUCACCUAGGUAGACGCUCUGUUCCAAGAGGCUUACGCUCGCGCCGCCGUUGGUAGUAUGUCUAAAGGCCACAAUCCAAGGCA--GAAGCCCCGGUUUCCAACCCAAGCUGAUCCCUGUUCGUUCGCCAUUACUAAGGGAAUCCUGUUUAGUUCCUUUUCCUCCGCUUACUUAUAUGCUUAAAUUCGGCGGGUUCACUUGUCUGACUUCAUGCUAGGAGGC-AAACACUAUCCUAUUUUACUCAAA---CCAGUGGGCAAAACUUGAUAUUGAGCAUGCGGUAGCAUGCAGCAGCACUGCUGAGCAGCAGGACACAUAGAGAGUUAGAAGCACUGAAGCAGACAUGCUCUCAGGCAAUCCCAAGAGCGCAAUGCACGUUCAAGAGGCCAUUGGUUCACGGAGUUCUGCAAUUCAC
>April2022_Kabira_Host_11_Symbio_Cul2
------------------------------------------------------------------------------------------------------------------------------------CTTTGCCCTTCGCAGGCATAGTTCACCATCTTTCGGGTCCTAACACACATGCTCTTATACTCAAACTTCTCCCAATTGATTGGTCGGTTGCTGGTGC-AAAAATCCCAGCAGTCACCTTCATTGCGCACAGAGGTTTGACACCTGAGAACTTGCACAAGTGCTAGACTCCTTGGTCCGTGTTTCAAGACGGGTCGAATGGAACTAATTGRTCAACACCCCACACACGCCTGAATCCCCATAGGCACAAGAGCTTCACCGCAGCAAGACAGCATGAGCCAAGGGCCATCCTCACGCATGTATAGAAGTTGATGTTCAAGCTGAGACACATTGCAAGCGATTACTTCAATCCAAACAAAGGACTTGCGTTCCAATGCCCAGACGTCGCAAGCACTTGCAGCAATCTCAACCAGAGCACTAGTTCCATTCGCTTCCAGTTCAGCGATTTCAAGCACTTTTAACTCTCTTTTCAAAGTCCTTTTCATCTTTCCCTCATGGTACTTGTTTGCTATC--------------------------------------------------------------------------------------------------------------------------------------------------------------------------------------------------------------------------------------------------------------------------------------------------------------------------------------------------------------------------------------------------------------------------------------------------------------------------------------------------------------------------------------------------------
>LC503526.1_(reversed)
----------------------------------------------------------------------------------------------------------------------------------GACTTTGCCCTTCGCAGGCATAGTTCACCATCTTTCGGGTCCTAACACACATGCTCT--TACTCAAACTTCTCCCAATTGATTGGTCGGTTGCTGGTGC-AAAAATCCCAGCAGTCACCTTCATTGCGCACAGAGGTTTGACACCTGAGAACTTGCACAAGTGCTAGACTCCTTGGTCCGTGTTTCAAGACGGGTCGAATGGAACTAATTGGTCAACACCCCACACACGCCTGAATCCCCATAGGCACAGGAGTTTCACCGCAGCAAGACAGCATGAGCCAAGGGCCATCCTCACGCATGTATAGAAGTTGATGTTCAAGCTGAGACACATTGCAAGCGATTACTTCAATCCAAACAAAGGACTTGCGTTCCAGTGTCCAGACGTCGCAAGCACTTGCAGCAATCTCAACCAGAGCACTAGTTCCATTCGCTTCCAGTTCAGCGATTTCAAGCACTTTTAACTCTCTTTTCAAAGTCCTTTTCATCTTTCCCTCATGGTACTTGTTTGCTATCGGTCTCGAGCTTGTATTTAGCTTTAGATGAAATTTACCACCCAATTTACGCTCCAATTCCGAGGAGCGTGACTCTGAGAGCAAGTACCGTGCACGGCGGGCATCAAGCGAAACACAGGATTCTCACCCAGGTAGACGCTCTGTTCCAAGAGGCTTACGCTTGCGCCGCCATTGGTAGTATGTCTGAAGGCCACAATCCAAGGCA--GAAGCCCCGGTTTCCAACCCAAGCTGATCCCTGTTCGTTCGCCATTACTAAGGGAATCCTGTTTAGTTCCTTTTCCTCCGCTTACTTATATGCTTAAATTCGGCGGGTTCACTTGTCTGACTTCATGCTAGGAGGTGCTTTGGAACACCATTTAATTAGTTTGCTTCGCTGACAGGAC---------------------------------------------------------------------------CAGACATTTTATCAGTCAAACCAGCAAGCAAAACGTACACTT-----------------------------------
>LC503529.1_(reversed)
----------------------------------------------------------------------------------------------------------------------------------GACTTTGCCCTTCGCAGGCATAGTTCACCATCTTTCGGGTCCTAACACACATGCTCT--TACTCAAACTTCTCCCAATTGATTGGTCGGTTGCTGGTGC-AAAAATCCCAGCAGTCACCTTCATTGCGCACAGAGGTTTGACACCTGAGAACTTGCACAAGTGCTAGACTCCTTGGTCCGTGTTTCAAGACGGGTCGAATGGAACTAATTGGTCAACACCCCACACACGCCTGAATCCCCATAGGCACAAGAGTTTCACCGCAGCAAGACAGCACGAGCCAAGGGCCATCCTCACGCATGTATAGAAGTTGATGTTCAAGCTGAGACACATTGCAAGCGATTACTTCAATCCAAACAAAGGACTTGCGTTCCAGTGTCCAGACGTCGCAAGCACTTGCAGCAATCTCAACCAGAGCACTAGTTCCATTCGCTTCCAGTTCAGCGATTTCAAGCACTTTTAACTCTCTTTTCAAAGTCCTTTTCATCTTTCCCTCATGGTACTTGTTTGCTATCGGTCTCGAGCTTGTATTTAGCTTTAGATGAAATTTACCACCCAATTTACGCTCCAATTCCGAGGAGCGTGACTCTGAGAGCAAGTACCGTGCACGGCGGGCATCAAGCGAAACACAGGATTCTCACCCAGGTAGACGCTCTGCTCCAAGGGGCTTACGCTTGCGCCGCCATTGGTAGTATGTCTGAAGGCCACAATCCAAGGCA--GAAGCCCCGGTTTCCAACCCAAGCTGATCCCTGTTCGTTCGCCATTACTAAGGGAATCCTGTTTAGTTCCTTTTCCTCCGCTTACTTATATGCTTAAATTCGGCGGGTTCACTTGTCTGACTTCATGCTAGGAGGTGCTTTGGAACACCATTAA----------TTAGTTTACAGGAC---------------------------------------------------------------------------CAGACATTTTATCAGTCAAACCAGCAAGCAAAACCTACACTTAGCATGCCAATGGGTGATGCAGTGCAGCAGTTCAT
>LC503528.1_(reversed)
----------------------------------------------------------------------------------------------------------------------------------GACTTTGCCCTTTGCAGGCATAGTTCACCATCTTTCGGGTCCTAACACACATGCTCT--TACTCAAACTTCTCCCAATTGATTGGTCGGTTGCTGGTGC-AAAAATCCCAGCAGTCACCTTCATTGCGCACAGAGGTTTGACACCTGAGAACTTGCACAAGTGCTAGACTCCTTGGTCCGTGTTTCAAGACGGGTCGAATGGAACTAATTGGTCAACACCCCACACACGCCTGAATCCCCATAGGCACAGGAGTTTCACCGCAGCAAGACAGCATGAGCCAAGGGCCATCCTCACGCATGTATAGAAGTTGATGTTCAAGCTGAGACACATTGCAAGCGATTACTTCAATCCAAACAAAGGACTTGCGTTCCAGTGTCCAGACGTCGCAAGCACTTGCAGCAATCTCAACCAGAGCACTAGTTCCATTCGCTTCCAGTTCAGCGATTTCAAGCACTTTTAACTCTCTTTTCAAAGTCCTTTTCATCTTTCCCTCATGGTACTTGTTTGCTATCGGTCTCGAGCTTGTATTTAGCTTTAGATGAAATTTACCACCCAATTTACGCTCCAATTCCGAGGAGCGTGACTCTGAGAGCAAGTACCGTGCACGGCGGGCATCAAGCGAAACACAGGATTCTCACCCAGGTAGACGCTCTGTTCCAAGAGGCTTACGCTTGCGCCGCCATTGGTAGTATGTCTGAAGGCCACAATCCAAGGCA--GAAGCCCCGGTTTCCAACCCAAGCTGATCCCTGTTCGTTCGCCATTACTAAGGGAATCCTGTTTAGTTCCTTTTCCTCCGCTTACTTATATGCTTAAATTCGGCGGGTTCACTTGTCTGACTTCATGCTAGGAGGTGCTTTGGAACACCATTAA----------TTAGTTTACAGGAC---------------------------------------------------------------------------CAGACATTTTATCAGTCAAACCAGCAAGCAAAACCTACACTTAGCATGCCAATGGGTGATGCAGTGCAGCAGCGCTG
>April2022_Manzamo_Host_28_Symbio_Cul11
------------------------------------------------------------------------------------------------------------------------------------CTTTGCCCTTCGCAGGCATAGTTCACCATCTTTCGGGTCCTAACACACATGCTCT--TACTCAAACTTCTCCCAATTGATTGGTCGGTTGCTGGTGCAAAAAATCCCAGCAGTCACCTTCATTGCGCACAGAGGTTTATCACCTGAGAACTTGCACAAGTGCTAGACTCCTTGGTCCGTGTTTCAAGACGGGTCGAATAGAACTAATTGATCAACCAACCACACACGCCTGAATCCCCAGAGGCACAAGAGTTTCACCGCAGCGAGACAGCATGAGCCAAGGGCTATCCTCACACATGCATGGAAGTTGATGTTCAAGCTGAGACACATTGCAAGCAACTACTTCAAACTAGACAAAGGACTTGCGTTCCAGAGCCCAGAAGTCGCAGCCACGTACAGCAATCTCAACCAGAGCACTAGTTCCATTCGCTTCCTCTTCAGCGATTTCAAGCACTTTTAACTCTCTTTTCAAAGTCCTTTTCATCTTTCCCTCATGGTACTTGTTTGCTATC--------------------------------------------------------------------------------------------------------------------------------------------------------------------------------------------------------------------------------------------------------------------------------------------------------------------------------------------------------------------------------------------------------------------------------------------------------------------------------------------------------------------------------------------------------
>EU106365.1_S._sp_from_Odo_(reversed)
---------------------------------------------------------------------------------------------------------------------------------------------------------------------------------------------------------------------------------------------------------------------------------------------------TGTTAGACTCCTTGGT-CGTGTTTCAAGACGGGTCGAATGGAACTAATTGATCAACAATCCACACACACCTGAATCCCCAGAAGCACAAGAGTATCGCCACAGCAAGACAGCATGAGCTAAGGGCCATCCTCACGTATGCATAGAAGTTGATGTTCAAGCTGAGACACATTGCAAGCAACTGCTTCAAACCAGACAAAAGACTTGCGTTCCAGAGCCCAGATGTCGCAGCCACTTGCAGCAATCTCAACAAGAGCACTAGTTCCATTCGCTTCCAGTTCAGCGATTTCAAGCACTTTTAACTCTCTTTTCAAAGTCCTTTTCATCTTTCCCTCATGGTACTTGTTTGCTATCGGTCTCGAGCCTGTATTTAGCTTTAGATGAAATTTACCACCCAATTTACGCTCCAATTCCGAGGAGCGTGACTCTGAGAGCAAGTACCGTGCACGGCGGGCATCAAGCGAAACACAGGATTCTCACCCACGTAGACGCTCTGTTCCAAGAGGCTTACGCTCGCGCCGCCGTTGGTAGTATGTCTAAAGGCCACAATCCAAGGCA--GAAGCCCCGGTTTCCAACCCAAGCTGATCCCTGTTCGTTCGCCATTACTAAGGGAATCCTGTTTAGTTCCTTTTCCTCCGCTTACTTATATGCTTAAATTCGGCGGGTTCACTTGTCTGACTTCATGCTAGGAACTGAAACG----ACTGAGATGTTGACA---ACAGCAAGCAAAGCATGCCAGTGCTAATGCAGAAGCATGCAGCAGCACTACTCCTGGTAACGCAGAAAATGGAAATAGAAGCACTGAAGCAGACATGCTCTCAGGCAATCCCAAGAGCGCAATGCACGTTCAAGAGGCCATTGGTTCACGGAGTTCTGCAATTCAC
>KF886575.1_Symbiodinium_sp._clade_A_28S_(reversed)
--------------------------------------------------------------------------------------------------------------------------------------------------------------------------------------------------------------------------------------------------------------------------------------------------------------------------------------------------------------------------------------------------------------------------------CAUCCUCAUGCGCGCAUAGACAUUGACAUUCAAGCUGAGACACAUUGCAAGCAACAGCUUACAGCCAGGUGAGAGACUUGCGUUCAGACACCCAAAUUUGGCUGCCACUUACAGCAAUCUCAGCCAGAGCACUAGUUCCAUUCGCUUCCAGUUCAGCGAUUUCAAACACUUUUAACUCUCUUUUCAAAGUCCUUUUCAUCUUUCCCUCAUGGUACUUGUUUGCUAUCGGUCUCGAGCCUGUAUUUAGCUUUAGAUGAAAUUUACCACCCAAUUUACGAUCCAAUUCCGAGGAGCGUGACUCUGUGAGCAAGUACCGUGCACGGCGGACAUCAAGCGAAACACAGGAUUCUCACCCAGGUAGACGCUCUAUUCCAAGAGGCUUACGCUCGCGCCGCCGUUGGUACAAUGUCUAAAGGCCACAAUCCAAGGCA--GAUGCCUUGGUUUCCAACCCAAGCUGAUCCCUGUUCGUUCGCCAUU--------------------------------------------------------------------------------------------------------------------------------------------------------------------------------------------------------------------------------------------------------------------------------------------
>KF886574.1_Symbiodinium_sp._clade_A_28S_(reversed)
----------------------------------------------------------------------------------------------------------------------------------------------------------------------------------------------------------------------------------------------------------------------------------------------------------CUCCUUGGUCCGUGUUUCAAGACGGGUCGAAUGGAACUAAUAGAUCAACGAUCUACACACACUUGAAUCCCCAGAGGCACAAGAAUCUCGCCGCAGCAAGAUAGCAUGAGCCAGAGGCCAUCCUCAUGCGCGCAUAGACAUUGACAUUCAAGCUGAGACACAUUGCAAGCAACAGCUUACAGCCAGGUGAGAGACUUGCGUUCAGACACCCAAAUUUGGCUGCCACUUACAGCAAUCUCAGCCAGAGCACUAGUUCCAUUCGCUUCCAGUUCAGCGAUUUCAAACACUUUUAACUCUCUUUUCAAAGUCCUUUUCAUCUUUCCCUCAUGGUACUUGUUUGCUAUCGGUCUCGAGCCUGUAUUUAGCUUUAGAUGAAAUUUACCACCCAAUUUACGCUCCAAUUCCGAGGAGCGUGACUCUGUGAGCAAGUACCGUGCACGGCGGACAUCAAGCGAAACACAGGAUUCUCACCCAGGUAGACGCUCUAUUCCAAGAGGCUUACGCUCGCGCCGCCGUUGGUACAAUGUCUAAAGGCCACAAUCCAAGACA--GAUGCCUUGGUUUCCAACCCAAGCUGAUCCCUGUUCGUUCGCCAUUACUAAGGGAAUCCUGUUUAGUUCCUUUUCCUCCGCUUACUUAUAUGCUUAA-----------------------------------------------------------------------------------------------------------------------------------------------------------------------------------------------------------------------------------------
>KF809727.1_Symbiodinium_sp._clade_A_28S_(reversed)
--------------------------------------------------------------------------------------------------------------------------------------------------------------------------------------------------------------------------------------------------------------------------------------------------------------------------------------------------------------CUACACACACUUGAAUCCCCAGAGGCACAAGAAUCUCGCCGCAGCAAGAUAGCAUGAGCCAGAGGCCAUCCUCAUGCGCGCAUAGACAUUGACAUUCAAGCUGAGACACAUUGCAAGCAACAGCUUACAGCCAGGUGAGAGACUUGCGUUCAGACACCCAAAUUUGGCUGCCACUUACAGCAAUCUCAGCCAGAGCACUAGUUCCAUUCGCUUCCAGUUCAGCGAUUUCAAACACUUUUAACUCUCUUUUCAAAGUCCUUUUCAUCUUUCCCUCAUGGUACUUGUUUGCUAUCGGUCUCGAGCCUGUAUUUAGCUUUAGAUGAAAUUUACCACCCAAUUUACGCUCCAAUUCCGAGGAGCGUGACUCUGUGAGCAAGUACCGUGCACGGCGGACAUCAAGCGAAACACAGGAUUCUCACCCAGGUAGACGCUCUAUUCCAAGAGGCUUACGCUCGCGCCGCCGUUGGUACAAUGUCUAAAGGCCACAAUCCAAGGCA--GAUGCCUUGGUUUCCAACCCAAGCUGAUCCCUGUUCGUUCGCCAUUACU-----------------------------------------------------------------------------------------------------------------------------------------------------------------------------------------------------------------------------------------------------------------------------------------
>KF809735.1_Symbiodinium_sp._clade_A_28S_(reversed)
-----------------------------------------------------------------------------------------------------------------------------------------------------------------------------------------------------------------------------------------------------------------------------------------------------------------------------------------------------AUCA--GAUCUACACACACUUGAAUCCCCAGAGGCACAAGAAUCUCGCCGCAGCAAGAUAGCAUGAGCCAGAGGCCAUCCUCAUGCGCGCAUAGACAUUGACAUUCAAGCUGAGACACAUUGCAAGCAACAGCUUACAGCCAGGUGAGAGACUUGCGUUCAGACACCCAAAUUUGGCUGCCACUUACAGCAAUCUCAGCCAGAGCACUAGUUCCAUUCGCUUCCAGUUCAGCGAUUUCAAACACUUUUAACUCUCUUUUCAAAGUCCUUUUCAUCUUUCCCUCAUGGUACUUGUUUGCUAUCGGUCUCGAGCCUGUAUUUAGCUUUAGAUGAAAUUUACCACCCAAUUUACGCUCCAAUUCCGAGGAGCGUGACUCUGUGAGCAAGUACCGUGCACGGCGGACAUCAAGCGAAACACAGGAUUCUCACCCAGGUAGACGCUCUAUUCCAAGAGGCUUACGCUCGCGCCGCCGUUGGUACAAUGUCUAAAGGCCACAAUCCAAGGCA--GAUGCCUUGGUUUCCAACCCAAGCUGAUCCCUGUUCGUUCGCCAUUACUAAGGGAAUCCUGUUUAUUUCCUUUUCCUCCGCUUAAUUAGAGGCUU-------------------------------------------------------------------------------------------------------------------------------------------------------------------------------------------------------------------------------------------
>April2022_Manzamo_Host_37_Symbio16
------------------------------------------------------------------------------------------------------------------------------------CTTTGCCCTTCGCAGGCATAGTTCACCATCTTTCGGGTCCTAACACACATGCTCA--TACTCAAACTTCTCCCAATTGATCGGTCGGTTGCCGGTGC--AAAGTCCCAGCAGTCACCTTCATTGCGCATACAGGTTTGCCACCCAAGAACTTGCGTGTGTGCTAGACTCCTTGGTCCGTGTTTCAAGACGGGTCGAAAGGAACCACTGAATCAGCATGCCATATACGCGTGAATCCCAGAAAGCRCAAATCTTTACCCGCAAGCAGAGAGCATGTGCAAAAGGCCATCCTCACACATATGTGGCAAGTGACACACAAGCTAAGAAACACTGCAAGTACCTGCTCACACCCAATCAGA--------------GCGAYTAGCATTCACAAGCACTTACAGCAATCTCAGCCATGCATGTGGTTCCATTCGCTTCCCTTTCAGCGATTTCAAGCACTTTTAACTCTCTTTCCAAAGTCCTTTTCATCTTTCCCTCATGGTACTTGTTCGCTATC--------------------------------------------------------------------------------------------------------------------------------------------------------------------------------------------------------------------------------------------------------------------------------------------------------------------------------------------------------------------------------------------------------------------------------------------------------------------------------------------------------------------------------------------------------
>AJ308899.1_Symbiodinium_sp.
--------------------------------------------------------------------CCCACGUAUGACGAACGAUUUGCACGUCAGUACCGCUACGAGCCUCCAUCAGAGUUUCCCCUGACUUUGCCCUUCGCAGGCAUAGUUCACCAUCUUUCGGGUCCUAACACACAUGCUCA--UACUCAAACUUCUCCCAAUUGAUCGGUCGGUUGCCGGUGC--AAAGUCCCAGCAGUCACCUUCAUUGCGCAUACAGGUUUGCCACCCAAGAACUUGCGUGUGUGCUAGACUCCUUGGUCCGUGUUUCAAGACGGGUCGAAAGGAACCACUGAAUCAGCAUGCCAUAUACGAGUGAAUCCCAAAAAGCACAAAUCUCUACCCGCAAGCAGAGAGCGUGUGCAAAAGGCCAUCCUCACACAUAUGUGGCAAGUGACACACAAGCUAAGAAACACUGCAAGUACCUGCUCACACCCAAUCAGA--------------GCGACUAGCAUUCACAAGCACCUACAGCAAUCUCAGCCAUGAAUGUGGUUCCAUUCGCUU-CCUUUCAGCGAUUUCAAGCACUUUUAACUCUCUUUCCAAAGUCCUUUUCAUCUUUCCCUCAUGGUACUUGUUCGCUAUCGGUCUCGAGCCUGUAUUUGGCUUUAGAUGAAAUCUACCACCUGAUUUACGCUCCAAUUCCGAGGAGCGUGACUCUGAGAGCAAGCACCGUAUACGGCGGACAUCAAGCGAAACACAGGAUUCUCACCUGGGCACACGCUCUGUUCCAAGAGGCUUACGCUCGAGCCGCCGAUAGCGCUUUGUCUGCAAGCUACAACCCAGAACC--GGAGCUCUGGUUUCCAG-CUGAGCUUAUCCCUGUUCAUUCGCCAUUACUAAGGGAAUCCUAUUUAGUUCCUUUUCCUCCGCCUACUUAUAUGCUUAAAUUCAGCGGGUUCUCUUGUUUGACUUCAUGCUAUGGUGUGC------------------------------------------------------------------------------------------------------------------------------------------------------------------------------------------------
>MW845854.1_Miliolidium_leei_(reversed)
--------------------------------------------------------------------------------------------------------------------------------------------------------------------------------------------------------------------------------------------------------------------------------------------------------------------------------CGGGTCGAAAGGAACCACTGAATCAGCATGCCATATACGCGTGAATCCCAGAAAGCACAAATCTCTACCCGCGAGCAGAGAGCGCGTGCAAAAGGCCATCCTCACACATATGTGGCAAGTGACACACAAGCTAAGAAACACTGCAAGTACCTGCTCACACCCAATCAGA--------------GCGACTAGCATTCACAAGCACTTACAGCAATCTCAGCCATGAATGTGGTTCCATTCGCTTCCCTTTCAGCGATTTCAAGCACTTTTAACTCTCTTTCCAAAGTCCTTTTCATCTTTCCCTCATGGTACTTGTTCGCTATCGGTCTCGAGCCTGTATTTGGCTTTAGATGAAATCTACCACCTGATTTACGCTCCAATTCCGAGGAGCGTGACTCTGAGAGCAAGCACCGTATACGGCGGACATCAAGCGAAACACAGGATTCTCACCTGGGCACACGCTCTGTTCCAAGAGGCTTACGCTCGAGCCGCCGATAGCGCTTTGTCTGCAAGCTACAACCCAGAACC--GGAGCTCTGGTTTCCAGCCTGAGCTTTTCCCTGTTCATTCGCCATTACTAAGGGAATCCTATTTA-------------------------------------------------------------------------------------------------------------------------------------------------------------------------------------------------------------------------------------------------------------------------
>JN558081.1_Symbiodinium_sp._D1.2_28S_(reversed)
-----------------------------------------------------------------------------------------------------------------------------------------------------UUAGUUCACCAUCUUUCGGGUCCUAACACACAUGCUCA--UACUCAAACUUCUCCCAAUUGAUCGGUCGGUUGCCGGUGC--AAAGUCCCAGCAGUCACCUUCAUUGCGCAUACAGGUUUGCCACCCAAGAACUUGCGUGUGUGCUAGACUCCUUGGUCCGUGUUUCAAGACGGGUCGAAAGGAACCACUGAAUCAGCAUGCCAUAUACGAGUGAAUCCCAAAAAGCACAAAUCUCUACCCGCAAGCAGAGAGCGUGUGCAAAAGGCCAUCCUCACACAUAUGUGGCAAGUGACACGCAAGCUAAGAAACACUGCAAGUACCUGCUCACACCCAAUCAGA--------------GCGACUAGCAUUCACAAGCACCUACAGCAAUCUCAGCCAUGAAUGUGGUUCCAUUCGCUUCCCUUUCAGCGAUUUCAAGCACUUUUAACUCUCUUUCCAAAGUCCUUUUCAUCUUUCCCUCAUGGUACUUGUUCACUAUCGGUCUCGAGCCUGUAUUUGGCUUUAGAUGAAAUCUACCACCUGAUUUACGCUCCAAUUCCGAGGAGCGUGACUCUGAGAGCAAGCACCGUAUACGGCGGACAUCAAGCGAAACACAGGAUUCUCACCUGGGCACACGCUCUGUUCCAAGAGGCUUACGCUCGAGCCGCCGAUAGCGCUUUGUCUGCAAGCUACAACCCAGAACC--GGAGCUCUGGUUUCCAGCCUGAGCUUAUCCCUGUUCAUUCGCCAUUACUAAGGGAAUCCUAUUUAGUUCCUUUUCCUCCGCCUACUUAUAUGCUUAAAUUCAGCGGGUUCUCUUGUUUGACUUCAUGCUAUGGAGUAGCAAGCAUUCAGAUGUGCUAAACA---ACAACGCACAUAGCAAACCAUUGGCAAACCAAUGAUUCACAGAGGUGCUUGGUUCCCAGAAACAAAGUUGACCAAACUAAGCACUGAAGCAAACAUACUCUCAGGAAAUCCCAAGAGUGCAAUGCACGUUCAGGAGGCCAUUGGUUCACGGAGUUCUGCAAUUCAC
>JQ247049.1_Symbiodinium_sp._D1.1
------------------------------------------------------------------------------------------------------------------------------------------------------UAGUUCACCAUCUUUCGGGUCCUAACACACAUGCUCA--UACUCAAACUUCUCCCAAUUGAUCGGUCGGUUGCCGGUGC--AAAGUCCCAGCAGUCACCUUCAUUGCGCAUACAGGUUUGCCACCCAAGAACUUGCGUAUGUGCUAGACUCCUUGGUCCGUGUUUCAAGACGGGUCGAAGGAAACCACUGAAUCAGCAUGCCAUAUAGGCGUGAAUCCCAGAAAGCACAAAUCUCUACCCGCAAGCAGAGAGCAUGUGCAAAAGGCCAUCCUCACACAUAUGUGGCAAGUGACACACAAGCUAAGAAACACUGCAAGCACCUGCUCACACCCAAUCAGA--------------GCGACUAGCAUUCACAAGCACUUACAGCAAUCUCAGCCAUGAAUGUGGUUCCAUUCGCUUCCCUUUCAGCGAUUUCAAGCACUUUUAACUCUCUUUCCAAAGUCCUUUUCAUCUUUCCCUCAUGGUACUUGUUCGCUAUCGGUCUCGAGCCUGUAUUUGGCUUUAGAUGAAAUCUACCACCUAAUUUACGCUCCAAUUCCGAGGAGCGUGACUCUGAGAGCAAGCACCGUAUACAGCGGACAUCAAGCGAAACACAGGAUUCUCACCUGGGCACACGCUCUGUUCCAAGAGGCUUACGCUCGAGCCGCCGAUAGCACUUUGUCUGCAAGCUACAACCCAGAACC--GGAGCUCUGGUUUCCAGCCUGAGCUUAUCCCUGUUCAUUCGCCAUUACUAAGGGAAUCCUAUUUAGUUCCUUUUCCUCCGCCUACUUAUAUGCUUAAAUUCAGCGGGUUCUCUUGUUUGACUUCAUGCUAUGGAGUAGCAAGCAUAUCAAUGUGCUAAACA---ACAACGCACAUAGCAAACCAUUGGCAAACCAAUGAUUCACAGGCGCUCAGUUCCCAGGAGCACAAAGUUGACCAAACUAAGCACUGAAGCAAACAUACUCUCAGGAAAUCCCAAGAGUGCAAUGCACGUUCAGGAGGCCAUUGGUUCACGGAGUUCUGCAAUUCAC
>AJ830923.1_Symbiodinium_sp._clade_D
----------------------------------------------------------------------------------------------------------------------------------GACUUUGCCCUUCGCAGGCAUAGUUCACCAUCUUUCGGGUCCUAACACACAUGCUCA--UACUCAAACUUCUCCCAAUUGAUCGGUCGGUUGCCGGUGC--AAAGUCCCAGCAGUCACCUUCAUUGCGCAUACAGGUUUGCCACCCGA-AACUUGCGUGUGUGCUAGACUCCUUGGUCCGUGUUUCAAGACGGGUCGAAGGAAACCACUGAAUCAGCAUGCCAUAUAGGCGUGAAUCCCAGAAAGCACAAAUCUCUACCCGCAAGCAGAGAGCAUGUGCAAAAGGCCAUCCUCACACAUAUGUGGCAAGUGACACACAAGCUAAGAAACACUGCAAGCACCUGCUCACACCCAAUCAGA--------------GCGACUAGCAUUCACAAGCACUUACAGCAAUCUCAGCCAUGAAUGUGGUUCCAUUCGCUUCCCUUUCAGCGAUUUCAAGCACUUUUAACUCUCUUUCCAAAGUCCUUUUCAUCUUUCCCUCAUGGUACUUGUUCGCUAUCGGUCUCGAGCCUGUAUUUGGCUUUAGAUGAAAUCUACCACCUAAUUUACGCUCCAAUUCCGAGGAGCGUGACUCUGAGAGCAAGCACCGUAUACAGCGGACAUCAAGCGAAACACAGGAUUCUCACCUGGGCACACGCUCUGUUCCAAGAGGCUUACGCUCGAGCCGCCGAUAGCACUUUGUCUGCAAGCUACAACCCAGAACC--GGAGCUCUGGUUUCCAGCCUGAGCUUAUCCCUGUUCAUUCGCCAUUACUAAGGGAAUCCUAUUUAGUUCCUUUUCCUCCGC---------------------------------------------------------------------------------------------------------------------------------------------------------------------------------------------------------------------------------------------------------
>MN877987.1_D._sp._(reversed)
---------------------------------------------------------------------------------------------------------------------------------------------------------------------------------------------------------------------------------------------------------------------------------------------------------GTTCCTTGGTCCGTGTTTCAAGACGGGTCGAAAGGAACCACTGAATCAACCAGCCATGTACGCGTGAATCCCAAAGCGCGCAAAAGGCCACTCGCAAATGGACAGCGCACGCGCAAGGCAATCCTCATGCGTATGTGGCAGGTGACGCGCAAGCTAAGAAGCACTACAAATGCCAACTCACTCCTAGACAAGAAGCTTGCGCTTTAATGACCAGGGCTCACAAGCATTGGCAGCAATCTCAGCAAG-CATGTGGTTCCATTCGCTTCCCTTTCAGCGATTTCAAGCACTTTTAACTCTCTTTCCAAAGTCCTTTTCATCTTTCCCTCATGGTACTTGTTCACTATCGGTCTCAGGTCTGTATTTGGCTTTAGATGAAATCTACCACCTGATTTACGCTCCAATTCCGAGGAGCGTGACTTTGAGAGCGAGCACCGTACACGGCGGACTTCAAGCGAAACACAGGATTCTCACCTGGGCACACGCTCTGTTCCAAGAGGCTTTCGCTCAAGCCGCCGATAGCGCTACGTCTGCAGGCTACAACCCCAGGACCCAGGGGC------------------------------------------------------------------------------------------------------------------------------------------------------------------------------------------------------------------------------------------------------------------------------------------------------------------------------------
>KY131782.1_S._glynnii_(reversed)
--------------------------------------------------------------------------------------------------------------------------------------------------------------------------------------------------------------------------------------------------------------------------------------------------------------------------------CGGGTCGAAAGGAACCACTGAATCAACCAGCCATGTACGCGTGAATCCCAAAGCGCGCAAAAGGCCACTCGCAAATGGACAGCGCACGCGCAAGGCAATCCTCATGCGTATGTGGCAGGTGACGCGCAAGCTAAGAAGCACTACAAATGCCAACTCACTCCTAGACAAGAAGCTTGCGCTTTAATGACCAGGGCTCACAAGCATTGGCAGCAATCTCAGCAAG-CATGTGGCTCCATTCGCTTCCCTTTCAGCGATTTCAAGCACTTTTAACTCTCTTTCCAAAGTCCTTTTCATCTTTCCCTCATGGTACTTGTTCACTATCGGTCTCAGGTCTGTATTTGGCTTTAGATGAAATCTACCACCTGATTTACGCTCCAATTCCGAGGAGCGTGACTTTGAGAGCGAGCACCGTACACGGCGGACTTCAAGCGAAACACAGGATTCTCACCTGGGCACACGCTCTGTTCCAAGAGGCTTTCGCTCAAGCCGCCGATAGCGCTACGTCTGCAGGCTACAACCCAGGACC--AGGGCCCTGGTTTCCAACCTGAGCTTATCCCTGTTCGTTCGCCATTACTAAGGGAATCCTGTTTAGTTCCTTT-----------------------------------------------------------------------------------------------------------------------------------------------------------------------------------------------------------------------------------------------------------------
>JN558078.1_Symbiodinium_sp._D1a_28S_(reversed)
-----------------------------------------------------------------------------------------------------------------------------------------------------UUAGUUCACCAUCUUUCGGGUCCUAGCACACAUGCUCA--UACUCAAACUUCUCCCAAUUGAUCGGUCGGUUGCUGGUGC--CAAUUCCCAGCUGUCACCUUCAUUGCGCAUGGAGGUUUGCCACCCAAGAACUCGCGUGAGUGCUAGACUCCUUGGUCCGUGUUUCAAGACGGGUCGAAAGGAACCACUGAAUCAACCAGCCAUGUACGCGUGAAUCCCAAAGCGCGCAAAAGGCCACUCGCAAAUGGACAGCGCACGCGCAAGGCAAUCCUCAUGCGUAUGUGGCAGGUGACGCGCAAGCUAAGAAGCACUACAAAUGCCAACUCACUCCUAGACAAGAAGCUUGCGCUUUAAUGACCAGGGCUCACAAGCAUUGGCAGCAAUCUCAGCAAG-CAUGUGGUUCCAUUCGCUUCCCUUUCAGCGAUUUCAAGCACUUUUAACUCUCUUUCCAAAGUCCUUUUCAUCUUUCCCUCAUGGUACUUGUUCACUAUCGGUCUCAGGUCUGUAUUUGGCUUUAGAUGAAAUCUACCACCUGAUUUACGCUCCAAUUCCGAGGAGCGUGACUUUGAGAGCGAGCACCGUACACGGCGGACUUCAAGCGAAACACAGGAUUCUCACCUGGGCACACGCUCUGUUCCAAGAGGCUUUCGCUCAAGCCGCCGAUAGCGCUACGUCUGCAGGCUACAACCCAGGACC--AGGGCCCUGGUUUCCAACCUGAGCUUAUCCCUGUUCGUUCGCCAUUACUAAGGGAAUCCUGUUUAGUUCCUUUUCCUCCGCCUACUUAUAUGCUUAAAUUCAGCGGGUUCUCUUGUUUGACUUCAUGCUAUGGAGCAUCAAGCUUAGCAACGUCAUAAACA---ACAGCGUGCCAGGCAAGCCAUGGGCAAGCCCGUGGCUGGCCAGGGCACAAGGUUGCGACA--------GAGGUAAAAUAAGCACUGAAGCAAACAUACUCUCAGGAAGUCCCAAGAGUGCAAUGCGCGUUCAGGGGGCCAUUGGUUCACGGAGUUCUGCAAUUCAC
>ON263271.1_D._trenchii_(reversed)
-----------------------------------------------------------------------------------------------------------------------------------------------------ATAGTTCACCATCTTTCGGGTCCTAGCACACATGCTCA--TACTCAAACTTCTCCCAATTGATCGGTCGGTTGCTGGTGC--CAATTCCCAGCTGTCACCTTCATTGCGCATGGAGGTTTGCCACCCAAGAACTCGCGTGAGTGCTAGACTCCTTGGTCCGTGTTTCAAGACGGGTCGAAAGGAACCACTGAATCAACCAGCCATGTACGCGTGAATCCCAAAGCGCGCAAAAGGCCACTCGCAAATGGACAGCGCACGCGCAAGGCAATCCTCATGCGTATGTGGCAGGTGACGCGCAAGCTAAGAAGCACTACAAATGCCAACTCACTCCTAGACAAGAAGCTTGCGCTTTAATGACCAGGGCTCACAAGCATTGGCAGCAATCTCAGCAAG-CATGTGGTTCCATTCGCTTCCCTTTCAGCGATTTCAAGCACTTTTAACTCTCTTTCCAAAGTCCTTTTCATCTTTCCCTCATGGTACTTGTTCACTATCGGTCTCAGGTCTGTATTTGGCTTTAGATGAAATCTACCACCTGATTTACGCTCCAATTCCGAGGAGCGTGACTTTGAGAGCGAGCACCGTACACGGCGGACTTCAAGCGAAACACAGGATTCTCACCTGGGCACACGCTCTGTTCCAAGAGGCTTTCGCTCAAGCCGCCGATAGCGCTACGTCTGCAGGCTACAACCCAGGACC--AGGGCCCTGGTTTCCAACCTGAGC------------------------------------------------------------------------------------------------------------------------------------------------------------------------------------------------------------------------------------------------------------------------------------------------------------------
>July2022_Kabira_SymbioCulture_Cul27.1
------------------------------------------------------------------------------------------------------------------------------------CTTTGCCCTTCGCAGGCATAGTTCACCATCTTTCGGGTCCTAACACACATGCTCA--AACTCAAACTTCTCCTAATTGATCGGTCGGTTGCCGGTGC--AAAATCCCAGCAGTCACCTTCATTGCGCCTTTAGGCTTGCTACCCAAGAACTTGCAGGCGTGCTAGACTCCTTGGTCCGTGTTTCAAGACGGGTCGAAAAAAACCAATGAGTCAACTAGCCACGCTTGTCTGAATCCCTAACAGCCCAGAGACGCATCCGCAAATGTGCCCTGCGAGCTGAAGGCCATCCTCAAACAGGTGTGGCAAGTGACGCGCAAGCTAAGAAACACAGCAGACAACTACTCACGCTTAAGCACACAGCTTGCGCTGATGCACCCAAGGCTCATAGCAGCCTACAGCAATCTCAGCAACACGTGTGGTTCTCTTCGCTTCCCTTTCAGCGATTTCAAGCACTTTTAACTCTCTTTCCAAAGTCCTTTTCATCTTTCCCTCATGGTACTTGTTCACTATC--------------------------------------------------------------------------------------------------------------------------------------------------------------------------------------------------------------------------------------------------------------------------------------------------------------------------------------------------------------------------------------------------------------------------------------------------------------------------------------------------------------------------------------------------------
>July2022_Kabira_SymbioCulture_Cul27.2
------------------------------------------------------------------------------------------------------------------------------------CTTTGCCCTTCGCAGGCATAGTTCACCATCTTTCGGGTCCTAACACACATGCTCA--AACTCAAACTTCTCCTAATTGATCGGTCGGTTGCCGGTGC--AAAATCCCAGCAGTCACCTTCATTGCGCCTTTAGGCTTGCTACCCAAGAACTTGCAGGCGTGCTAGACTCCTTGGTCCGTGTTTCAAGACGGGTCGAAAAAAACCAATGAGTCAACTAGCCACGCTTGTCTGAATCCCTAACAGCCCAGAGACGCATCCGCAAATGTGCCCTGCGAGCTGAAGGCCATCCTCAAACAGGTGTGGCAAGTGACGCGCAAGCTAAGAAACACAGCAGACAACTACTCACGCTTAAGCACACAGCTTGCGCTGATGCACCCAAGGCTCATAGCAGCCTACAGCAATCTCAGCAACACGTGTGGTTCTCTTCGCTTCCCTTTCAGCGATTTCAAGCACTTTTAACTCTCTTTCCAAAGTCCTTTTCATCTTTCCCTCATGGTACTTGTTCACTATC--------------------------------------------------------------------------------------------------------------------------------------------------------------------------------------------------------------------------------------------------------------------------------------------------------------------------------------------------------------------------------------------------------------------------------------------------------------------------------------------------------------------------------------------------------
>July2022_Kabira_SymbioCulture_Cul27.3
------------------------------------------------------------------------------------------------------------------------------------CTTTGCCCTTCGCAGGCATAGTTCACCATCTTTCGGGTCCTAACACACATGCTCA--AACTCAAACTTCTCCTAATTGATCGGTCGGTTGCCGGTGC--AAAATCCCAGCAGTCACCTTCATTGCGCCTTTAGGCTTGCTACCCAAGAACTTGCAGGCGTGCTAGACTCCTTGGTCCGTGTTTCAAGACGGGTCGAAAAAAACCAATGAGTCAACTAGCCACGCTTGTCTGAATCCCTAACAGCCCAGAGACGCATCCGCAAATGTGCCCTGCGAGCTGAAGGCCATCCTCAAACAGGTGTGGCAAGTGACGCGCAAGCTAAGAAACACAGCAGACAACTACTCACGCTTAAGCACACAGCTTGCGCTGATGCACCCAAGGCTCATAGCAGCCTACAGCAATCTCAGCAACACGTGTGGTTCTCTTCGCTTCCCTTTCAGCGATTTCAAGCACTTTTAACTCTCTTTCCAAAGTCCTTTTCATCTTTCCCTCATGGTACTTGTTCACTATC--------------------------------------------------------------------------------------------------------------------------------------------------------------------------------------------------------------------------------------------------------------------------------------------------------------------------------------------------------------------------------------------------------------------------------------------------------------------------------------------------------------------------------------------------------
>AJ830902.1_C._sp._(reversed)
----------------------------------------------------------------------------------------------------------------------------------GACTTTGCCCTTCGCAGGCATAGTTCACCATCTTTCGGGTCCTAACACACATGCTCA--AACTCAAACTTCTCCTAATTGATCGGTCGGTTGCCGGTGC--AAAATCCCAGCAGTCACCTTCATTGCGCCTTTAGGCTTGCTACCCAAGAACTTGCAGGCGTGCTAGACTCCTTGGTCCGTGTTTCAAGACGGGTCGAAAAAAACCAATGAGTCAACTAGCCACGCTTGTCTGAATCCCTAACAGCCCAGAGACGCATCCGCAAATGTGCCCTGCGAGCTGAAGGCCATCCTCAAACAGGTGTGGCAAGTGACGCGCAAGCTAAGAAACACAGCAGACAACTACTCACGCTTAAGCACACAGCTTGCGCTGATGCACCCAAGGCTCATAGCAGCCTACAGCAATCTCAGCAACACGTGTGGTTCTCTTCGCTTCCCTTTCAGCGATTTCAAGCACTTTTAACTCTCTTTCCAAAGTCCTTTTCATCTTTCCCTCATGGTACTTGTTCACTATCGGTCTCGAGCCCGTATTTAGCTTTAGATGAAATTTACCACCTTATTTACGCTCCAATTCCGAGGAGCGTGACTCTGAGAACAAGTGCTGTGGACAGCGGACATCAAGCGAAACACAGGATTCTCACCCGGGCACACGCTCTATTCCAAGAGGCTTACGCTCGAGCCGCCGATAGCACTATGCCTGCAGGCTACATCCCGAAACC--GAAGCTCCAGTTTCCAGCCTGAGCTAATCCCTGTTCATTCGCCATTACTGAGGGAATCCTATTTAGTTCCTTTTCCTCCGC---------------------------------------------------------------------------------------------------------------------------------------------------------------------------------------------------------------------------------------------------------
>XR_006393934.1_PREDICTED:_Acropora_millepora_(reversed)
AGCUAUCCUGAGGGAAACUUCGGAAGGAACCAGCUACUAGAUGGUUCGAUUAGUCUUUCGCCCCUAUACCCACGUAUGACGAACGAUUUGCACGUCAGUACCGCUACGAGCCUCCAUCAGAGUUUCCCCUGACUUUGCCCUUCGCAGGCAUAGUUCACCAUCUUUCGGGUCUUAACACACAUGCUCA--AACUCAAACUUCUCCUAAUUGAUCGGUCGGUUGCCGGUGC--AAAAUCCCAGCAGUCACCUUCAUUGCGCCUUUAGGCUUGCUACCCAAGAACUUGCAGGCGUGCUAGACUCCUUGGUCCGUGUUUCAAGACGGGUCGAAAAAAACCAAUGAGUCAACUAGCCACGCUUGUCUGAAUCCCUAACAGCCCAGAGACGCAUCCGCAAAUGUGCCCUGCGAGCUGAAGGCCGUCCUCAAACAGGUGUGGCAAGUGACGCGCAAGCUAAGAAACACAGCAGACACCUAUUCACGCUUAAGCACACAGCUUGCGCUGAUGUGCCCAAGGCUCACAGCAGCCUACAGCAAUCUCAGCAAGACGUGUGGUUCUCUUCGCUUCCCUUUCAGCGAUUUCAAGCACUUUUAACUCUCUUUCCAAAGUCCUUUUCAUCUUUCCCUCAUGGUACUUGUUCACUAUCGGUCUCGAGCCCGUAUUUAGCUUUAGAUGAAAUUUACCACCUUAUUUACGCUCCAAUUCCGAGGAGCGUGACUCUGAGAACAAGUGCUGUGGACAGUGGACAUCAAGCGAAACACAGGAUUCUCACCCGGGCACACGCUCUAUUCCAAGAGGCUUACGCUCGAGCCGCCGAUAGCACUAUGCCUGCAGGCUACAUCCCGAAACC--GAAGCUUCAGUUUCCAGCCUGAGCUAAUCCCUGUUCAUUCGCCAUUACUGAGGGAAUCCUAUUUAGUUCCUUUUCCUCCGCUUACUUAUAUGCUUAAAUUCAGCGGGUUCACUUGUCUGACUUCAUGCUA--------------------------------------------------------------------------------------------------------------------------------------------------------------------------------------------------------
>OM836118.1_C._sp._(reversed)
-----------------------------------------------------------------------------------------------------------------------------------------------------------------------------------------------------------------------------------------------------------------------------------------------------------------------------------------------------------------------TCTGAATCCCTAACAGCCCAGAGACGCATCCGCAAATGTGCCCTGCGAGCTGAAGGCCATCCTCAAACAGGTGTGGCAAGTGACGCGCAAGCTAAGAAACACAGCAGACAACTACTCACGCTTAAGCACACAGCTTGCGCTGATGCACCCAAGGCTCATAGCAGCCTACAGCAATCTCAGCAACACGTGTGGTTCTCTTCGCTTCCCTTTCAGCGATTTCAAGCACTTTTAACTCTCTTTCCAAAGTCCTTTTCATCTTTCCCTCATGGTACTTGTTCACTATCGGTCTCGAGCCCGTATTTAGCTTTAGATGAAATTTACCACCTTATTTACGCTCCAATTCCGAGGAGCGTGACTCTGAGAACAAGTGCTGTGGACAGCGGACATCAAGCGAAACACAGGATTCTCACCCGGGCACACGCTCTATTCCAAGAGGCTTACGCTCGAGCCGCCGATAGCACTATGCCTGCAGGCTAC-------------------------------------------------------------------------------------------------------------------------------------------------------------------------------------------------------------------------------------------------------------------------------------------------------------------------------------------------------
>JN558042.1_Symbiodinium_sp._C15_28S__(reversed)
-----------------------------------------------------------------------------------------------------------------------------------------------------UUAGUUCACCAUCUUUCGGGUCCUAACACACAUGCUCA--AACUCAAACUUCUCCUAAUUGAUCGGUCGGUUGCCGGUGC--AAAAUCCCAGCAGUCACCUUCAUUGCGCCUUUAGGCUUGCUACCCAAGAACUUGCAGGCGUGCUAGACUCCUUGGUCCGUGUUUCAAGACGGGUCGAAAAAAACCAAUGAGUCAACUAGCCACGCUUGUCUGAAUCCCUAACAGCCCAGAGACGCAUCCGCAAAUGUGCCCUGCGAGCUGAAGGCCAUCCUCAAACAGGUGUGGCAAGUGACGCGCAAGCUAAGAAACACAGCAGACAACUACUCACGCUUAAGCACACAGCUUGCGCUGAUGCGCCCAAGGCUCAUAGCAGCCUACAGCAAUCUCAGCAAGACGUGUGGUUCUCUUCGCUUCCCUUUCAGCGAUUUCAAGCACUUUUAACUCUCUUUCCAAAGUCCUUUUCAUCUUUCCCUCAUGGUACUUGUUCACUAUCGGUCUCGAGCCCGUAUUUAGCUUUAGAUGAAAUUUACCACCUUAUUUACGCUCCAAUUCCGAGGAGCGUGACUCUGAGAACAAGUGCUGUGGACAGCGGACAUCAAGCGAAACACAGGAUUCUCACCCGGGCACACGCUCUAUUCCAAGAGGCUUACGCUCGAGCCGCCGAUAGCACUAUGCCUGCAGGCUACAUCCCGAAACC--GAAGCUUCAGUUUCCAGCCUGAGCUAAUCCCUGUUCAUUCGCCAUUACUGAGGGAAUCCUAUUUAGUUCCUUUUCCUCCGCUUACUUAUAUGCUUAAAUUCAGCGGGUUCACUUGUCUGACUUCAUGCUAGAGGGUUGCAAGCAUAGCAGCGUCACGAAUA---ACAGCGCGCAAAACAAGCCAUUGGCGCAGCAAUAGCUCAUAAGAACGCAAGGCAGAAACACCAAAGUUGGGGCAAGUUAAGCACUGAAGCAGACAUACUCUCAGGAAAUCCCAAGGGUGCAACGCACGUUCAGGAGGCCAUUGGUUCACGGAGUUCUGCAAUUCAC
>MT755914_C._infistulum_(reversed)
--------------------------------------------------------------------------------------------------------------------------------------------------------------------------------------------------------------------------------------------------------------------------------------------------------------------------------CGGGTCGAAAAAAACCAATGAGTCAACTAGCCACGCTTGTCTGAATCCCTAACAGCCCAGAGACGCATCCGCAAATGTGCCCTGCGAGCTGAAGGCCATCCTCAAACAGGTGTGGCAAGTGACGCGCAAGCTAAGAAACACAGCAGACAACTATTCACGCTTAAGCACACAGCTTGCGCTGATGCGCCCAAGGCTCACAGCAGCCTACAGCAATCTCAGCAAGACGTGTGGTTCTCTTCGCTTCCCTTTCAGCGATTTCAAGCACTTTTAACTCTCTTTCCAAAGTCCTTTTCATCTTTCCCTCATGGTACTTGTTCACTATCGGTCTCGAGCCCGTATTTAGCTTTAGATGAAATTTACCACCTTATTTACGCTCCAATTCCGAGGAGCGTGACTCTGAGAACAAGTGCTGTGGACAGCGGACATCAAGCGAAACACAGGATTCTCACCCGGGCACACGCTCTATTCCAAGAGGCTTACGCTCGAGCCGCCGATAGCACTATGCCTGCAGGCTACATCCCGAAACC--GAAGCTTCAGTTTCCAGCCTGAGCTAATCCCTGTTCATTCGCCATTACTGAGGGAATCCTATTTAGTTCCTTTTCCCC------------------------------------------------------------------------------------------------------------------------------------------------------------------------------------------------------------------------------------------------------------
>KR996288.1_Symbiodinium_thermophilum_(reversed)
------------------------------------------------------------------------------------------------------------------------------------------------------TAGTTCACCATCTTTCGGGTCCTAACACACATGCTCA--AACTCAAACTTCTCCTAATTGATCGGTCGGTTGCCGGTGC--AAAATCCCAGCAGTCACCTTCATTGCGCCTTTAGGCTTGCTACCCAAGAACTTGCAGGCGTGCTAGACTCCTTGGTCCGTGTTTCAAGACGGGTCGAAAAAAACCAATGAGTCAACTAGCCACGCTTGTCTGAATCCCTAACAGCCCAGAGACGCATCCGCAAATGTGCCCTGCGAGCTGAAGGCCATCCTCAAACAGGTGTGGCAAGTGACGCGCAAGCTAAGAAACACAGCAGACAACTATTCACGCTTAAGCACACAGCTTGCGCTGATGTGCCCAAGGCTCACAGCAGCCTACAGCAATCTCAGCAAGACGTGTGGTTCTCTTCGCTTCCCTTTCAGCGATTTCAAGCACTTTTAACTCTCTTTCCAAAGTCCTTTTCATCTTTCCCTCATGGTACTTGTTCACTATCGGTCTCGAGCCCGTATTTAGCTTTAGATGAAATTTACCACCTTATTTACGCTCCAATTCCGAGGAGCGTGACTCTGAGAACAAGTGCTGTGGACAGCGGACATCAAGCGAAACACAGGATTCTCACCCGGGCACACGCTCTATTCCAAGAGGCTTACGCTCGAGCCGCCGATAGCACTATGCCTGCAGGCTACATCCCGAAACC--GAAGCTTCAGTTTCCAGCCTGAGCTAATCCCTGTTCATTCGCCATTACTGAGGGAATCCTATTTAGTTCCTTTTCCTCCGCTTACTTATATGCTTAAATTCAGCGGGTTCACTTGTCTGACTTCATGCTA--------------------------------------------------------------------------------------------------------------------------------------------------------------------------------------------------------
>MK696600.1_C._goreaui_(reversed)
--------------------------------------------------------------------------------------------------------------------------------------------------------------------------------------------------------------------------------------------------------------------------------------------------------------------------------CGGGTCGAAAAAAACCAATGAGTCAACTAGCCACGCTTGTCTGAATCCCTAACAGCCCAGAGACGCATCCGCAAATGTGCCCTGCGAGCTGAAGGCCATCCTCAAACAGGTGTGGCAAGTGACGCGCAAGCTAAGAAACACAGCAGACAACTATTCACGCTTAAGCACACAGCTTGCGCTGATGTGCCCAAGGCTCACAGCAGCCTACAGCAATCTCAGCAAGACGTGTGGTTCTCTTCGCTTCCCTTTCAGCGATTTCAAGCACTTTTAACTCTCTTTCCAAAGTCCTTTTCATCTTTCCCTCATGGTACTTGTTCACTATCGGTCTCGAGCCCGTATTTAGCTTTAGATGAAATTTACCACCTTATTTACGCTCCAATTCCGAGGAGCGTGACTCTGAGAACAAGTGCTGTGGACAGCGGACATCAAGCGAAACACAGGATTCTCACCCGGGCACACGCTCTATTCCAAGAGGCTTACGCTCGAGCCGCCGATAGCACTATGCCTGCAGGCTACATCCCGAAACC--GAAGCTTCAGTTTCCAGCCTGAGCTAATCCCTGTTCATTCGCCATTACTGAGGGAATCCTATTTAGTTCCTTT-----------------------------------------------------------------------------------------------------------------------------------------------------------------------------------------------------------------------------------------------------------------
>MN877955.1_C._sp._(reversed)
-----------------------------------------------------------------------------------------------------------------------------------------------------------------------------------------------------------------------------------------------------------------------------------------------------------TCCTTGGTCCGTGTTTCAAGACGGGTCGAAAAAAACCAATGAGTCAACTAGCCACGCTTGTCTGAATCCCTAACAGCCCAGAGACGCATCCGCAAATGTGCCCTGCGAGCTGAAGGCCATCCTCAAACAGGTGTGGCAAGTGACGCGCAAGCTAAGAAACACAGCAGACAACTACTCACGCTTAAGCACACAGCTTGCGCTGATGCGCCCAAGGCTCATAGCAGCCTACAGCAATCTCAGCAACACGTGTGGTTCTCTTCGCTTCCCTTTCAGCGATTTCAAGCACTTTTAACTCTCTTTCCAAAGTCCTTTTCATCTTTCCCTCATGGTACTTGTTCACTATCGGTCTCGAGCCCGTATTTAGCTTTAGATGAAATTTACCACCTTATTTACGCTCCAATTCCGAGGAGCGTGCCTCTGAGAACAAGTGCTGTGGACAGCGGACATCAAGCGAAACACAGGATTCTCACCCGGGCACACGCTCTGTTCCAAGAGGCTTACGCTCGAGCCGCCGATAGCACTAT--------------------------------------------------------------------------------------------------------------------------------------------------------------------------------------------------------------------------------------------------------------------------------------------------------------------------------------------------------------------
>MW711733_C._pacificum_(reversed)
--------------------------------------------------------------------------------------------------------------------------------------------------------------------------------------------------------------------------------------------------------------------------------------------------------------------------------CAGGTCGAAAAAAACCAATGAGTCAACTAGCCACGCTTGTCTGAATCCCTAACAGCCCAGAGACGCATCCGCAAGTGTGCCCTGCGAGCTGAAGGCCATCCTCAAACAGGTGTGGCAAGTGACACGCAAGCTAAGAAACACAGCAGACAACTATTCACGCTTAAGCACACAGCTTGCGCTGATGTGCCCAAGGCTCACAGCAGCCTACAGCAATCTCAGCAAGACATGTGGCTCTCTTCGCTTCCCTTTCAGCGATTTCAAGCACCTTTAACTCTCTTTCCAAAGTCCTTTTCATCTTTCCCTCATGGTACTTGTTCACTATCGGTCTCGAGCCTGTATTTAGCTTTAGATGAAATTTACCACCTTATTTACGCTCCAATTCCRAGGAGCGTGACTCTGAGAACAAGTGCTGTGGACAGCGGACATCAAGCGAAACACAGGATTCTCACCCGGGCACACGCTCTATTCCAAGAGGCTTACGCTCGAACCGCCGATAGCACTATGCCTGCAGGCTACATCCCGAAACC--GAAGCTTCAGTTTCCAGCCTGAGCTAATCCCTGTTCATTCGCCATTACTGAGGGAATCCTATTTAGTTCCTTTTCCCC------------------------------------------------------------------------------------------------------------------------------------------------------------------------------------------------------------------------------------------------------------
>MW711732_C._latusorum_(reversed)
--------------------------------------------------------------------------------------------------------------------------------------------------------------------------------------------------------------------------------------------------------------------------------------------------------------------------------CAGGTCGAAAAAAACCAATGAGTCAACTAGCCACGCTTGTCTGAATCCCTAACAGCCCAGAGACRCATCCGCAAGTGTGCCCTGCGAGCTGAAGGCCATCCTCAAACAGGTGTGGCAAGTGACACGCAAGCTAAGAAACACAGCAGACAACTATTCACGCTTAAGCACACAGCTTGCGCTGATGTGCCCAAGGCTCACAGCAGCCTACAGCAATCTCAGCAAGACATGTGGCTCTCTTCGCTTCCCTTTCAGCGATTTCAAGCACCTTTAACTCTCTTTCCAAAGTCCTTTTCATCTTTCCCTCATGGTACTTGTTCACTATCGGTCTCGAGCCYGTATTTAGCTTTAGATGAAATTTACCACCTTATTTACGCTCCAATTCCGAGGAGCGTGACTCTGAGAACAAGTGCTGTGGACAGCGGACATCRAGCGAAACACAGGATTCTCACCCGGGCACACGCTCTATTCCAAGAGGCTTACGCCCGAACCGCCGATAGCACTATGCCTGCAGGCTACATCCCGAAACC--GAAGCTTCAGTTTCCAGCCTGAGCTAATCCCTGTTCATTCGCCATTACTGAGGGAATCCTGTTTAGTTCCTTTTCCCC------------------------------------------------------------------------------------------------------------------------------------------------------------------------------------------------------------------------------------------------------------
>JN558051.1_Symbiodinium_sp._H1_28S_(reversed)
-----------------------------------------------------------------------------------------------------------------------------------------------------UUAGUUCACCAUCUUUCGGGUCCUAACACACAUGCUCA--AACUCAAACUUCUCCUAAUUGAUCGGUCGGUUGCCGGUGC--AAAAUCCCAGCAGUCACCUUCAUUGCGCCUUCAGGCUUGCUACCCAAGAACUUGCAGGCGUGCUAGACUCCUUGGUCCGUGUUUCAAGACGGGUCGAAAAAAACCAAUGAGUCAACGAGCCACGUUUGUCUGAAUCCCAAACAGCCCAGGAACCCAUUCGCAAAUGUGCCCUGCGAGCCGAAGGCCAUCCUCAAACAAAUGUGGCAAGUGACGCGCAAGCUAAGAAACACUGCAGGCAGCAGCUCA------------------------------CCGAAGCUCACAGCAGCCAACAGCAAUCUCAGCAAGACGUGUGGUUCCCUUCGCUUCCCUUUCAGCGAUUUCAAGCACUUUUAACUCUCUUUCCAAAGUCCUUUUCAUCUUUCCCUCAUGGUACUUGUUCGCUAUCGGUCUCGGGCCCGUAUUUAGCUUUAGAUGAAAUUUACCACCUUAUUUACGCUCCAAUUCCGAGGAGCGUGACUCUGAGAACAAGUGCCGUGGACAGCGGACAUCAAGCGAAACGCAGGAUUCUCACCCGGGCGCACGCUCUAUUCCAAGAGGCUUACGCUCGAGCCGCCGAUAGCACUAUGCCUGCAGGCUACAACCCGAAACA--GAAGCUUCAGUUACAAGCCUGAGCUCAUCCCUGUUCAUUCGCCAUUACUGAGGGAAUCCUGUUUAGUUCCUUUUCCUCCGCUUACUUAUAUGCUUAAAUUCAGCGGGUUCGCUUGUCUGACUUCAUGCUAGAGGGUUGCACGCAUAGCAGCGUCACGAAUA---ACAGCGCGCAAAACAAGCCAUUGGCAAAGCAAUAGCUCAUAGGAACGCAAAAAGCAAGCCUGCAAAGUUGGGUAAGCUAAGCACUGAAGCAGACAUACUCUCAGGAAAUCCCGAGAGUGCAACGCACGUUCAGGAGGCCAUUGGUUCACGGAGUUCUGCAAUUCAC
>JN558053.1_Symbiodinium_sp._28S_(reversed)
-----------------------------------------------------------------------------------------------------------------------------------------------------UUAGUUCACCAUCUUUCGGGUCCUAACACACAUGCUCA--AACUCAAACUUCUCCUAAUUGAUCGGUCGGUUGCCGGUGC--AAAAUCCCAGCAGUCACCUUCAUUGCGCCUUCAGGCUUGCUACCCAAGAACUUGCAGGCGUGCUAGACUCCUUGGUCCGUGUUUCAAGACGGGUCGAAAAAAACCAAUGAGUCAACGAGCCACGUUUGUCUGAAUCCCAAACAGCCCAGGAACUCAUUCGCAAAUGUGCCCUGCGAGCCGAAGGCCAUCCUCAAACAAAUGUGGCAAGUGACGCGCAAGCUAAGAAACACUGCAGGCAGCAGCUCA------------------------------CCGAAGCUCACAGCAGCCAACAGCAAUCUCAGCAAGACGUGUGGUUCCCUUCGCUUCCCUUUCAGCGAUUUCAAGCACUUUUAACUCUCUUUCCAAAGUCCUUUUCAUCUUUCCCUCAUGGUACUUGUUCGCUAUCGGUCUCGGGCCCGUAUUUAGCUUUAGAUGAAAUUUACCACCUUAUUUACGCUCCAAUUCCGAGGAGCGUGACUCUGAGAACAAGUGCCGUGGACAGCGGACAUCAAGCGAAACGCAGGAUUCUCACCCGGGCGCACGCUCUAUUCCAAGAGGCUUACGCUCGAGCCGCCGAUAGCACUAUGCCUGCAGGCUACAACCCGAAACA--GAAGCUUCAGUUACAAGCCUGAGCUCAUCCCUGUUCAUUCGCCAUUACUGAGGGAAUCCUGUUUAGUUCCUUUUCCUCCGCUUACUUAUAUGCUUAAAUUCAGCGGGUUCGCUUGUCUGACUUCAUGCUAGAGGGUUGCACGCAUAGCAGCGUCACGAAUA---ACAGCGCGCAAAACAAGCCAUUGGCAAAGCAAUAGCUCAUAGGAACGCAAAAAGCAGGCUUGCACAGUUGGGUAAGCUAAGCACUGAAGCAGACAUACUCUCAGGAAAUCCCGAGAGUGCAACGCACGUUCAGGAGGCCAUUGGUUCACGGAGUUCUGCAAUUCAC
>JN558063.1_Symbiodinium_sp._F5.1_28S_(reversed)
-----------------------------------------------------------------------------------------------------------------------------------------------------UUAGUUCACCAUCUUUCGGGUCCUAACACACAUGCUCA--AACUCAAACUUCUCCUAAUUGAUCGGUCGGUUGCCGGUGC--AAAAUCCCAGCAGUCACCUUCAUUACGCCGUUAGGCUUGCUACCCAAGAACUCGCAGGCGUGCUAGACUCCUUGGUCCGUGUUUCAAGACGGGUCGAAAAAAACCAUUGAGCCAACCAGCCGCACCUGUCUGAGUCCCUAACAGCCCGAAGAAACACCCGCAGAUGCAACUUGUGAGCUGAAGGCCGUCCUCAAACAGACGUGGCAAGUGACGCGCAAGCUAAGAAACACUGCGGGCAGUUGUUCACACAUGAGCGCGACGCUUGCGCUGUCACGCCCAAAGCUCACAAAGGCCCACAGCAAUCUCAGCAAGAUCUGUGGUUCCAUUCGCUUCCCUUUCAGCGAUUUCAAACACUUUUAACUCUCUUUCCAAAGUCCUUUUCAUCUUUCCCUCAUGGUACUUGUUCGCUAUCGGUCUCAAGCCCCUAUUUAGCUUUAGAUGAAAUUUACCACCUUAUUUACGCUCCAAUUCCGAGGAGCGUGACUCUGAGAACAAGGGCUGUGGACAGCGGACAUUGCGCGAAACGCAGGAUUCUCGCCCGGACGCACGCUCCAUUCCAAGAGUCUUACGCACAAGCCGCCGAUAGCACCUUGCCUGCAGGCCACAACCCGGAACG--AAUGCCCCGGUUUCCAACCUGAGCUUAUCCCUGUUCAUUCGCCAUUACUAAGGGAAUCCUUUUUAGUUCCUUUUCCUCCGCUUACUUAUAUGCUUAAAUUCAGCGGGUUCGCUUGUCUGACUUCAUGCUAGAGAGUUGCAAGCAUAGCAGCGUCACGAAUA---GAAGCGCGCAAAAUAAGCCAUUGACUAGUCAAUGGCUCACAGGGGCGCAAGACAGAAACAAGCAAGAUUGGGCAAGCUAAGCACUGAAGCAGACAUACUCUCAGGAAAUCCCAAGAGUGCAACGUACGUUCAGGAGGCCAUUGGUUCACGGAGUUCUGCAAUUCAC
>JN558069.1_Symbiodinium_sp._F5.1d_28S_(reversed)
-----------------------------------------------------------------------------------------------------------------------------------------------------UUAGUUCACCAUCUUUCGGGUCCUAACACACAUGCUCA--AACUCAAACUUCUCCUAAUUGAUCGGUCGGUUGCCGGUGC--AAAAUCCCAGCAGUCACCUUCAUUACGCCGUUAGGCUUGCUACCCAAGAACUCGCAGGCGUGCUAGACUCCUUGGUCCGUGUUUCAAGACGGGUCGAAAAAAACCAUUGAGCCAACCAGCCGCACCUGUCUGAAUCCCUAACAGCCCGAAGAAGCACCCGCAGAUGCAACUUGUGAGCCGAAGGCCAUCCUCAAACAGACGUGGCAAGUGACGCGCAAGCUAAGAAACACUACGGGCAGUUGUUCACACAUGAGCGUAACGCUUGCGCUGUCACGCCCAAAGCUCACAAAGGCCCACAGCAAUCUCAGCAAGAUCUGUGGUUCCAUUCGCUUCCCUUUCAGCGAUUUCAAACACUUUUAACUCUCUUUCCAAAGUCCUUUUCAUCUUUCCCUCAUGGUACUUGUUCGCUAUCGGUCUCAAGCCCCUAUUUAGCUUUAGAUGAAAUUUACCACCUUAUUUACGCUCCAAUUCCGAGGAGCGUGACUCUGAGAACAAGGGCUGUGGACAGCGGACAUUGCGCGAAACGCAGGAUUCUCACCCGGACGCACGCUCCAUUCCAAGAGUCUUACGCGCAAGCCGCCGAUAGCACCUUGCCUGCAGGCCACAACCCGGGACA--AAUGCCCCGGUUUCCAACCUGAGCUUAUCCCUGUUCAUUCGCCAUUACUAAGGGAAUCCUUUUUAGUUCCUUUUCCUCCGCUUACUUAUAUGCUUAAAUUCAGCGGGUUCGCUUGUCUGACUUCAUGCUAGAGGGUUGCAAGCAUAGCAGCGUCACGAAUA---GAAGCGCGCAAAAUAAGCCAUUGGCUAGUCAAUGGCUCACAGGGGCGCAAGACAGAAACAAGCAAGAUUGGGCAAGCUAAGCACUGAAGCAGACAUACUCUCAGGAAAUCCCAAGAGUGCAACGUACGUUCAGGAGGCCAUUGGUUCACGGAGUUCUGCAAUUCAC
>JN558066.1_Symbiodinium_sp._F1_28S_(reversed)
-----------------------------------------------------------------------------------------------------------------------------------------------------UUAGUUCACCAUCUUUCGGGUCCUAACACACAUGCUCA--AACUCAAACUUCUCCUAAUUGAUCGGUCGGUUGCCGGUGC--AAAAUCCCAGCAGUCACCUUCAUUGCGCCGUUAGGCUUGCUACCCAAGAACUUGCAGGCGUGCUAGACUCCUUGGUCCGUGUUUCAAGACGGGUCGAAAAAAACCAUUGAGCCAACCAGCCUCACCUGUCUGAGUCCCUAGCAACCCGAAGAAGCACCCACAGAUGCAACUUGUGAGCUGAAGGCCAUCCUCAAACAGACGUGGCRAGUGACGCGCAAGCUAAGAAACACUGCGGGCAACCGUUCACACAUGAGCACAACGCUUUCGCUGUCACGCCCAAAGCUUACGAACGCCCGCGGCAAUCUCAGCAAGAUCUGUGGUUCCAUUCGCUUCCCUUUCAGCGAUUUCAAACACUUUUAACUCUCUUUCCAAAGUCCUUUUCAUCUUUCCCUCAUGGUACUUGUUCGCUAUCGGUCUCAAGCCCCUAUUUAGCUUUAGAUGAAAUUUACCACCUUAUUUACGCUCCAAUUCCGAGGAGCGUGACUCUGAGAACAAGGGCUGUGGACAGCGGACAUUACGCGAAACGCAGGAUUCUCACCCGGACGCACGCUCCAUUCCAAGAGUCUUACGCGCAAGCCGCCGAUAGCACCUUGCCUGCAGGCCACAACCCGGAACA--AAUGCCCCGGUUUCCAACCUGAGCUUAUCCCUGUUCAUUCGCCAUUACUGAGGGAAUCCUUUUUAGUUCCUUUUCCUCCGCUUACUUAUAUGCUUAAAUUCAGCGGGUUCACUUGUCUGACUUCAUGCUAGAGAGUUGCAAGCAUAGCAGCGUCACGAAUA---GCAUCGCGCAAAAUAAGCCAUUGACUAGUCAAUGGCUCACAGGGGCGCAAGACAGAAACAAGCAAGAUUGGGCAAGCUAAGCACUGAAGCAGACAUACUCUCAGGAAAUCCCAAGAGUGCAACGUACGUUCAGGAGGCCAUUGGUUCACGGAGUUCUGCAAUUCAC
>JN558072.1_Symbiodinium_sp._F5.2g_28S_(reversed)
-----------------------------------------------------------------------------------------------------------------------------------------------------UUAGUUCACCAUCUUUCGGGUCCUAACACACAUGCUCA--AACUCAAACUUCUCCUAAUUGAUCGGUCGGUUGCCGGUGC--AAAAUCCCAGCAGUCACCUUCAUUGCGCCGUUAGGCUUGCUACCCAAGAACUCGCAGGCGUGCUAGACUCCUUGGUCCGUGUUUCAAGACGGGUCGAAAAAAACCAUUGAGCCAACCAGCCUCACCUGUCUGAGUCCCUAACAGCCCGAAGAAGCACCCGCAGAUGCAACUUGUGAGCUGAAGGCCAUCCUCAAACAGACGUGGCAAGUGACGCGCAAGCUAAGAAACACUGCGGGCAGCCGUUCACAAAUGAGCGCAACGCUUUCGCUGUCACACCCAAAGCUCACGAAGGCCCACAGCAAUCUCAGCAAGAUCUGUGGUUCCAUUCGCUUCCCUUUCAGCGAUUUCAAACACUUUUAACUCUCUUUCCAAAGUCCUUUUCAUCUUUCCCUCAUGGUACUUGUUCGCUAUCGGUCUCAAGCCCCUAUUUAGCUUUAGAUGAAAUUUACCACCUUAUUUACGCUCCAAUUCCGAGGAGCGUGACUCUGAGAACAAGGGCUGUGGACAGCGGACAUUGCGCGAAACGCAGGAUUCUCACCCGGACGCACGCUCCAUUCCAAGAGUCUUACGCGCAAGCCGCCGAUAGCACCUUGCCUGCAGGCCACAACCCGGAACA--AAUGCCCCGGUUUCCAACCUGAGCUUAUCCCUGUUCAUUCGCCAUUACUGAGGGAAUCCUUUUUAGUUCCUUUUCCUCCGCUUACUUAUAUGCUUAAAUUCAGCGGGUUCGCUUGUCUGACUUCAUGCUAGAGAGCUGCAAGCAUAGCAGCGUCACGAAUA---GCAGCGCGCAAAAUAAGCCACUGAGUAGUCAAUGGCUCACAGGGGCGCAAGACAGAAACACGCAAGAUUGGGCAAGCUAAGCACUGAAGCAGACAUACUCUCAGGAAAUCCCAAGAGUGCAACGUACGUUCAGGAGGCCAUUGGUUCACGGAGUUCUGCAAUUCAC
>JQ247044.1_Symbiodinium_sp._28S_(reversed)
-----------------------------------------------------------------------------------------------------------------------------------------------------UUAGUUCACCAUCUUUCGGGUCCUAACACACAUGCUCA--AACUCAAACUUCUCCUAAGUGAUCGGUCGGUUGCCGGUGC--AAAAUCCCAGMAGUCACCUUCAUUGCGCAUACGGGCUUGCUACCCGAGAACUCGCAGGUGUGCUAGACUCCUUGGUCCGUGUUUCAAGACGGGUCGAAAAAAACCAGUAAGCCAGCUAACCACACUUGUCUAAACCCCUACCAACCCAAAAGCAUAUUCGCAAACAUGCCCGGUGAGCUGAAGGACAUCUUCAGACAAGCGUGGCAAGUGACACACAAGCUAAGAAACACCACAAGCAGCCAUUCACAAAUAAGCACAAAGCUUUCGCUUUCGCGCUUAAAGCUCACAGCAGCGUGCAGCAAUCUCAGCGAGGUACGUGGUUCUAUUCGCUUCCUUUUCAGCGAUUUCAAACACUUUUAACUCUCUUUCCAAAGUCCUUUUCAUCUUUCCCUCAUGGUACUUGUUCACUAUCGGUCUCGAGCCCUUAUUUAGCUUCAGAUGAAAUUUACCACCCAAUUUACGCUCCAAUUCCGAGGAGCGUGACUCUGAGAACAAGUGCUGUGGACAGCGGACAUCGAACGAAACGCAGGAUUCUCACCCGGGCGCACGCUCUAUUCCAAGAGUCUUACAUUCGAGCCGCCGAUAGCACUAUGCCUGCAGGCUACAGCCCGAAACA--GAUGCUUCAGUUUCCAGCCUGAGCUUGUCCCUGUUCAUUCGCCAUUACUAAGGGAAUCCUAUUUAGUUUCUUUUCCUCCGCUUACUUAUAUGCUUAAAUUCAGCGGGUUCACUUGCCUGACUUCAUGCUAGAGAGUUGCAAGCGUAGCAGCGUCACGGACA---AUAGCGCGCAAAACAAGCCAUUGG-UAGUCAAUGGCUCGUAGGAGCGCAAGGCAGACGACAGCAUGGUUGGGCAAGCUAAGCACUGAAGCAGACAUACUCUCAGGAAACCCCAAGAGUGCAACGUACGUUCAGGAGGCCAUUGACUCACGGAGUUCUGCAAUUCAC
>JQ247046.1_Symbiodinium_sp._28S_(reversed)
-----------------------------------------------------------------------------------------------------------------------------------------------------UUAGUUCACCAUCUUUCGGGUCCUAACACACAUGCUCA--AACUCAAACUUCUCCUAAGUGAUCGGUCGGUUGCCGGUGC--AAAAUCCCAGCAGUCACCUUCAUUGCGCAUUUGGGCUUGCUACCCAAGAACUUGCAGGCGUGCUAGACUCCUUGGUCCGUGUUUCAAGACGGGUCGAAAAAAACCAUUGAGCCGACAAGCCACACUUGUCUAAACCCCAACCAACCCAAAGGCGCAUCCGCAAAUGUGCCCUGUGAGCUGAAGGCCAUCCUCAAACAAGCGUGGCAAGUGACACGCAAGCUAAGAAACACUACGAGCAGCCGCUCACAAAUAAGCACAAAGCUUGCGCUUUUGCACUUAAAGCUCACGACAGCGCGCAGCAAUCUCAGCCAGUGAUGUGGUUCCAUUCGCUUCCUUUUCAGCGAUUUCAAACACUUUUAACUCUCUUUCCAAAGUCCUUUUCAUCUUUCCCUCAUGGUACUUGUUCGCUAUCGGUCUCGAGCCCUUAUUUAGCUUUAGAUGAAAUUUACCACCUGAUUUACGCUCCAAUUCCGAGGAGCGUGACUCUGAGAACAAGUGCUGUGGACAGCGGACAUCGAACGAAGCGCAGGAUUCUCACCCGGGCGCACGCUCCAUUCCAAGAGUCUUACAUUCGAGCCGCCGAUAGCACUAUGCCUGCAGGCCACAACCCGAAACA--GAUGCUUCAGUUUCCAGCCUGAGCUUAUCCCUGUUCAUUCGCCAUUACUGAGGGAAUCCUAUUUAGUUCCUUUUCCUCCGCUUACUUAUAUGCUUAAAUUCAGCGGGUUCGCUUGCCUGACUUCAUGCUAGAGAGUUGCAAGCAAAGCAGCGUCACGAAUA---ACAGCGCGCAAAACAAGCCAUUGGUUGGCCAAUGGCUCAUAAGGGCACAAAGCAGACACAAGCAAGGUUGGGCAAGCUAAGCACUGAAGCAGACAUACUCUCAGGAAACCCCGAGAGUGCAACGUACGUUCAGGAGGCCAUUGAUUCACGGAGUUCUGCAAUUCAC
>JQ247045.1_Symbiodinium_sp._28S_(reversed)
------------------------------------------------------------------------------------------------------------------------------------------------------UAGUUCACCAUCUUUCGGGUCCUAACACACAUGCUCA--AACUCAAACUUCUCCUAAGCGAUCGGUCGGUUGCCGGUGC--AAAAUCCCAGCAGUCACCUUCAUUGCGCAUUUGGGCUUGCUACCCAAGAACUUGCAGGCGUGCUAGACUCCUUGGUCCGUGUUUCAAGACGGGUCGAAAAAAACCAUUGAGCCGACAAGCCACACUCGUCUAAACCCCAAGCAACCCAAAGGCGCAUCCGCAGAUGUGCCCUGUGAGCUGAAGGCCAUCCUCAAACAAGCGUGGCAAGUGACGUGCAAGCUAAGAAACACUACGAGCAGCCGCUCACAAAUAAGCACAAAGCUUGCGCUUUUGCGCUUAAAGCUCACGAAGGCGCGCAGCAAUCUCAGCCAGUUAUGUGGUUCCAUUCGCUUCCUUUUCAGCGAUUUCAAACACUUUUAACUCUCUUUCCAAAGUCCUUUUCAUCUUUCCCUCAUGGUACUUGUUCGCUAUCGGUCUCGAGCCCGUAUUUAGCUUUAGAUGAAAUUUACCACCUGAUUUACGCUCCAAUUCCGAGGAGCGUGACUCUAAGAACAAGUGCUGUGGACAGCGGACAUCGAACGAAACGCAGGAUUCUCACCCGGGCGCACGCUCCAUUCCAAGAGUCUUACGUUCGAGCCGCCGAUAGCACUAUGCCUGCAGGCCACAACCCGAAACA--GACGCUUCAGUUUCCAGCCUGAGCUUAUCCCUGUUCAUUCGCCAUUACUAAGGGAAUCCUAUUUAGUUCCUUUUCCUCCGCUUACUUAUAUGCUUAAAUUCAGCGGGUUCACUUGCCUGACUUCAUGCUAGA-AGCUGCAAGCAAAGCAGCGUCACGAAUA---ACAGCGCGCAAAACGAGCCAUAGGCUUCCCAAUGGCUCAUAAGAGCGCAAAGCAGACUCAAGCAAGGUCGGGCAAGCUAAGCACUGAAGCAGACAUACUCUCAGGAAACCCCGAGAGUGCAACGUACGUUCAGGAGGCCAUUGAUUCACGGAGUUCUGCAAUUCAC
>JQ247047.1_Symbiodinium_sp._28S_(reversed)
-----------------------------------------------------------------------------------------------------------------------------------------------------UUAGUUCACCAUCUUUCGGGUCCUAACACACAUGCUCA--AACUCAAACUUCUCCUAAUUGAUCGGUCGGUUGCCGGUGC--AAAAUCCCAGCAGUCACCUUCAUUGCGCAUCCAAGCUUGCUACCCAAGAACUCGCAGGCGUGCUAGACUCCUUGGUCCGUGUUUCAAGACGGGUCGAAAAAAACCAUUGCGCCGACUAGCCACACUUGUCUGAGUCCCAAGCGGCCCAGAGACACACCCGCAAGUGAGUCCUGCGAACCGAAGGCCGUCCUCAAACAGGCGUGGCAAGUGACGUGCAAGCUAAGAAACACUGCGAACAACAGCUCACGCUUUGGCCCGAAGCUUGCGCUUUCAUGCCAAGCGCUCACAAUCAUUCGCCGCAAUCUCAGCCAGGGAUAUGGUUCCAUUCGCUUCCCUUUCAGCAAUUUCAAGCACUUUUAACUCUCUUUCCAAAGUCCUUUUCAUCUUUCCCUCAUGGUACUUGUUCGCUACCGGUCUCGAGCCCUUAUUCAGCUUUAGAUGAAAUUUACCACCUUAUUUACGCUCCAAUUCCGAGGAGCGUGACUCUGAGAACAAGUGCUGUGAACAGCGGACACCGAACGAGACACAGGAUUCUCACCCGGGCACACGCUCUAUUCCAAGAGGCUUACGUUCGAGCCGCCGAUAGCACUAUGCCUGCAGGCCACAACCCGAAACA--GAUGCUUCAGUUUCCAGCCUGAGCUUAUCCCUGUUCAUUCGCCAUUACUAAGGGAAUCCUGUUUAGUUUCUUUUCCUCCGCUUACUUAUAUGCUUAAAUUCAGCGGGUUUGCUUGUCUGACUUCAUGCUAGAGGGUUGCAAGCGUAGCAGCGUCACGAACA---ACAGCGCGCAAAACAAGCCAUGGACCAUUCAAUGGCUCAUAGGAACGCAAGGCAAUAAGGGGCAAAGUUGAGAAAGCUAAGCACUGAAGCAGACAUACUCUCAGGAAAUCCCAAGAGUGCAACGUACGUUCAGGAGGCCAUUGGUUCACGGAGUUCUGCAAUUCAC
>JQ247048.1_Symbiodinium_sp._F4.8_28S_(reversed)
-----------------------------------------------------------------------------------------------------------------------------------------------------UUAGUUCACCAUCUUUCGGGUCCUAACACACAUGCUCA--AACUCAAACUUCUCCUAAUUGAUCGGUCGGUUGCCGGUGC--AAAAUCCCAGCAGUCACCUUCAUUGCGCAUCCAAGCUUGCUACCCAAGAACUUGCAGGCGUGCUAGACUCCUUGGUCCGUGUUUCAAGACGGGUCGAAAAAAACCAUUGCGCCGACUAGCCACACUUGUCUGAGUCCCAAGCAGCCCAGAGACAAGCCCGCGAGUGCGUCCUGCGAGCCGAAGGCUGUCCUCAAACAGGCGUGGCAAGUGACGUGCAAGCUAAGAAACACUGCGAACAGCAGCUCACGUUUCGGCCCGAAGCUUGCGCUUUCGUACCAAACGCUCACAAUCAUUCGCCGCAAUCUCAGCUAGGGAUGUGGUUCCAUUCGCUUCCCUUUCAGCAAUUUCAAGCACUUUUAACUCUCUUUCCAAAGUCCUUUUCAUCUUUCCCUCAUGGUACUUGUUCACUAUCGGUCUCGAGCCCUUAUUCAGCUUUAGAUGAAAUUUACCACCUUAUUUACGCUCCAAUUCCGAGGAGCGUGACUCUGAGAACAAGUGCUGUGAACAGCGGACAUCGAACGAGACACAGGAUUCUCACCCGGGCGCACGCUCUAUUCCAAGAGGCUUACGUUCGAGCCACCGAUAGCACUAUGCCUGCAGGCCACAACCCGAAACA--GAUGCUUCAGUUUCCAGCCUGAGCUUAUCCCUGUUCAUUCGCCAUUACUAAGGGAAUCCUGUUUAGUUUCUUUUCCUCCGCUUACUUAUAUGCUUAAAUUCAGCGGGUUCACUUGUCUGACUUCAUGCUAGAGGGUUGCAAGCGUAGCAGCGUCACGAACA---ACAGCGCGCAAAACAAGCCAUUGACCAUUCAAUGGCCCAUAGGAGCGCAACAGCA-AAGAAGCAAGGUUGAGAAAGCUAAGCACUGAAGCAGACAUACUCUCAGGAAAUCCCGAGAGUGCAACGUACGUUCAGGAGGCCAUUGGUUCACGGAGUUCUGCAAUUCAC
>LK934670.1_Symbiodinium_minutum_(reversed)
AGCUAUCCUGAGGGAAACUUCGGAAGGAACCAGCUACUAGAUGGUUCGAUUAGUCUUUCGCCCCUAUACCCACGUAUGACGAACGAUUUGCACGUCAGUACCGCUACGAGCCUCCAUCAGAGUUU-CCCUGACUUUGCCCUUCGCAGGCAUAGUUCACCAUCUUUCGGGUCCUAACACACAUGCUCA--AACUCAAACUUCUCCCAAUUGAUCGGUCGGUUGCUGGUGC--CAAUUCCCAGCAGUCACCUUCAUUCCGCCUUCAGGCUUGCUACCCGAGAGCUCGCACAUGUGCUAGACUCCUUGGUCCGUGUUUCAAGACGGGUCGAAAAAAACCACUGGGUCAACAAGCCACACCUGUCUGAGUCCCACACCGCACAGAGGAACACUAACAAGUGUACCAUGUGAGCUGAAGGCCAUCCUCAAACAAAUGUGGCUAAUGACUCGCAUGCUGAGAAACACUGCGGGUAAAUGCUCACACAUAAGCAGUCAGCUUGCGCUUACAUGCUCAAGGCUCACAAAGACCCACAGCAAUCUCAGCACGACAUGUGGCUCCGUUCGCUUCGCUCUCAGCAAUUUCAAACACUUUUAACUCUCUUUCCAAAGUCCUUUUCAUCUUUCCCUCAUGGUACUUGUUUGCUAUUGGUCUCGAGCUUCUAUUUAGCUUUGGAUGAAACUUACCACCUGAUUUACGCUCCAAUUCCGAGGAGCGUGACUCUCAGGACAAGCACUGUGGACAGCGGACAUCGAGCGAAAUGCAGGAUUCUCACCCGGGCACACGCUCUAUUCCAAGAGGCUUGCGCUCGAGCCGCCGAUAGCGCUAUGCCUGCAGGCUACAGCCCGACACA--GAUGUAUCGGUUUCCAGCCUGAGCUCAUCCCUGUUCAUUCGCCAUUACUGAGGGAAUCCUAUUUAGUUCCUUUUCCUCCGCUUACUUAUAUGCUUAAAUUCAGCGGGUUCUCUUGUCUGACUUCAUGCUAAGGAGCUGCGCGCUUAGCUGCACGAUGAACA---ACAGUACGCUCAACAAGCCAUUUACGAAUCGAUGACUUGUUGGAAAGCGAAGCAGCAAUGCCACAGGUAGAUAAUGCUAAGCACUGAAGCAGACCUGCUCUCAGGAAAUCCCGAGAGCGCAAUGCGCGUUCAGGAGGCCAUCGGUUCACGGAGUUCUGCAAUUCAC
>JN558060.1_Symbiodinium_sp._B2_28S_(reversed)
-----------------------------------------------------------------------------------------------------------------------------------------------------UUAGUUCACCAUCUUUCGGGUCCUAACACACAUGCUCA--AACUCAAACUUCUCCCAAUUGAUCGGUCGGUUGCUGGUGC--CAAUUCCCAGCAGUCACCUUCAUUCCGCCUUCAGGCUUGCUACCCGAGAGCUCGCACAUGUGCUAGACUCCUUGGUCCGUGUUUCAAGACGGGUCGAAAAAAACCACUGGGUCAACAAGCCACACCUGUCUGAGUCCCACACCGCACAGAGGCACACUAACAAGUGUACCAUGUGAGCUGAAGGCCAUCCUCAAACAAAUGUGGCUAAUGACUCGCAUGCUGAGAAACACUGCGGGCAAAUGCUCACGCAUAAGCAGUCAGCUUGCGCUUACAUGCUCAAGGCUCACAAAGACCCACAGCAAUCUCAGCACGACAUGUGGCUCCGUUCGCUUCGCUCUCAGCAAUUUCAAACACUUUUAACUCUCUUUCCAAAGUCCUUUUCAUCUUUCCCUCAUGGUACUUGUUUGCUAUUGGUCUCGAGCUUCUAUUUAGCUUUGGAUGAAACUUACCACCUGAUUUACGCUCCAAUUCCGAGGAGCGUGACUCUCAGAACAAGCACUGUGGACAGCGGACAUCGAGCGAAAUGCAGGAUUCUCACCCGGGCACACGCUCUAUUCCAAGAGGCUUGCGCUCGAGCCGCCGAUAGCGCUAUGCCUGCAGGCUACAGCCCGACACA--GAUGUAUCGGUUUCCAGCCUGAGCUCAUCCCUGUUCAUUCGCCAUUACUGAGGGAAUCCUAUUUAGUUCCUUUUCCUCCGCUUACUUAUAUGCUUAAAUUCAGCGGGUUCUCUUGUCUGACUUCAUGCUAAGGAGCUGCGCGCUUAGCUGUACGAUGAACA---ACAGUACGCUCAACAAGCCAUUUACGAAUCGAUGACUUGUUGGAAAGCAAAGCAGCAGUGUCACAGGUAGAUAAUGCUAAGCACUGAAGCAGACCUGCUCUCAGGAAAUCCCGAGAGCGCAAUGCGCGUUCAGGAGGCCAUCGGUUCACGGAGUUCUGCAAUUCAC
>LK934668.1_Symbiodinium_microadriaticum_(reversed)
AGCUAUCCUGAGGGAAACUUCGGAAGGAACCAGCUACUAGAUGGUUCGAUUAGUCUUUCGCCCCUAUACCCACGUAUGACGAACGAUUUGCACGUCAGUACCGCUACGAGCCUCCAUCAGAGUUUCCCCUGACUUUGCCCUUCGCAGGCAUAGUUCACCAUCUUUCGGGUCCUAACACACAUGCUCA--AACUCAAACUUCUCCCAAUUGAUCGGUCGGUUGCUGGUGC--CAAUUCCCAGCAGUCACCUUCAUUCCGCCUUCAGGCUUGCUACCCGAGAGCUCGCACAUGUGCUAGACUCCUUGGUCCGUGUUUCAAGACGGGUCGAAAAAAACCACUGGGUCAACAAGCCACACCUGUCUGAGUCCCACACCGCACAGAGGCACACUAACAAGUGUACCAUGUGAGCUGAAGGCCAUCCUCAAACAAAUGUGGCUAAUGACUCGCAUGCUGAGAAACACUGCGGACAAAUGCUCACGCAUAAGCAGUCAGCUUGCGCUUACAUGCUCAAGGCUCACAAAGACCCACAGCAAUCUCAGCACGACAUGUGGCUCCGUUCGCUUCGCUCUCAGCAAUUUCAAACACUUUUAACUCUCUUUCCAAAGUCCUUUUCAUCUUUCCCUCAUGGUACUUGUUUGCUAUUGGUCUCGAGCUUCUAUUUAGCUUUGGAUGAAACUUACCACCUGAUUUACGCUCCAAUUCCGAGGAGCGUGACUCUCAGAACAAGCACUGUGGACAGCGGACAUCGAGCGAAAUGCAGGAUUCUCACCCGGGCACACGCUCUAUUCCAAGAGGCUUGCGCUCGAGCCGCCGAUAGCGCUAUGCCUGCAGGCUACAGCCCGACACA--GAUGUAUCGGUUUCCAGCCUGAGCUCAUCCCUGUUCAUUCGCCAUUACUGAGGGAAUCCUAUUUAGUUCCUUUUCCUCCGCUUACUUAUAUGCUUAAAUUCAGCGGGUUCUCUUGUCUGACUUCAUGCUAAGGAGCUGCGCGCUUAGCUGUACGAUGAACA---ACAGUACGCUCAACAAGCCAUUUACGAAUCGAUGACUUGUUGGAAAGCGAAGCAGCAGUGUCAGAGGUAGAUAAUGCUAAGCACUGAAGCAGACCUGCUCUCAGGAAAUCCCGAGAGCGCAAUGCGCGUUCAGGAGGCCAUCGGUUCACGGAGUUCUGCAAUUCAC
>FN561559.1_Symbiodinium_sp._28S_(reversed)
-------------------------------------------------------------------------------------------------------------------------------CCUGACUUUGCCCUUCGCAGGCAUAGUUCACCAUCUUUCGGGUCCUAACACACAUGCUCA--AACUCAAACUUCUCCCAAUUGAUCGGUCGGUCGCUGGUGC--AAAAUCCCAGCAGUCACCUUCAUUACACCUUCAGGCUUCCCACCCGAGAGCUUGCAUGCGUGCUAGACUCCUUGGUCCGUGUUUCAAGACGGGUCGAAAAAAACCACCCAAUCAACUGACCGCACCUGUCUGAAUCCCACACUGCACAGAAGCCCGCCCGCAAGAGGACCAUGUGCGCAGGAGGCCAUCCUCAAACAGACACAGCAAGCGAUGCGCAAGCUAAGAAACACUGCAAAGUCUUGCUCACACAUGGGCACAAGGCUUGCGCUCUCACACCCAAAGCUCCAAAGACGUUGCAGCAAUCUCAGCAAGACAUGUGGUUCCAUUCGCUUCCCUUUCAGCAAUUUCAAACACUUUUAACUCUCUUUCCAAAGUCCUUUUCAUCUUUCCCUCAUGGUACUUGUUCACUAUCGGUCUCAAGCCUGUAUUUAGCUUUAGAUGAAAUUUACCACCUAAUUUACGCUCCAAUUCCAAGGAGCGUGACUCUGAGAACACGUGCCGUACACAGUGGACAUCAAGCGAAACACAGGAUUCUCACCCGGGCGAACGCUCUGUUCCAAGAGGCUUCCGCUCAAGCCACCGAUAGCAACGUGCCUGCAGGCCACAACCCAAAGCA--GACGCCUUGGUUUUCAGCCUGAGCUAAUCCCUGUUCAUUCGCCAUUACUAAGGGAAUCCUAUUUAGUUCCUUUUCCUCCGCUUACUUAUAUGCUUAAAUUCAGCGGGUUCUCUUGUCUGACUUCAUGCUAAGAGGCUGUAGGCAUAGCAGCGCGACGAAUC---ACAAAGCGCUUGACAAGCCAUCAGAAGCGCGAUGGCUUGCAGGAGUGCAGGACACGAAAACACGAAGGUGUAAAAGCUAAGCACUGAAGCAGACAUGCCCUCAGGAAAUCCCAAGGGUGCAAUGAGCGUUCAGGAGGCCAUUGGUUCACGGAGUUCUGCAAUUCAC
>FN561560.1_Symbiodinium_sp._28S_(reversed)
-------------------------------------------------------------------------------------------------------------------------------CCUGACUUUGCCCUUCGCAGGCAUAGUUCACCAUCUUUCGGGUCCUAACACACAUGCUCA--AACUCAAACUUCUCCCAAUUGAUCGGUCGGUCGCUGGUGC--AAAAUCCCAGCAGUCACCUUCAUUACACCUUCAGGCUUCCCACCCGAGAGCUCGCAUGCGUGCUAGACUCCUUGGUCCGUGUUUCAAGACGGGUCGAAAAAAACCACCCAAUCAACUAACCGCACCUGUCUGAAUCCCACACUGCACAGAAGCCCGCCCGCAAGAGGACCAUGUGCGCAGGAGGCCAUCCUCAAACAGACACAGCAAGCGAUGCGCAAGCUAAGAAACACUGCAAAGUCUUGCUCACACAUGGGCACAAGGCUUGCGCUCUCACACCCAAAGCUCCAAAGACUUUGCAGCAAUCUCAGCAAGACAUGUGGUUCCAUUCGCUUCCCUUUCAGCAAUCUCAAACACUUUUAACUCUCUUUCCAAAGUCCUUUUCAUCUUUCCCUCAUGGUACUUGUUCACUAUCGGUCUCAAGCCUGUAUUUAGCUUUAGAUGAAAUUUACCACCUAAUUUACGCUCCAAUUCCAAGGAGCGUGACUCUGAGAACACGUGCCGUACACAGUGGACAUCAAGCGAAACACAGGAUUCUCACCCGGGCGAACGCUCUGUUCCAAGAGGCUUCCGCUCAAGCCACCGAUAGCAACGUGCCUGCAGGCCACAACCCAAAGCA--GACGCCUUGGUUUUCAGCCUGAGCUAAUCCCUGUUCAUUCGCCAUUACUAAGGGAAUCCUAUUUAGUUCCUUUUCCUCCGCUUACUUAUAUGCUUAAAUUCAGCGGGUUCUCUUGUCUGACUUCAUGCUAAGAGGCUGUAGGCAUAGCAGCGCGACGAAUC---ACAAAGCGCUUGACAAGCCAUCAGAAACGCGAUGGCUUGCAGGAGUGCAGGACACAAAAACACGAAGGUGUAAAAGCUAAGCACUGAAGCAGACAUGCCCUCAGGAAAUCCCAAGGGUGCAAUGAGCGUUCAGGAGGCCAUUGGUUCACGGAGUUCUGCAAUUCAC
>LC503502_UnculturedSymbiodiniaceaeOKTs7_13_(reversed)
------------------------------------------------------------------------------------------------------------------------------------CTTTGCCCTTCGCAGGCATAGTTCACCATCTTTCGGGTCCTAACACACGTGCTCA--AACTCAAACTTCTCCCAATTGATCGGTCGGTCGCCGGTGC--AAAATCCCAGCAATCACCTTCATTGCGCATTCAGGCTTGCTACCCGAGAACTTGCGCGCGTGCTAGACTCCTTGGTCCGTGTTTCAAGACGGGTCGAAAAAAACCACTCCATCAGCTAACCGCGCCTGTCTGAATCCCACAAAGTGCAGAGGCCAATTCACAAAAAGACCATGCACACTGAAGGCCATCCTCAAACAGGCGCAGGAGGCGACGCGCAAGCTAAGAAACACTGCATCCCTTTACTCCCAGATAAGCACAGAACTCGCGCTTCTGCACCCAAAGTTTGCAAAGATCTACAGCAATCTCAGCAAGACATGTGGTTCCATTCGCTTCCCTCTCAGCAATTTCAAGCACTTTTAACTCTCTTTCCAAAGTCCTTTTCATCTTTCCCTCATGGTACTTGTTCACTATTGGTCTCAAGCCTGTATTTCGCTTTAGATGAAATTTACCACCTAATTTACGCTCCAATTCCAAGGAGCATGACTCTGAGAGCACCAGCCGTATACAGCGGGCATCAAGCGACACGCAGGATTCTCACCCGGGCACACGCTCTGTTCCAAGAGGCTTCCGCTCGAGCCACCGATAGCGAGGTGTCTGCAGGCTACAACCCAAAGCC--GAAGCTCTGGTTACAAGCCTAAGCTTATCCCTGTTCATTCGCCATTACTAAGGGAATCCTATTTAGTTCCTTTTCCTCCGCTTACTTATATGCTTAAATTCAGCGGGTTCTCGTGTCTGACTTCATGCTAAGAAGCGCAAAGT---TCCACGCGCCGAGTG---GTCGCAAGCATCAGCAGCGGTCAAA-----AGCAACCCCCACAGGATGGAGGTAGCAATG-------------------AACAACAAAGCACACGAGCTTGCGCTGCAGCC---------------------------------------------TGCTACTCGA
>LC503503_UnculturedSymbioOKTs6_09_(reversed)
----------------------------------------------------------------------------------------------------------------------------------GACTTTGCCCTTCGCAGGCATGGTTCACCATCTTTCGGGTCCTAACACACGTGCTCA--AACTCAAACTTCTCCCAATTGATCGGTCGGTCGCCGGTGC--AAAATCCCAGCAATCACCTTCATTGCGCATTCAGGCTTGCTACCCGAGAACTTGCGCGCGTGCTAGACTCCTTGGTCCGTGTTTCAAGACGGGTCGAAAAAAACCACTCCATCAGCTAACCGCGCCTGTCTGAATCCCACAAAGTGCAGAGGCCACTTCACAAAAAGACCATGCACACTGAAGGCCATCCTCAAACAGGCGCAGGAGGCGACGCGCAAGCTAAGAAACACTGCATCCCTTTACTCCCAGATAAGCACAGAACTCGCGCTTCTGCACCCAAAGTTTGCAAAGATCTACAGCAATCTCAGCAAGACATGTGGTTCCATTCGCTTCCCTCTCAGCAATTTCAAGCACTTTTAACTCTCTTTCCAAAGTCCTTTTCATCTTTCCCTCATGGTACTTGTTCACTATTGGTCTCAAGCCTGTATTTCGCTTTAGATGAAATTTACCACCTAATTTACGCTCCAATTCCAAGGAGCGTGACTCTGAGAGCACCAGCCGTATACAGCGGGCATCAAGCGACACGCAGGATTCTCACCCGGGCACACGCTCTGTTCCAAGAGGCTTCCGCTCGAGCCACCGATAGCGAGGTGTCTGCAGGCTACAACCCAAAGCC--GAAGCTCTGGTTACAAGCCTAAGCTTATCCCTGTTCATTCGCCATTACTAAGGGAATCCTATTTAGTTCCTTTTCCTCCGCTTACTTATATGCTTAAATTCAGCGGGTTCTCGTGTCTGACTTCATGCTAAGAAGCGCAAAGT---TCCACGCGCCGAGTG---GTCGCAAGCATCAGCAGCGGTCAAA-----AGCAACCCCCACAGGATGGAGGTAGCAATG-------------------AACA-CAAAGCACACGAGC--------------------------------------------------------------------
>JQ247050.1_Symbiodinium_sp._G5_28S_(reversed)
-----------------------------------------------------------------------------------------------------------------------------------------------------UUAGUUCACCAUCUUUCGGGUCCUAACACACAUGCUCU--UACUCAAACUUCUCCCAAUUGAUCAGUCAGUUGCUGGUGC--AAAAUCCCAGCAGUCACCUUCAUUGCGCACACAGGCUUAGCACCUGAGAACUUGCAUACGUGCUAGACUCCUUGGUCCGUGUUUCAAGACGGGUCGAAAAAAACCACUGAAUCAGUAAGCCACAUAUGUCCGAAUCCCACGGAGCACAGGAUAUCGCUCACGAGCGACAAAUGCAUGCCCAAGGCCCUGUUCGAACGUACGUGACACCUGAUAUCUUCACUAAGAAACACCACGAGCGCCCGCGCACAGCCAAACACAGAGCUUGCGCUUCUGAGCUCAGAGCUUGCAAGCGCCCGCGGCAAUCUCAGCAGAGAGUGUGGUUGCAUUCGCUUCCCUUCCAGCGAUUUCAAGCACUUUUAACUCUCUUUCCAAAGUCCUUUUCAUCUUUCCCUCAUGGUACUUGUUCGCUAUCGGUCUUGGGCCUUUAUUUAGCUUUAGAUGAAAUCUACCACCUAAUUUACGCUCCAAGUCCGAGGAACGUGACUCUGAGAACAUGCGCCGUACACAGCGGACACCGAGCGAAACAAAGGAUUCUCACCCAAGUUUACGCUCUAUUCCAAGAGGCUUACGCUCGAGCCACCGAUAGCGCAAUAUCUGCAGGCUACAACCCAAAACC--AGAGCCUUGGUUUUAAGCCUGAGCGUUUCCCUGUUCGUUCGCCAUUACUAAGGGAAUCCUGUUUAGUUCCUUUUCCUCCGCUUACUUAUAUGCUUAAAUUCAGCGGGGUUGCCUGUUUGACUUCAUGCUAUGGGCCCGCAAGCAUAGCCACGUCGCACAAC---AAAGCACGUGCAGCACGUCAUUGGCAGACCAACAACACGCCGAGGCACAGGGAGGCAUUGCCAAUGGUUGAGCAAAAGAAGCACUGAAGCAAACAUACUCUCAGGGAAGCCCAAGAGUGCAAUGCGCGUUCAGGAGGCCAUUGGUUCACCGAGUUCUGCAAUUCAC
>JQ247051.1_Symbiodinium_sp._G6_28S_(reversed)
-----------------------------------------------------------------------------------------------------------------------------------------------------UUAGUUCACCAUCUUUCGGGUCCUAACACACAUGCUCU--UACUCAAACUUCUCCCAAUUGAUCAGUCAGUUGCUGGUGC--AAAAUCCCAGCAGUCACCUUCAUUGCGCACACAGGCUUAGCACCUGAGAACUUGCAUACGUGCUAGACUCCUUGGUCCGUGUUUCAAGACGGGUCGAAAAAAACCACUGAAUCAGCAAGCCACAUAUGUCCGAAUCCCACGGAGCACAGGAUAUCGCUCACGAGCGACAAAUGCAUGCCCAAGGCCCUGUUCGAACGUACGUGACACCUGAUAUCUUCACUAAGAAACACCACGAGCGCCCGCGCACAGCCAAACACAGAGCUUGCGCUUCUGAGCUCAGAGCUUGCAAGCGCCCGCGGCAAUCUCAGCAGAGAGUGUGGUUGCAUUCGCUUCCCUUCCAGCGAUUUCAAGCACUUUUAACUCUCUUUCCAAAGUCCUUUUCAUCUUUCCCUCAUGGUACUUGUUCGCUAUCGGUCUUGGGCCUUUAUUUAGCUUUAGAUGAAAUCUACCACCUAAUUUACGCUCCAAGUCCGAGGAACGUGACUCUGAGAACAUGCGCCGUACACAGCGGACACCGAGCGAAACAAAGGAUUCUCACCCAAGUUUACGCUCUAUUCCAAGAGGCUUACGCUCGAGCCACCGAUAGCGCAAUAUCUGCAGGCUACAACCCAAAACC--AGAGCCUUGGUUUUAAGCCUGAGCGUUUCCCUGUUCGUUCGCCAUUACUAAGGGAAUCCUGUUUAGUUCCUUUUCCUCCGCUUACUUAUAUGCUUAAAUUCAGCGGGGUUGCCUGUUUGACUUCAUGCUAUGGGCCCGCAAGCAUAGCCACGUCGCACAAC---AAAGCACGUGCAGCACGUCAUUGGCAGACCAACAACACGCCGAGGCACAGGGAGGCAUUGCCAAUGGUUGAGCAAAAGAAGCACUGAAGCAAACAUACUCUCAGGGAAGCCCAAGAGUGCAAUGCGCGUUCAGGAGGCCAUUGGUUCACGGAGUUCUGCAAUUCAC
>JN558089.1_Symbiodinium_sp._G2_28S_(reversed)
-----------------------------------------------------------------------------------------------------------------------------------------------------UUAGUUCACCAUCUUUCGGGUCCUAGCACACACGCUCU--UACUCAAACUUCUCCCAAUUGAUCAGUCAGUUGCUGGUGC--AAGAUCCCAGCAGUCACCUUCAUUGCGCGCACAGGCUUAGCACCUGAGAACUUGCACGCGUGCUAGACUCCUUGGUCCGUGUUUCAAGACGGGUCGAAAACAACCACUGAAUCAGCAAACAACACAAACCCGAAUCCCCAGCAGCACAGCAUGUCACUCUCGAGGGACAAGUGCAUGCCAAAGGCCCUGUUCGAACUUGCGUCACAGCUGAUGUCUUCACUAAGAAACACCGUCAGCGCAUGCGCGCAUCCAAGCACAGAACUUGCGCUUCUGAGCUCAGAACUUGCAAGCGCCCACAGCAAUCUCAGCAGAGAGUGUGGUUGCAUUCGCUUCCUUUCCAGCGAUUUCAAGCACUUUUAACUCUCUUUCCAAAGUCCUUUUCAUCUUUCCCUCAUGGUACUUGUUUGCUAUUGGUCUUGGGCCUUUAUUUAGCUUUAGAUGAAAUCUACCACCUAAUUUACGCUCCAAGUCCGAGGAACGUGACUCUGAGAACAUGCGCUGUACACGGCGGACGUCAAGCGAAACAAAGGAUUCUCACCCAAGUUUAUGCCCUGUCCCAAGAGGCUUACACUCGAGCCGCCGAUAGCGCAAUAUCUGCAGGCUACAACCCAAAACC--AGAGCUUUGGUUUUAAGCCUGAGCUUUUCCCUGUUCGUUCGCCAUUACUAAGGGAAUCCUGUUUAGUUCCUUUUCCUCCGCUUACUUAUAUGCUUAAAUUCAGCGGGGUUUCCUGUUUGACUUCAUGCUAUGGGCGCUCAAGCAUAGCCACAUUGCACAAA---AAAGCACGUGCAGCUUGUCACUGGCAGAGCAACAACAAGCCGAGGCUCAAGGGGGCAUUGCGCAAGGUUGAGCAAAAGAAGCACUGAAGCAAACAUACUCUCAGGAAAGCCCAAGAGUGCAAUGCGCGUUCAGGAGGCCAUUGAUUCACGGAGUUCUGCAAUUCAC
>JN558088.1_Symbiodinium_sp._G2b_28S_(reversed)
-----------------------------------------------------------------------------------------------------------------------------------------------------UUAGUUCACCAUCUUUCGGGUCCUAGCACACAUGCUCU--UACUCAAACUUCUCCCAAUUGAUCAGUCAGUUGCUGGUGC--AAGAUCCCAGCAGUCACCUUCAUUGCGCGCACAGGCUUAGCACCUGCGAACUUGCACGCGUGCUAGACUCCUUGGUCCGUGUUUCAAGACGGGUCGAAAACAACCACUGAAUCAGCAAACAACACAAACCCGAAUCCCCAGCAGCACAGCAUGUCACUCUCGAGGGACAAGUGCAUGCCAAAGGCCCUGUUCGAACUUGCGUCACAGCUGAUGUCUUCACUAAGAAACACCGUCAGCGCAUGCGCGCAUCCAAGCACAGAACUUGCGCUUCUGAGCUCAGAACUUGCAAGCGCCCACAGCAAUCUCAGCAGAGAGUGUGGUUGCAUUCGCUUCCUUUCCAGCGAUUUCAAGCACUUUUAACUCUCUUUCCAAAGUCCUUUUCAUCUUUCCCUCAUGGUACUUGUUUGCUAUCGGUCUUGGGCCUUUAUUUAGCUUUAGAUGAAAUCUACCACCUAAUUUACGCUCCAAGUCCGAGGAACGUGACUCUGAGAACAUGCGCUGUACACGGCGGACGUCAAGCGAAACAAAGGAUUCUCACCCAAGUUUAUGCUCUGUCCCAAGAGGCUUACACUCGAGCCGCCGAUAGCGCAAUAUCUGCAGGCUACAACCCAAAACC--AGAGCUUUGGUUUUAAGCCUGAGCUUUUCCCUGUUCGUUCGCCAUUACUAAGGGAAUCCUGUUUAGUUCCUUUUCCUCCGCUUACUUAUAUGCUUAAAUUCAGCGGGGUUUCCUGUUUGACUUCAUGCUAUGGGCGCUCAAGCAUAGCCACAUUGCACAAA---AAAGCACGUGCAGCUUGUCACUGGCAGAGCAACAACAAGCCGAGGCUCAAGGGGGCAUUGCGCAAGGUUGAGCAAAAGAAGCACUGGAGCAAACAUACUCUCAGGAAAGCCCAAGAGUGCAAUGCGCGUUCAGGAGGCCAUUGGUUCACGGAGUUCUGCAAUUCAC
>JN558103.1_Protodinium_simplex_28S_(reversed)
------------------------------------------------------------------------------------------------------------------------------------------------------UAGUUCACCAUCUUUCGGGUCCUAACACAUAUGCUCA--UACUCAAACUUCUCUCAAUUGAUCGGUCGGUUGCUGGUGC-AAAGAUCCCAGCUGUCACCUUCAUUGCGCCCAGAGGCUUGCCACCUGUGAACUUGCACAUGUGCUAGACUCCUUGGUCCGUGUUUCAAGACGGGUCGAAGAGAACCAUUUCGUCAGCAAGCUGUACACGCCUGAGUCCCUACAAAGACAAGACUCACUCCGCGGAG-AUCGUCAUGACAAAGAGGCUAUCCCCAAGCAUGAACAGAAGUUGACUCACAAGCUGAGAAACAGCACACACAGCCGCUCAACUCCAACUACCACGCUUGCGCUGAAGCAGCCGGGCAUCACAGGAGCAUGCACCAAUCUCAGCCAGAGGACUGGUUCCAUUCGCUUCCCUUUCAGCAAUUUCAAACACUUUUAACUCUCUUUUCAAAGUCCUUUUCAUCUUUCCCUCAUGGUACUUGUUUGCUAUCGGUCUCAAGCCUAUAUUUAGCUUUAGAUGAAAUUUACCACCCACUUUACGCACCAAUUCCGAGGUACGCGACUCUGAGAACAUGUACCGUGCACGGUGGACUGCAGAUGAAACACAGGAUUCUCACCCACGUUGAUGCUCUUUUCCAAGAGGCUUACACCUGCGCCUCCGUUGGUACUAUGUCUAGAGGCUACAAUCCAAGGCC--GAAGCCCCAGUUUCCAAGCCGAGCUCAUCCCUGUUCGUUCGCCAUUACUAAGGGAAUCCUAUUUAGUUCCUUUUCCUCCGCUUACUUAUAUGCUUAAAUUCAGCGGGUUUGCUGACCUGACUUCAUGCUGUGCAGCAAGAAGACACACAACA-AGAGGAAC---ACAAGUUGUAGAAUGUGCCACUCGCUCCGCUGUGGCACACAAAGACACAUGCAUCA--CGCAUGCAUGAGGAUUCCACAAGCACUGAAGCAGGUAUACUCCCAGGGAAUCCCGAGAGUGCAAUGCACGUUCAAGAAUCCAUUGGUUCACGGAGUUCUGCAAUUCAC
>JN558108.1_Polarella_glacialis_28S_(reversed)
-----------------------------------------------------------------------------------------------------------------------------------------------------UUAGUUCACCAUCUUUCGGGUCCUAACACAUAUGCUCA--UACUCAAACUUCUCUCAAUUGAUUGGUCGGUUGCUGGUGC-AAGAAUCCCAGCUGUCACCUUCAUUGCGCAAGCAGGCUUACCACCUGUGAACUCGCACAUGUGCUAGACUCCUUGGUCCGUGUUUCAAGACGGGUCGAAGAGAACCAUUUCGUCACCAAACUGUACACACCUGGGUCCCCACAAGCACAAGACCGACUCCACAGAGAAGAAUCAUGAACCUGGGGCUUUCCUCAAGUAUGAACAGCGGUUGACUAACAAGCUGAGAGUCACCACACACAGCCGCUCAACACCAACUGCAACGCUUGCGCUGAAGCAGCCAGGUAUCACAGGAGCAUGCAACAAUCUCAGCCAGAGGACUGGUUCCAUUCGCUUCCCUUUCAGCGAUUUCAAGCACUUUUAACUCUCUUUUCAAAGUCCUUUUCAUCUUUCCCUCAUGGUACUUGUUUGCUAUCGGUCUCAAGCCUAUAUUUAGCUUUAGAUGAAAUUUACCACCCACUUUACGCUCCAAUUCCGAGGAACGCGACUCUGAGAACAUGUGCCGUGCACGGUGGACUGCAGAUGAAACACAGGAUUCUCACCCACGUUGAUGCUCUUUUCCAAGAGGCUUACACCUGCGCCUCCGUUGGCAAUAUGUCUCGAGGCUACAAUCCAGAGCC--AAGGCCCCAGUUUCCAAGCCGAGCUCAUCCCUGUUCGUUCGCCAUUACUAAGGGAAUCCUAUUUAGUUCCUUUUCCUCCGCUUACUUAUAUGCUUAAAUUCAGCGGGUUUGCUGACCUGACUUCAUGCUGUGCAAUGGAGCCCUUGACACCGCAACGCAUC---ACAAGUUGCAGAAUGUGCCACUGGCUGUGUCAUGGCACACAGAGACACAGGCAUGA--CACCUGCAUGAGGAUUCCACAAGCACUGAAGCAGGCAUACUCCCAGGGAAUCCCGAGAGUGUAAUGCACGUUCAAGUUUCCAUUGGUUCACGGAGUUCUGCAAUUCAC
>JN558106.1_Pelagodinium_beii_28S_(reversed)
-----------------------------------------------------------------------------------------------------------------------------------------------------UUAGUUCACCAUCUUUCGGGUCCUAACACAUAUGCUCA--UACUCAAACUUCUCUCAAUUGAUUGGUCGGUUGCUGGUGC-AAAUAUCCCAGCAGUCACCUUCAUUGCGCAAGCAGGCUUGCCACCUGUGAACUUGCACAUGUGCUAGACUCCUUGGUCCGUGUUUCAAGACGGGUCGAAGAGAACCAUUUUGUCACCAAA-AGUACGCACCUGAGUCCCUACAAGCACAGGAGCAACUCCGCAGAGAAGCGACGUGUACCUGAGGCUAUCCCCAAGCGCAAACAGAGGUUGACUAACAAGCUGAGAAACACCACACGCAGCUGAUCAACUCUAACUACAACACUUGCGUUGAAGCAGCCAGGCAUCACAGUAGCAUGCAGCAAUCUCAGCCAGAAGACUGGUUCCAUUCGCUUCCCUUUCAGCGAUUUCAUGCACUUUUAACUCUCUUUUCAAAGUCCUUUUCAUCUUUCCCUCAUGGUACUUGUUUGCUAUCGGUCUCAAGCCUAUAUUUAGCUUUAGAUGAAAUUUACCACCCACUUUACGCUCCAAUUCCGAGGAACGCGACUCUGAGAACAUGUGCCGUGCACGGUGGACUGCAAGUGAAACACAGGAUUCUCACCCACAUUGAUGCUCUUUUCCAAGAGGCUUGCACCUGCGCCUCCGUUGGCACUAUGUCUAGAGGCUACAAUCCAAGGCC--AAGGCCCCAGUUUCCAAGCCGAGCUCAUCCCUGUUCGUUCGCCAUUACUAAGGGAAUCCUAUUUAGUUCCUUUUCCUCCGCUUACUUAUAUGCUUAAAUUCAGCGGGUUUGCUGACCUGACUUCAUGCUGUGCAACUUUGAG----GCAACACAACACUUC---ACAAGUUGCAG-AUGCGCCACUAACUCCGCCAUGGCACACAAAGACGCAGGCACAAAGCACCUGCAUGAGGAUUCCACAAGCACUGAAGCAGGCAUACUCCCAGGGAAUCCCGAGAGUGCAAUGCACGUUCAAAGAUCCAUUGGUUCACGGAGUUCUGCAAUUCAC
>JN558084.1_Symbiodinium_sp._E1_28S_(reversed)
-----------------------------------------------------------------------------------------------------------------------------------------------------UUAGUUCACCAUCUUUCGGGUCCUAACACACACGCUCU--GACUCAAACUUCUCCCAAUUGAUUAGUCGGUUGCUAGCGCAAAGCAUCCCAGCAGUCACCUUCAUUAUGCUCACUGGCUUGUCGCCCGAGAACUUGCACAUGUGCUAGACUCCUUGGUCCGUGUUUCAAGACGGGUCGAAGAGAACCAUUUAAUCAGCAAGACACGCUCGCCUGAAUCCCCAGAGGCGCCGAAGCAAUUCCGCAGAAGAGCCGCGCGCGACAAGGGCCAUCCUCAAGCGAGCGUUGCAGCUGACGAGCAAGCUGAGAAACACCGCGAGCGUUCCUUCACGUAUGUGCGAAAAGCUUACGCAUUCACACACAAGGCUAGUGAAAACUCGCAGCAGUCUCAGCCAGGGUCUUGGUUCCAUUCGCUUCCCCUUCAGCGAUUUCAAGCACUUUUAACUCUCUUUCCAAAGUCCUUUUCAUCUUUCCCUCAUGGUACUUGUUUGCUAUCGGUCUCGAGCUUAUAUUUCGCUGUAGAUGAAAUUUACCACCUAAUUUACGCUCCAAUUCCAAGGAGCGUGACUUUAAGAGCACGCACCGUACGCAGCGGACGUCAAGCGACGCACAGGAUUCUCACCCGAGUGAAUGCUCUUUUCCAAGAGGCUUACGCUUGCGCCGCUGUUGGUGCUGUGUCUGCAGGUCACAACCCAAGACC--GAAGCCUUAGUUUCCAACCCAAGCUGUUCCCCCUUCGUUCGCCAUUACUAAGGGAAUCCUAUUUAGUUCCUUUUCCUCCGCUUACUUAUAUGCUUAAAUUCAGCGGGUUUGCUUGUCUGACUUCAUGCUAAGAAAACGGACACACUGCCCAGUGAUACCUC---CCGGUUUGUG--GCGCGCCGCUGCAAAUGCAGCAGCGCACAGAGGCUCAAGGCUUCUCCAGGCGAA----GAUAUGAAAAGCACUGAAGCAGACAUACUCUCAGGCGGUCCCAAGAGUGCAAUGCGAGUUCAGGGUGCUAUUGGUUCACGGAGUUCUGCAAUUCAC
