# Supplementary material for: Biodiversity of symbiotic microalgae associated with meiofaunal marine acoels in Southern Japan
Source: PeerJ. 2023 Oct 5;11:e16078. doi: 10.7717/peerj.16078 (PMC10560497; doi:10.7717/peerj.16078)
Supplement: Supplemental Information 8 [file peerj-11-16078-s008.fasta]

>AY460591.1_A._operculatum_strain_CAWD55
--------------------TCAGTAGGTGGAGAAAAGGCAAT--AATGATTGCTTCTGAGTACTTGCGGACGAAAAGAAGAAGGCACATAATCACATTTGTGGTG-TCCAAGTTGTAGTTTGCACTTGTCCGACAAACCTT------GACATAAGCTCATTGGAACTGGGCGCCACAGCGGGTTAGAGTCCCACGTGTGGCCTGTTGGGATTTGTGAAAGGGGTGCTTTGATTGAGTTGCGCTTCTTTGGAATGGGGTGTGAATCTGGTGGTACGTGTCACCCAATGCACA--GCGATGCTGGGACTGATAGTGAACAAGTACCATGAGGGAATGGTGAAAAGAACTTTGGAAAGAGAGGCAAGAGTGCATGTGATTTCAGTGGGCAAAGGGAGTTTGATTGATGACTTGTTTTCTGATTGC-----GCTGCCTGCGTGCGCG-------CTGCGCATTGCGCATCAAGCAGCGTGTTCTGATTTTGCGTG----------TCCTAACTGTGCGCGTTGGGAACATTTC---CTAGGTCATGTTCTTGCCTTGGCTTCACCCAACGTACTTCCAGGACCTGTCATTGAAACCTCGCCCGTCTTGAAACACGGATCAAGGAGTCTGGTGTGTGTGCAAGTCATAGTGTTGTAGACCTCAGGGCGGAGAGAGGTTGTTT-GCTGGCACATCTGCCCCAGCGCCCAA-----CAACAAGGAGAACCTTGAGTTTGAGCGCATGCATCTGGACCCGAAAGGTGGTGAACTATGCTTGTGAGAAGTAAAGTCAGAGGAAACTCTGATGGAAGCATGCAGTGGTACTGACGTGCAAATCGTTCACCTGACTTGGGTGTAGGGGCGAAAGACTAATCGAACCACCTGGTAGCTGGTTCCCTCCGAAGTTTCCCTCAGGATAGCTGCAGCATTGTAGGTTTGTTGGGTAGAGCAAATGATGTGAGGAAGTGGGG-CGTGCAACCCCAGACCTCCCCTCAAACTCTTAATGGGCAAGCTCTGTGG-ATCACTTTGCTAGCTTCAAGAGGTGCACCCCGGCTTGGAGTGGGCCACTTTTGGTAAGCAGAACTGGTGATGAGGGATGCCCCTTTTGCTGGGCTAGAGTGCCAAACTGCGTGCTAAAGACCTAACACAAAGGGTGTTGGTTCATTCTGACAGCAGGGCGGTGGTCATGGAAGTTGAAATTCGCCAAGGAGTGTGTAACAACTCACCTGCCGAATGGACTAGCCCTGAAAATGGATGGCGCTCAAACACTTGACTGATTCCCAGCCACCACAGTAATTGCTGTGG--GTGTGTAGGGGGGCATGGTGATTGTGTGAAAGCCAATGTT-----------------------------------------------
>AY460592.1_A._operculatum_strain_CAWD56
--------------------TCAGTAGGTGGAGAAAAGGCAAT--AATGATTGCTTCTGAGTACTTGCGGACGAAAAGAAGAAGGCACATAATCACATTTGTGGTG-TCCAAGTTGTAGTTTGCACTTGTCCGACAAACCTT------GACATAAGCTCATTGGAACTGGGCGCCACAGCGGGTTAGAGTCCCACGTGTGGCCTGTTGGGATTTGTGAAAGGGGTGCTTTGATTGAGTTGCGCTTCTTTGGAATGGGGTGTGAATCTGGTGGTACGTGTCACCCAATGCACA--GCGATGCTGGGACTGATAGTGAACAAGTACCATGAGGGAATGGTGAAAAGAACTTTGGAAAGAGAGGCAAGAGTGCATGTGATTTCAGTGGGCAAAGGGAGTTTGATTGATGACTTGTTTTCTGATTGC-----GCTGCCTGCGTGCGCG-------CTGCGCATTGCGCATCAAGCAGCGTGTTCTGATTTTGCGTG----------TCCTAACTGTGCGCGTTGGGAACATTTC---CTAGGTCATGTTCTTGCCTTGGCTTCACCCAACGTACTTCCAGGACCTGTCATTGAAACCTCGCCCGTCTTGAAACACGGATCAAGGAGTCTGGTGTGTGTGCAAGTCATAGTGTTGTAGACCTCAGGGCGGAGAGAGGTTGTTT-GCTGGCACATCTGCCCCAGCGCCCAA-----CAACAAGGAGAACCTTGAGTTTGAGCGCATGCATCTGGACCCGAAAGGTGGTGAACTATGCTTGTGAGAAGTAAAGTCAGAGGAAACTCTGATGGAAGCATGCAGTGGTACTGACGTGCAAATCGTTCACCTGACTTGGGTGTAGGGGCGAAAGACTAATCGAACCACCTGGTAGCTGGTTCCCTCCGAAGTTTCCCTCAGGATAGCTGCAGCATTGTAGGTTTGTTGGGTAGAGCAAATGATGTGAGGAAGTGGGG-CGTGCAACCCCAGACCTCCCCTCAAACTCTTAATGGGCAAGCTCTGTGG-ATCACTTTGCTAGCTTCAAGAGGTGCACCCCGGCTTGGAGTGGGCCACTTTTGGTAAGCAGAACTGGTGATGAGGGATGCCCCTTTTGCTGGGCTAGAGTGCCAAACTGCGTGCTAAAGACCTAACACAAAGGGTGTTGGTTCATTCTGACAGCAGGGCGGTGGTCATGGAAGTTGAAATTCGCCAAGGAGTGTGTAACAACTCACCTGCCGAATGGACTAGCCCTGAAAATGGATGGCGCTCAAACACTTGACTGATTCCCAGCCACCACAGTAATTGCTGTGG--GTGTGTAGGGGGGCATGGTGATTGTGTGAAAGCCAATGTT-----------------------------------------------
>MN622810.1_A._operculatum_large_subunit
--------------------TCAGTAGGTGGAGAAAAGGCAAT--AATGATTGCTTCTGAGTACTTGCGGACGAAAAGAAGAAGGCACATAATCACATATGCTTGTGTCCAAGTTGTAGTTTGCACTTGTCCGACAAACCTT------GACATAAGCTCATTGGAACTGGGCGCCACAGCGGGTTAGAGTCCCACGTGTGGCCTGTTGGGATTTGTGAAAGGGGTGCTTTGATTGAGTTGCACTTCTTTGGAATGGGGTGTGAATCTGGTGGTACGTGTCACCCAATGCAAA--GCGATGCTGGGACTGATAGTGAACAAGTACCATGAGGGAATGGTGAAAAGAACTTTGGAAAGAGAGGCAAGAGTGCATGTGATTTCAGTGGGCAAAGGGAGTTTGATTGATGACTTGTTTTCTGATTGC-----GCTGCCTGCATGTGTG-------TTGTGCATTGCGCATCAAGCAGTGTGTTCTGATTTTGCGTG----------TCCATATTGTGCTCGTTAGGAACATTTC---CTAGGTCATGTTCTTGTCTTGGCTTCACCCAACGTACTTCAAGGACCTGTCATTGAAACCTCGCCCGTCTTGAAACACGGATCAAGGAGTCTGGTGTGTGTGCAAGTCATAGTGTTGTAAACCTCAGGGCGGAGAGAGGTTGTTT-GCTGGCACATCTGCCCCAGCGCCCAA-----CAACAAGGAGAACCTTGAGTTTGAGCGCATGCATCTGGACCCGAAAGGTGGTGAACTATGCTTGTGAGAAGTAAAGTCAGAGGAAACTCTGATGGAAGCATGCAGTGGTACTGACGTGCAAATCGTTCACCTGACTTGGGTGTAGGGGCGAAAGACTAATCGAACCACCT--------------------------------------------------------------------------------------------------------------------------------------------------------------------------------------------------------------------------------------------------------------------------------------------------------------------------------------------------------------------------------------------------------------------------------------------------------------------------------------------------------------------------------
>KR229990.1_A._operculatum_strain_D1A3_la
--------------------TCAGTAGGTGGAGAAAAGGCAAT--AATGATTGCTTCTGAGTACTTGCGGACGAAAAGAAGAAGGCACATAATCACATTTGCTTGTGTCCAAGTTGTAGTTTGCACTTGTCCGACAAACCTT------GACATAAGCTCATTGGAACTGGGCGCCACAGCGGGTTAGAGTCCCACGTGTGGCCTGTTGGGATTTGTGAAAGGGGTGCTTTGATTGAGTTGCACTTCTTTGGAATGGGGTGTGAATCTGGTGGTACGTGTCACCCAATGCAAA--GCGATGCTGGGACTGATAGTGAACAAGTACCATGAGGGAATGGTGAAAAGAACTTTGGAAAGAGAGGCAAGAGTGCATGTGATTTCAGTGGGCAAAGGGAGTTTGATTGATGACTTGTTTTCTGATTGC-----GCTGCCTGCATGCGCG-------TTGTGCATTGCGCATCAAGCAGTGTGTTCTGATTTTGCGTG----------TCCAACTTGTGCTCGTTAGGAACATTTC---CTAGGTCATGTTCTTGTCTTGGCTTCACCCAACGTACTTCTAGGACCTGTCATTGAAACCTCGCCCGTCTTGAAACACGGATCAAGGAGTCTGGTGTGTGTGCAAGTCATAGTGTTGTAGACCTCAGGGCGGAGAGAGGTTGTTT-GCTGGCACATCTGCCCCAGCGCCCAA-----CAACAAGGAGAACCTTGAGTTTGAGCGCATGCATCTGGACCCGAAAGGTGGTGAACTATGCTTGTGAGAAGTAAAGTCAGAGGAAACTCTGATGGAAGCATGCAGTGGTACTGACGTGCAAATCGTTCACCTGACTTGGGTGTAGGGGCGAAAGACTAATCGAACCACCTAGTAGT--GTT----------TTTCCCTCCCGAAA---------------------------------------------------------------------------------------------------------------------------------------------------------------------------------------------------------------------------------------------------------------------------------------------------------------------------------------------------------------------------------------------------------------------------------------------------------------------------------------------
>MK403886.1_A._operculatum_strain_JE6-D1R
--------------------TCAGTAGGTGGAGAAAAGGCAAT--AATGATTGCTTCTGAGTACTTGCGGACGAAAAGAAGAAGGCACATAATCACATTTGTTGTG-TCCAAGTTGTAGTTTGCACTTGTCCGACAAACCTT------GACATAAGCTCATTGGAACTGGGCGCCACAGCGGGTTAGAGTCCCACGTGTGGCCTGTTGGGATTTGTGAAAGGGGTGCTTTGATTGAGTTGCACTTCTTTGGAATGGGGTGTGAATCTGGTGGTACGTGTCACCCAATGCAAA--GCGATGCTGGGACTGATAGTGAACAAGTACCATGAGGGAATGGTGAAAAGAACTTTGGAAAGAGAGGCAAGAGTGCATGTGATTTCAGTGGGCAAAGGGAGTTTGATTGATGACTTGTTTTCTGATTGC-----GCTGCCTGCATGCGCG-------TTGTGCATTGCGCATCAAGCAGTGTGTTCTGATTTTGCGTG----------TCCAACTTGTGCTCGTTAGGAACATTTC---CTAGGTCATGTTCTTGTCTTGGCTTCACCCAACGTACTTCTAGGACCTGTCATTGAAACCTCGCCCGTCTTGAAACACGGATCAAGGAGTCTGGTGTGTGTGCAAGTCATAGTGTTGTAGACCTCAGGGCGGAGAGAGGTTGTTT-GCTGGCACATCTGCCCCAGCGCCCAA-----CAACAAGGAGAACCTTGAGTTTGAGCGCATGCATCTGGACCCGAAAGGTGGTGAACTATGCTTGTGAGAAGTAAAGTCAGAGGAAACTCTGATGGAAGCATGCAGTGGTACTGACGTGCAAATCGTTCACCTGACTTGGGTGTAGGGGCGAAAGACTAATCGAACCACC---------------------------------------------------------------------------------------------------------------------------------------------------------------------------------------------------------------------------------------------------------------------------------------------------------------------------------------------------------------------------------------------------------------------------------------------------------------------------------------------------------------------------------
>AY455674.1_A._operculatum_large_subunit
--------------------TCAGTAGGTGAAGAAAAGGCAAT--AATGATTGCTTCTGAGTACTTGCGGACGAAAAGAAGAAGGCACATAATCACATTTGTAGTG-TCCAAGTTGTAGTTTGCACTTGTCCGACAAACCTT------GACATAAGCTCATTGGAACTGGGCGCCACAGCGGGTTAGAGTCCCACGTGTGGCCTGTTGGGATTTGTGAAAGGGGTGCGTTGATTGAGTTGCACTTCTTTGGAATGGGGTGTGAATCTGGTGGTACGTGTCACCCAATGCAAA--GCGATGCTGGGACTGATAGTGAATAAGTACCATGAGGGAATGGTGAAAAGAACTTTGGAAAGAGAGGCAAGAGTGCATGTGATTTCAGTGGGCAAAGGGAGTTTGATTGATGACTTGTTTTTTGACTGC-----ACTGCCTGCATGCGTG-------TTGTGCATTGTGCGTCAAGCAGTGTGTTCTGATTTTGCGTG----------TCCAAATTGTGCTCGTTAGGAACACTTC---CTAGGTCATGTTCTTGTCTTGGCTTCACCCAACGTACGTCCAGGACCTGTCAATTAAACCTCGCCCGTCTTGAAACACGGATCAAGGAGTCTGGTGTGTGTGCAAGTCATAGTGTTGTAGACCTCAGGGCGGAGAGAGGTTGTTT-GCTGGCACATCTGCCCCAGCGCCCAA-----CAACAAGGAGAACCTTGAGTTTGAGCGCATGCATCTGGACCCGAAAGGTGGTGAACTATGCTTGTGAGAAGTAAAGTCAGAGGAAACTCTGATGGAAGCATGCAGTGGTACTGACGTGCAAATCGTTCACCTGACTTGGGTGTAGGGGCGAAAGACTAATCGAACCACCTGGTAGCTGGTTCCCTCCGAAGTTTCCCTCAGGATAGCTGCAGCATTGTAGGTTTGTTGGGTAGAGCAAATGATGTGAGGAAGTGGGG-CGTGCAACCCCAGACCTCCCCTCAAACTCTTAATGGGCAAGCTCTGTGG-ATCACTTTGCTAGCTTCAAGAGGTGCACCCCGGCTTGGAGTGGGCCACTTTTGGTAAGCAGAACTGGTGATGAGGGATGCCCCTTTTGCTGGGCTAGAGTGCCAAACTGCGTGCTAAAGACCTAACACAAAGGGTGTTGGTTCATTCTGACAGCAGGGCGGTGGTCATGGAAGTTGAAATTCGCCAAGGAGTGTGTAACAACTCACCTGCCGAATGGACTAGCCCTGAAAATGGATGGCGCTCAAACACTTGACTAATTCCCAGCCACCACAGTAACTGCTGTGG--GTGTGTAGGGGGGCATGGTGATTGTGTGAAAGCCAATGTT-----------------------------------------------
>MN062983.1_A._operculatum_strain_Ao-Ecpb
------------------------------------------------------------------GCGGACGAAAAGAAGAAGGCACATAATCACATTTGTAGTG-TCCAAGTTGTAGTTTGCACTTGTCCGACAAACCTT------GACATAAGCTCATTGGAACTGGGCGCCACAGCGGGTTAGAGTCCCACGTGTGGCCTGTTGGGATTTGTGAAAGGGGTGCTTTGATTGAGTTGCACTTCTTTGGAATGGGGTGTGAATCTGGTGGTACGTGTCACCCAATGCAAA--GCGATACTGGGACTGATAGTGAACAAGTACCATGAGGGAATGGTGAAAAGAACTTTGGAAAGAGAGGCAAGAGTGCATGTGATTTCAGTGGGCAAAGGGAGTTTGATTGATGACTTGTTTTCTGATTGC-----ACTGCCTGCATGTGTG-------TTGTGCATTGTGCATCAAGCAGTGTGTTCTGATTTTGCGTG----------TCCAAATTGTGCTCGTTAGGAACATTTC---CTAGGTCATGTTCTTGTCTTGGCTTCACCCAACGTACTTCCAGGACCTGTCATTGAAACCTCGCCCGTCTTGAAACACGGATCAAGGAGTCTGGTGTGTGTGCAAGTCATAGTGTTGTAGACCTCAGGGCGGAGAGAGGTTGTTT-GCTGGCACATCTGCTCCAGCGCCCAA-----CAACAAGGAGAACCTTGAGTTTGAGCGCATGCATCTGGACCCGAAAGGTGGTGAACTATGCTTGTGAGAAGTAAAGTCAGAGGAAACTCTGATGGAAGCATGCAGTGGTACTGACGTGCAAATCGTTCACCTGACTTG----------------------------------------------------------------------------------------------------------------------------------------------------------------------------------------------------------------------------------------------------------------------------------------------------------------------------------------------------------------------------------------------------------------------------------------------------------------------------------------------------------------------------------------------------------------
>AY460590.1_A._operculatum_strain_CAWD42
--------------------TCAGTAGGTGGAGAAAAGGCAAT--AATGATTGCTTCTGAGTACTTGCGGACGAAAAGAAGAAGGCACATAATCACATTTGTAGTG-TCCAAGTTGTAGTTTGCACTTGTCCGACAAACCTT------GACATAAGCTCATTGGAACTGGGCGCCACAGCGGGTTAGAGTCCCACGTGTGGCCTGTTGGGATTTGTGAAAGGGGTGCTTTGATTGAGTTGCACTTCTTTGGAATGGGGTGTGAATCTGGTGGTACGTGTCACCCAATGCAAA--GCGATGCTGGGACTGATAGTGAACAAGTACCATGAGGGAATGGTGAAAAGAACTTTGGAAAGAGAGGCAAGAGTGCATGTGATTTCAGTGGGCAAAGGGAGTTTGATTGATGACTTGTTTTCTGACTGC-----ACTGCCTGCATGCGTG-------TTGTGCATTGTGCGTCCAGCAGTGTGTTCTGATTTTGCGTG----------TCCAAATTGTGCTCGTTAGGAACATTTC---CTAGGTCATGTTCTTGTCTTGGCTTCACCCAACGTACTTCCAGGACCTGTCATTGAAACCTCGCCCGTCTTGAAACACGGATCAAGGAGTCTGGTGTGTGTGCAAGTCATAGTGTTGTAGACCTCAGGGCGGAGAGAGGTTGTTT-GCTGGCACATCTGCCCCAGCGCCCAA-----CAACAAGGAGAACCTTGAGTTTGAGCGCATGCATCTGGACCCGAAAGGTGGTGAACTATGCTTGTGAGAAGTAAAGTCAGAGGAAACTCTGATGGAAGCATGCAGTGGTACTGACGTGCAAATCGTTCACCTGACTTGGGTGTAGGGGCGAAAGACTAATCGAACCACCTGGTAGCTGGTTCCCTCCGAAGTTTCCCTCAGGATAGCTGCAGCATTGTAGGTTTGTTGGGTAGAGCAAATGATGTGAGGAAGTGGGG-CGTGCAACCCCAGACCTCCCCTCAAACTCTTAATGGGCAAGCTCTGTGG-ATCACTTTGCTAGCTTCAAGAGGTGCACCCCGGCTTGGAGT-GGCCACTTTTGGTAAGCAGAACTGGTGATGAGGGATGCCCCTTTTGCTGGGCTAGAGTGCCAAACTGCGTGCTAAAGACCTAACACAAAGGGTGTTGGTTCATTCTGACAGCAGGGCGGTGGTCATGGAAGTTGAAATTCGCCAAGGAGTGTGTAACAACTCACCTGCCGAATGGACTAGCCCTGAAAATGGATGGCGCTCAAACACTTGACTGATTCCCAGCCACCACAGTAACTTCTGTGG--GTGTGTAGGGGGGCATGGTGATTGTGTGAAAGCCAATGTT-----------------------------------------------
>MT325891.1_A._operculatum_isolate_AA60_l
-------------------------------------------------------------------CGGACGAAAAGAAGAAGGCACATAATCACATTTGCTTGTGTCCAAGTTGTAGTTTGCACTTGTCCGACAAACCTT------GACATAAGCTCATTGGAACTGGGCGCCACAGCGGGTTAGAGTCCCACGTGTGGCCTGTTGGGATTTGTGAAAGGGGTGCTTTGATTGAGTTGCACTTCTTTGGAATGGGGTGTGAATCTGGTGGTACGTGTCACCCAATGCAAA--GCGATGCTGGGACTGATAGTGAACAAGTACCATGAGGGAATGGTGAAAAGAACTTTGGAAAGAGAGGCAAGAGTGCATGTGATTTCAGTGGGCAAAGGGAGTTTGATTGATGACTTGTTTTCTGACTGC-----ACTGCCTGCATGCGTG-------TTGTGCATTGTGCGTCAAGCAGTGTGTTCTGATTTTGCGTG----------TCCAAATTGTGCTCGTTAGGAACACTTC---CTAGGTCATGTTCTTGTCTTGGCTTCACCCAACGTACTTCCAGGACCTGTCATTGAAACCTCGCCCGTCTTGAAACACGGATCAAGGAGTCTGGTGTGTGTGCAAGTCATAGTGTTGTAGACCTCAGGGCGGAGAGAGGTTGTTT-GCTGGCACATCTGCCCCAGCGCCCAA-----CAACAAAGAGAACCTTGAGTTTGAGCGCATGCATCTGGACCCGAAAG-TGGTGAACTATGCTTGTGAGAAGTAAAGTCAGAGGAAACTCTGATGGAAGCATGCAGTGGTACTGACGTGCAAATCGTTCACCTGACTTGGGTGTAGGGGCGAAAGACTAATCG-ACCACCTGGTAGCTGGTCCCCTCCGAAAGTTTCCCCTC-------------------------------------------------------------------------------------------------------------------------------------------------------------------------------------------------------------------------------------------------------------------------------------------------------------------------------------------------------------------------------------------------------------------------------------------------------------------------------------------------
>MN062984.1_A._operculatum_strain_Ao-Rec-
------------------------------------------------------------------------------------------------------------------------------------------CTT-------GACATAAGCTCATTGGAACTGGGCGCCACAGCGGGTTAGAGTCCCACGTGTGGCCTGTTGGGATTTGTGAAAGGGGTGCTTTGATTGAGTTGCACTTCTTTGGAATGGGGTGTGAATCTGGTGGTACGTGTCACCCAATGCAAA--GCGATGCTGGGACTGATAGTGAACAAGTACCATGAGGGAATGGTGAAAAGAACTTTGGAAAGAGAGGCAAGAGTGCATGTGATTTCAGTGGGCAAAGGGAGTTTGATTGATGACTTGTTTTCTGACTGC-----ACTGCCTGCATGCGTG-------TTGTGCATTGTGCGTCAAGCAGTGTGTTCTGATTTTGCGTG----------TCCAAATTGTGCTCGTTAGGAACACTTC---CTAGGTCATGTTCTTGTCTTGGCTTCACCCAACGTACTTCCAGGACCTGTCATTGAAACCCCGCCCGTCTTGAAACACGGATCAAGGAGTCTGGTGTGTGTGCAAGTCATAGTGTTGTAGACCTCAGGGCGGAGAGAGGTTGTTT-GCTGGCACATCTGCCCCAGCGCCCAA-----CAACAAGGAGAACCTTGAGTTTGAGCGCATGCATCTGGACCCGAAAGGTGGTGAACTATGCTTGTGAGAAGTAAAGTCAGAGGAAACT------------------------------------------------------------------------------------------------------------------------------------------------------------------------------------------------------------------------------------------------------------------------------------------------------------------------------------------------------------------------------------------------------------------------------------------------------------------------------------------------------------------------------------------------------------------------------------------------------------------
>KT371439.1_A._sp._SK-2015_strain_AmGMM3
--------------------------GACAGATGAGAGCACGCTGAAAATTTAGTACTTCGCAAGGTTTACGGATAACGAATATGATTATTGTGAGAACCATTTGTCTGTGGAGTGTTGCCTGAAGGTGCCCAGC------GAGTGCAGGTGCATGCATCTTGGAATGGAGCACCTCAGAGGGCTATTGCCCCTCTTCT-ACTGGACATACTGCATGCTTAGCTTGGTGCCTGGGAGTCGCTTTCTTTGGGAATAGAGTGCAAATAGGGTGGTATGTTTTGCCTCACGCTGTCTCTGGGCTCAAGACCAATAAAGAAGAAGTACCATGAGGGAAGGGTGAAAAGGACTTTGAAAAGAGGGTTAAGAGCATGTGCATCTGCTGAATAGGAGGAGAATTGAGTGTGTGCCTGGTTGCCAGGTAGCGAGCTGCAGCTTT---TTGTGGTACA--CTGTGCTTGGTGGCCCCTGCTGCCAGTTTGAGCTTGCCATGGCATAACTGTATCTAGGGTGGCTTGCGTGAATTGTTGCTCACTGTATGCTATCCATGTG----------GTAGTGTCC----CCAATGGCAAAGTGCAACTTCACCCGTCTTGAAACACGGACCAAGGAGTCTAGCGTGCATGCGAGT--CAGCAATTCCTCGTTGGTGGCGCAGGGAAATCAGTG-TTTTGGAGCTTTGCATGGATGACCAATAGTTCACT--GGAGCTTTTTGAGTCAGAACATGTGTGCTAGCACCCGAAAGGTGGTGAACTATGCTTGTGTAGTGCAAAGGCAGGGGAAACTCTGATGGAGGCTCATCATGATACTGACGTGCAAATCGTTCGTTTGACATGGGTATAGGGGCGAAAGACTAATCGAACCACCTAGTAGCTGGTTCCCTCCGAAGTTTCCCTCAGGATAGCCAGAGATGGACACTTGTATCAGGTAAAGCCAATGATTTGAGGAATCAGGGGTGTG-TGTCTTTGACCTACTCTCAAACTTTCAATGGGTACACTCTGCAC-CTTGCTTGCAGGAAGAGCTGCCAAACAATGACTCTCTGAGTGGGCCACTTTTGGTAAGCAGGACTGGTGATGAGGGGTGAACCTAACAAGGGGATATGGTGCTGGAATATTTGCTCATGAGATACTACAAAGGGTGCTGGTTCATATGGACAGCAGGACGGTGGTCATGGAAGTTGAAATCCGCTGAGGAGTGTGTAACAACTCACCTGCCGAATGGACTAACCCCGAAAATGGATGGCGCTGAAGCATGTGGCCAATACCCTTTTGCTTTTGTGTTTCCGCAG---CTGAGTAGGAGGGCATGATATCTGCAATGATGCCAGACTG-----------------------------------------------
>AY455677.1_A._incoloratum_large_subunit
---------------------------AGGTGGAGAAGAGAACTAAACAGGATTCCCTTAGTAATGGCGAATGAATTGGGATCAGTGCAGTGTCAGAATCAGCTTGCCCTGAAGTGTAGTCTCAAGAAGTCATGCCAACATGGGCTCAGGTGTAAGCCTTTTGGAAAAGAGCACCAGTGAGGGTTAGAGTCCTGTCCATCATCTGGCGTCCTTCGTGCCCGGCATGGCTTCTGCGAGTCGTGTTCTTTGGGATTGGAGTGCAAAGTGGGTGGTACTTTTCACCCAACGCTACATATGTGCTCGAGACCGATAGCAAACAAGTACCATGAGGGAAGGGTGAAAAGGACTTTGAAAAGAGGGTTAAGAGTTCATGAAATTGCTGAAAGGGAAGTGAATTGAACTTGTGCTCC-TGGCAAGGTTGCCTGACGCTACTGCGATACCTGCAGCT--TGGCGCCAGGTGCTTCTTGCCGGATGATATTAATGTGTGTGTGGATCAGGGCTCCGGCTGCGGGCGGGGCAAAGCTTGCAACCTG-CCCCCATCTGGACCAGCCTTCGGGGCAACAGCTGGTGTTGATAATGCGGTTTGGTTCGCCCCGTCTTGAAACACGGACC-AGGAGTCTAGCGCTCGTGCAAATCATTGGGTCGTGAGCCCGTTGGTGGAATGAAGGTAGCG-ACTTGGATCTCTGCACCAGTAACCGACTGCTCTTTTGCGAAATGTTTGAGTTTGAGCACAACTGCTAGCACCCGAAAGGTGGTGAACTATGCCCGAGAAGTGCAAAGTCAGGGGAAACTCTGATGGAGGCTCGTAGTGATACTGACGTGCAAATCGTTCGTCTGACTTGGGTATAGGGGCGAAAGACTAATCGAACCACCTAGTAGCTGGTTCCCTCCGAAGTTTCCCTCAGGATAGCTGGAGTTGGACAGTTTTATCAGGTAAAGCGAATGATTCGAGGAATTGGGGGCGCTCTGCCCTTGACCTACTCTCAAACTTTCAATGGGTACGTCCAAGCA-CTTTCTTTGTTGAACTGCTGGATTGAATGACAACTCTAAGTGGGCCATTTTTGGTAAGCAGAACTGGCGATGAGGGATGAACCTAACAAGGGGGTAAGGTGCTAGACTACTCGCTCATGAGATACCACAAAGGGTGTTGGTTCATTTAGACAGCAGGACGGTGGTCATGGAAGTCGAAATCCGCTAAGGAGTGTGTAACAACTCACCTGCCGAATGAACTAGCCCCGAAAATGGATGGCACTTAAGCGAGTGACCGATACCCGATCACTGTTGCATAACCAGCATCAGTGAGTAGGAGGGCGTGGTGGCTGAGATGAAGCCCTGTTG-----------------------------------------------
>AY571371.1_Gyrodinium_spirale_large_subu
-----------------------------------------------CAGGATTCCCTCAGTAATGGCGAATGACCAGGGATAAGCTCAGCATTGAAATCGCCTCGGCCTGAATTGTAATCTCGAGATGTGCAACCAACGGAGGCGCAGATGTAAGCCTCTTGGAAAAGAGCACCAGCGAGGGTGAGAGTCCCGTTCGTCATTTGCAGTCCTCCGTGTACGGTGTACTTTCTAAGAGTCACGTTCCTCGGGCTTGGAGCGCCAA--AGGTGGTAATTTTCATCTAAAGCTAAATATAGGTTCGAGACCGATAGCAACCAAGTCCCATGAGGGAAAGATGAAAAGGCCTTTGGAAAGAGAGTTAAAAGTGCCTGAAATCGCTGAAAGGGAAGCGAATGGACCCAGTGTTTCTTGGCGAGATTGTTGCGTGCTGCTTCAACTTGTATGG----ATGCGCGTGGTGCTTCTCGC--CTTGTTTCGATTTGGCGTGCCTTGCAGAATTTGAATTGAAGCTGTGTGTCTGGTTGCAA--TGCCTCCCTCTCTGGCTGTCGCCCTGCGCAGCCTTTTTCCTTGACAAAATGGTTTCACTCGACCCGTCTTGAAACACGGACCAAGGAGTCTAACATATGTGCAAGTTCCCGGGTGCCAAACCTGCTGGCGTAATGAAAGTGACT-GCTGGGATTTTTGCACCAGCAACCGACTGACCAATTGAGAGAGGTTTGAGTATGAGCACATCTGTTAGGACCCGAAAGATGGTGAACTATGCCTGAGAAGGGTGAAGTCAGGGGAAACTCTGATGGAGGCTCATAGCGATACTGACGTGCAAATCGTTCGTCATACTTGGGTATAGGGGCGAAAGACTAATCGAACCATCTAGTAGCTGGTTCCCTCCGAAGTTTCCCTCAGGATAGCTGGAGTTGAACAGTTTTATCAGGTAAAGCGAATGATTAGAGGAATCGGGGACGCGCTGTCTTCGACCTATTCTCAAACTTTAAATGGGTAAGATCCAGTG-GTTACTTAATTGAACCTCTGGGATAAATGACAACTCTAAGTGGGCCATTTTTGGTAAGCAGAACTGGCGATGAGGGATGAACCTAACGTTGGGTTAAGGTGCTTAACTGCTCGCTCATCAGATACCATAAAGGGTGTTGGTTCATTTTAACAGCAGGACGGTGGTCATGGAAGTCGAAATCCGCTAAGGAGTGTGTAACAACTCACCTGCCGAATGGACTAGCCCCGAAAATGGATGGCGCTCAAGCGGGTGACTGACACCCAACCATTGTTGCAATTGTGCTGCATCTGAGTAGGAGGGCATGGGGGTT----------------------------------------------------------------
>MH665395.1_Gyrodinium_jinhaense_strain_G
--------------------TAAGTAAGCGGTGGACAAGAAACTAAAAAGGATTCCCTTAGTAATGGCGAATGAACAGGGATGAGCTCAGCATTGAAATCGCCCTGGCCTGAATTGTAATCTCGAGAAGTGCAACCAACAGCGGCGCAGGTGTAAGCCTCTTGGAAAAGAGCACCAGTGAGGGTGAGAGTCCCGTGTGTCACCTGCAGTCCTCTGTGTACGGTGTGCTTTCTAAGAGTCACGTTCCTCGGGCTTGGAGCGCCAA--AGGTGGTAAATTTCATCTAAAGCTAAATATAGGTTTGAGACCGATAGCAAACAAGTACCATGAGGGAAAGATGAAAAGGACTTTGGAAAGAGAGTTAAAAGTGCCTGAAATCGCTGAAAGGGAAGCGAATGGGACCAGTGTTTCTTGTGGAGCTTGCTGGGCGTAATCTGGA----TGGAGTT--CTGGTACCTGAGCTTCTTGCTGCTTGGTTCGGTTTGATGTGAAACCCGGGGTTCTTATGGGG---GGGTGAATGTTCGTGGACAAACTGAAATTCTTGTTTAATGTTCATGCAGCCCTGCTTGTTGACAAAATGGTCTCACTCGACCCGTCTTGAAACACGGACCAAGGAGTCTAACATATGTGCAAGTTCCTGGGTGCTAAACCTGTTGGCGTAATGAAAGTGACT-GCTGGGATTTCTGCACCAGCAACCGACTGACCAATTGAGAGAGGTTTGAGTATGAGCACATCTGTTAGGACCCGAAAGATGGTGAACTATGCCTGAGAAGGGTGAAGTCAGGGGAAACTCTGATGGAGGCTCATAGCGATACTGACGTGCAAATCGTTCGTCATACTTGGGTATAGGGGCGAAAGACTAATCGAACCATCTAGTAGCTGGTTCCCTCCGAAGTTTCCCTCAGGATAGCTGGAGTTGAACAGTTTTATCAGGTAAAGCGAATGATTAGAGGAATCGGGGACGCGTTGTCTTCGACCTATTCTCAAACTTTAAATGGGTAAGATCCAGTG-GTTACTTGAGTGAACTTCTGGGATAAATGACAACTCTAAGTGGGCCATTTTTGGTAAGCAGAACTGGCGATGAGGGATGAACCTAACGTTGGGTTAAGGTGCTTAACTGCTCGCTCATCAGATACCATAAAGGGTGTTGGTTCATTTTAACAGCAGGACGGTGGTCATGGAAGTCGAAATCCGCTAAGGAGTGTGTAACAACTCACCTGCCGAATGGACTAGCCCCGAAAATGGATGGCGCTCAAGCGGGTGACTGACACCCAACCATTGTTGCAATTGTGCTGCATCTGAGTAGGAGGGCATGGGGGTTGTGGTGA---------------------------------------------------------
>MH665394.1_Gyrodinium_jinhaense_strain_G
--------------------TAAGTAAGCGGTGGACAAGAAACTAAAAAGGATTCCCTTAGTAATGGCGAATGAACAGGGATGAGCTCAGCATTGAAATCGCTTGGCCCTGAATTGTAATCTCGAGAAGTGCAACCAACAGCGGCGCAGGTGTAAGCCTCTTGGAAAAGAGCACCAGTGAGGGTGAGAGTCCCGTGTGTCACCTGCAGTCCTCTGTGTACGGTGTGCTTTCGAAGAGTCACGTTCCTCGGGCTTGGAGCGCCAA--AGGTGGTAAATTTCATCTAAAGCTAAATATAGGTTTGAGACCGATAGCAAACAAGTACCATGAGGGAAAGATGAAAAGGACTTTGGAAAGAGAGTTAAAAGTGCCTGAAATCGCTGAAAGGGAAGCGAATGGGACCAGTGTTTCTTGTGGAGCTTGCTGGGCGTAATCT-----GGTGGAGTT--CTGGTACCTGAGCTTCTTGCTGCTTGGTTCGGTTTGGTGTG-------GAATTCTTACGGGG---GGGTGAATGTTCGTGGACAAACTGAAAGTCTTGTTTAATGTGCATGCAGCCCTGCTTGTTGACAAAATGGTCTCACTCGACCCGTCTTGAAACACGGACCAAGGAGTCTAACATATGTGCAAGTTCCTGGGTGCTAAACCTGTTGGCGTAATGAAAGTGACT-GCTGGGATTTCTGCACCAGCAACCGACTGACCAATTGAGAGAGGTTTGAGTATGAGCACATCTGTTAGGACCCGAAAGATGGTGAACTATGCCTGAGAAGGGTGAAGTCAGGGGAAACTCTGATGGAGGCTCATAGCGATACTGACGTGCAAATCGTTCGTCATACTTGGGTATAGGGGCGAAAGACTAATCGAACCATCTAGTAGCTGGTTCCCTCCGAAGTTTCCCTCAGGATAGCTGGAGTTGAACAGTTTTATCAGGTAAAGCGAATGATTAGAGGAATCGGGGACGCGTTGTCTTCGACCTATTCTCAAACTTTAAATGGGTAAGATCCAGTG-GTTACTTGAGTGAACTTCTGGGATAAATGACAACTCTAAGTGGGCCATTTTTGGTAAGCAGAACTGGCGATGAGGGATGAACCTAACGTTGGGTTAAGGTGCTTAACTGCTCGCTCATCAGATACCATAAAGGGTGTTGGTTCATTTTAACAGCAGGACGGTGGTCATGGAAGTCGAAATCCGCTAAGGAGTGTGTAACAACTCACCTGCCGAATGGACTAGCCCCGAAAATGGATGGCGCTCAAGCGGGTGACTGACACCCAACCATTGTTGCAATTGTGCTGCATCTGAGTAGGAGGGCATGGGGGTTGTGGTGAAGC------------------------------------------------------
>AB477346.1_A._cupulatisquama_gene_for_la
----------------------------------------------------------------------------------AGGCGCAAGATTAAAATTGACTCGTGCCAACTTGT-GACTACAAGACAGGAGCTATCTTGGGCGCAGGTGGAAGCCTCTTGGAAAAGAGCACCGGCGATGGTTAGGGTCCCGCTCATCATCTGCTGCCCCTCGTGCACAGCTGCTGCTCGCAGAGTCGTGCTCCTCGGGATTGGAGCGCAATATGGGTGGTACTCTTCACCCAACGCTGAACACACGCCCAAAACCGATAGCAAACAAGTACCATGAGGGAAAGATGAAAAGGACTTTGGAAAGAAAGGTAACAGTGCCTGCACTCGCTGGGTGTGAAGTGAATTGAG-GGAGTCTTGTTGGCTGGATTACTGGCCATGGCTCTCGCGCGTTGTGTG--GTGCAGTTTGTGTCTCTTGCTGCAGTGTT-GGCCTTGCTTTTGATGGGTGAGTACAATGGGGTGTGC-AGTGCTGCTGCGGG--AGCTCTCATACCTGCTTCTTTCCCGAGCTGCATCTTGGCTTCACAAAAGACCTTGATTCGCCCCGTCTTGAAACACGGGCCAAGGAGTCTAACGTGTGTGCAAGTTACCGAGTTTGAAGCTCGCGAGCGAAAGGAAAGGGAGT-GCTTGGATATCTGCACCAGCAACCAACTGACCCATTGAGTGATGTTTGTGGGTGAGCAGACGCGTTAGTACCCGAAAGGTGGTGAACTATGCCTGAGATATGTGAAGTCAGGGGAAACTCTGATGGAAGTTCGTAGCGATATTGACGTGCAAATCATTCGTCTTACTTGGGTATAGGGGCGAAAGACTAATCGAACCATCTAGTAGCTGGTTCCCTCCGAAGTTTCCCTCAGGATAGCTGGAGCTGGGCAGTTTTATCATGTAAAGCCAATGACTAAAGGCATTGGGGGCAAGTTGCCCTTGACCTATTCTCAAACTTTTAATGGGTAAGCTCCGCAA-GTTTCTTTGCTGCGGTTGTGGATGGAATGCCAGCTCCACGTGGGCCATTTTTGGTAAGCAGAACTGGCGATGAGGGATGAGCCTGACATTGGGTTGTTGTGCTCAACTGCTTGCTCATGGGATGCCACAAAGGGTGTTGGTTCATACAAACAGCAGGACGGTGGTCATGGAAGTTGAAATCCGCTA--------------------------------------------------------------------------------------------------------------------------------------------------------------------------------------------
>AY455676.1_A._mootonoroum_large_subunit
--------------------TTAGTAGTGAGAGAGGAA-----CCAAAGGGATACCCTTAGTAATGGCGAGTGAGTGGGGAAAAGCACAAGATTCCAATTACGTTGCATCAACTTGTAACTCCAAGACGTT-AGCCATCGTGGGCACAGATGGAAGCTTCTTGGAAAAGAGCACCTGCGAGGGTTAGGGTCCTGCTCGCCATCTGCTGCCCCTCGTGCACGGTTGTCGTTCACAGAGTCGCGCCCCTTGGGATGGGAGCGC-AACATGGTGGTACTCTTCACCAAAGGCTAAACACATGCCCAAGACCGATAGTAAACAAGTACCATGAGGGAAAGGTGAAAAGGACTTTGGGAAGAAAGGTAAAAGTGCATGAGTTCGCTGGGTGTGAAGTGAATTGAGG----------GAGTGTGAGTTGGGATTGCGCTCTTCACCTGTCAAGTG--TCGCGTGCCGTGTTTCCTGCCAGAGTGTTGGCCTCTGTTTGTGGCGTGGGA-CTAGACGGTGTCGTGCAGTGTCGTTGCGTACTGGTCAGTTAGCCTGCTTGGCCGCAACGTGACATTCGTCCCTGACCAAAGAGCTTGATTCGCCCCGTCTTGAAACACGGGCCAAGGAGTCTAACACATGTGCAAGTTCCTGATTCTACCATTCGCCGGCGGAAGGAAAGTGAGT-GCTTGGATACCTGCACCAGCAACCAACTGACCGTTTGAGTGGTGTTGGTGGGAGAGCATACGTGTTAGAACCCGAAAGGTGGTGAACTATGCCTGAGATTTGCAAAGTCAGGGGAAACTCTGATGGAAGCTCGGAGCGATGTTGACGTGCAAATCATTCGTCTGACTTGGGTATAGGGGCGAAAGACTAATCGAACCACCTAGTAGCTGGTTCCCTCCGAAGTTTCCCTCAGGATAGCTGGAGCTAGGCAGTTTTATCATGTAAAGCCAATGATTAGAGGCATTGGGGGCAGTTTGCCCTTGACCTATTCTCAAACTTTTAATGGGTAAGCTCCAAGG-GTTTCTTTACTGAACCCGTGGGAGGAATGGCAGCTCCAAGTGGGCCATTTTTGGTAAGCAGAACTGGCGATGAGGGATGAGCCTAACATTGGGTTATTGTGCTAGACTGCTCGCTCATGGGATGCCACAAAGGGTGTTGGTTCATACAAACAGCAGGACGGTGGTCATGGAAGTTGAAATCCGCTAAGGAGTGTGTAACAACTCACCTGCCGAATGGACTAGCCCCGAAAATGGATGGCGCTTATACGAGTGATTGATTCCCAATCATTGCATCAAGGTCGCTA---ATTAGTAGTAGGGCATAGTGGAT----------------------------------------------------------------
>AY460595.1_A._herdmanii_strain_MFJ5_26S
--------------------TTAGTAGGT-GAGGAGAGGAACCCAAAGAGGATACCCAGAGTAATGGCGAGTGAGTGGGGAAAAGCACAAGATTCCAATTACGTTGCATCAACTTGTAACTCCAAGACGTT-AGCCATCGTGGGCACAGATGGAAGCTTCTTGGAAAAGAGCACCTGCGAGGGTTAGGGTCCTGCTCGCCATCTGCTGCCCCTCGTGCACGGTTGTCGTTCACAGAGTCGCGCCCCTTGGGATGGGAGCGC-AACATGGTGGTACTCTTCACCAAAGGCTAAACACATGCCCAAGACCGATAGTAAACAAGTACCATGAGGGAAAGGTGAAAAGGACTTTGGGAAGAAAGGTAAAAGTGCATGAGTTCGCTGGGTGTGAAGTGAATTGAGG----------GAGTGTGAGTTGGGATTGCGCTCTTCACCTGTCAAGTG--TCGCGTGCCGTGTTTCCTGCCAGAGTGTTGGCCTCTGTTTGTGGCGTGGGA-CTAGACGGTGTCGTGCAGTGTCGTTGCGTACTGGTCAGTTAGCCTGCTTGGCCGCAACGTGACATTCGTCCCTGACCAAAGAGCTTGATTCGCCCCGTCTTGAAACACGGGCCAAGGAGTCTAACACATGTGCAAGTTCCTGATTCTACCATTCGCCGGCGGAAGGAAAGTGAGT-GCTTGGATACCTGCACCAGCAACCAACTGACCGTTTGAGTGGTGTTGGTGGGAGAGCATACGTGTTAGAACCCGAAAGGTGGTGAACTATGCCTGAGATTTGCAAAGTCAGGGGAAACTCTGATGGAAGCTCGGAGCGATGTTGACGTGCAAATCATTCGTCTGACTTGGGTATAGGGGCGAAAGACTAATCGAACCACCTAGTAGCTGGTTCCCTCCGAAGTTTCCCTCAGGATAGCTGGAGCTAGGCAGTTTTATCATGTAAAGCCAATGATTAGAGGCATTGGGGGCAGTTTGCCCTTGACCTATTCTCAAACTTTTAATGGGTAAGCTCCAAGG-GTTTCTTTACTGAACCCGTGGGAGGAATGGCAGCTCCAAGTGGGCCATTTTTGGTAAGCAGAACTGGCGATGAGGGATGAGCCTAACATTGGGTTATTGTGCTAGACTGCTCGCTCATGGGATGCCACAAAGGGTGTTGGTTCATACAAACAGCAGGACGGTGGTCATGGAAGTTGAAATCCGCTAAGGAGTGTGTAACAACTCACCTGCCGAATGGACTAGCCCCGAAAATGGATGGCGCTTAAACGAGTGATTGATACCCAATCATTGCAGCAAGCCT--CGCTAATGAGTAGGAGGGCATAGTGGTTGCCAATCAGCCCTTGCG-----------------------------------------------
>AY455675.1_A._herdmanii_large_subunit_ri
----------------------AGTAGGTG?AGGAGAGGACACCAAAGAGGATACCCAGAGTAATGGCGAGTGAGTGGGGAAAAGCACAAGATTCCAATTACGTTGCATCAACTTGTAACTCCAAGACGTT-AGCCATCGTGGGCACAGATGGAAGCTTCTTGGAAAAGAGCACCTGCGAGGGTTAGGGTCCTGCTCGCCATCTGCTGCCCCTCGTGCACGGTTGTCGTTCACAGAGTCGCGCCCCTTGGGATGGGAGCGC-AACATGGTGGTACTCTTCACCAAAGGCTAAACACATGCCCAAGACCGATAGTAAACAAGTACCATGAGGGAAAGGTGAAAAGGACTTTGGGAAGAAAGGTAAAAGTGCATGAGTTCGCTGGGTGTGAAGTGAATTGAGG----------GAGTGTGAGTTGGGATTGCGCTCTTTGCGTGTCAAGTG--TCGCGTGCCGTGTTTCCTGCCAGAGTGTTGGCCTCTGTTTGTGGCGTGGGA-CTAGACGGTGTCGTGCAGTGTCGTTGCGTACTGGTCAGTTAGCCTGCTTGGCC-----GCAACATTCGTCCCTGACCAAAGAGCTTGATTCGCCCCGTCTTGAAACACGGGCCAAGGAGTCTAACACATGTGCAAGTTCCTGATTCTACCATTCGCCGGCGGAAGGAAAGTGAGT-GCTTGGATACCTGCACCAGCAACCAACTGACCGTTTGAGTGGTGTTGGTGGGAGAGCATACGTGTTAGAACCCGAAAGGTGGTGAACTATGCCTGAGATTTGCAAAGTCAGGGGAAACTCTGATGGAAGCTCGGAGCGATGTTGACGTGCAAATCATTCGTCTGACTTGGGTATAGGGGCGAAAGACTAATCGAACCACCTAGTAGCTGGTTCCCTCCGAAGTTTCCCTCAGGATAGCTGGAGCTAGGCAGTTTTATCATGTAAAGCCAATGATTAGAGGCATTGGGGGCAGTTTGCCCTTGACCTATTCTCAAACTTTTAATGGGTAAGCTCCAAGG-GTTTCTTTACTGAACCCGTGGGAGGAATGGCAGCTCCAAGTGGGCCATTTTTGGTAAGCAGAACTGGCGATGAGGGATGAGCCTAACATTGGGTTATTGTGCTAGACTGCTCGCTCATGGGATGCCACAAAGGGTGTTGGTTCATACAAACAGCAGGACGGTGGTCATGGAAGTTGAAATCCGCTAAGGAGTGTGTAACAACTCACCTGCCGAATGGACTAGCCCCGAAAATGGATGGCGCTTAAACGAGTGATTGATACCCAATCATTGCAGCAAGCCT--CGCTAATGAGTAGGAGGGCATAGTGGTTGCCAATCAGCCCTTGCG-----------------------------------------------
>AY455673.1_A._steinii_large_subunit_ribo
--------------------TAAGTAGGCGGAGGAGAAGAAACCAAAAAGGATTCCCTTGGTAACGGCGAGTGAATGGGGAGAAGCTCAAACTTCAAATCAGCTTGTCCTGACTTGTAATCACGAAACGCTTT-CCAACGCGAGCGCGGATGTAAGCCTTTTGGAAAAAAGCACGAGCAAGGGTTAGGGTCCTGCTTGCCATTCGTAGTCTCCTGTGTACGGTTTGCGTTCTCAGAGTCGTGTTCCTTGGGATTGGAGCGCAAAGTGGGTGGTACTCTTCACCTAAAGCTGAACATCTGCTCAAGACCGATAGCAAACAAGTACCATGAGGGAAAGATGAAAAGGACTTTGGAAAGAGAGTTAAGAGTGCATGAAGTTGCTGGGAGGGAAGTGAACTGAACAGTTTCGT--TGGTGGGATTGCTGGATGGTGGTGTGCCTCGTGGCGCA--TTGCGCGTGGTGTTTCTTGCCAGCAGGTTGGCCTCTGTGCGGGGATGAGCAATTCAGCGTGGGCTGGGAGTGAAGTTGCGACCTAGCCCATGTGTCGTCTTGCCCCCGGAGTGGCATGTTGCTCTGACTACATGGTTTGGTTCGCCCCGTCTTGAAACACGGACCAAGGAGTCTAATGTGCATGCGAGTTCTTGGGTTTTACGCACGCCAGCGCAATGAGAGTGAGT-GCTTGGATTCCTGCACCAGCAACCAACTGATCGATTGAGAGATGTTTGTGGGTGAGCATGCACGCTAGAACCCGAAAGGTGGTGAACTATGCCTGAGAAGTGCGAAGTCAGGGGAAACTCTGATGGAGGCTCGTAGTGATACTGACGTGCAAATCGTTCGTCTGACTTGGGTATAGGGGCGAAAGACTAATCGAACCATCTAGTAGCTGGTTCCCTCCGAAGTTTCCCTCAGGATAGCTGGAGCTGGGCAGTTTTATCAGGTAAAGCGAATGACTAGAGGCATTGGGGGCATGTTGCCCTTGACCTATTCTCAAACTTTAAATGGGTAAGCTCCAATG-GTTGCCTTGGCGAACCATTGGGAGGAATGACAGCTCTAAGTGGGCCATTTTTGGTAAGCAGAACTGGCGATGAGGGATGAACCTAACGTTGGGGTAAAGTGCTAGACTGCTCGCTCATGAGATACCACAAAGGGTGTTGGTTCATACAAACAGCAGGACGGTGGTCATGGAAGTCGAAATCCGCTAAGGAGTGTGTAACAACTCACCTGCCGAATGGACTAGCCCCGAAAATGGATGGCGCTTCAGCGAGTGACTCATCCCCGACCATCGTCGCAAACACAGCTTCGATGAGTAGGAGGGCGTGGTGGTTGTAGCGAAGCCTCCGCG-----------------------------------------------
>AY460593.1_A._steinii_strain_SM12_26S_la
--------------------TAAGTAGGCGGAGGAGAAGA-ACCAAAAAGGATTCCCTTGGTAACGGCGAGTGAATGGGGAGAAGCTCAAACTTCAAATCAGCTTGTTCTGACTTGTAATCACGAAACGCTTT-CCAACGCGAGCGCGGATGTAAGCCTTTTGGAAAAGAGCACGAGCAAGGGTTAGGGTCCTGCTTGCCATTCGTAGTCTCCTGTGTACGGTTTGCGTTCTCAGAGTCGTGTTCCTTGGGATTGGAGCGCAAAGTGGGTGGTACTCTTCACCTAAAGCTGAACATCTGCTCAAGACCGATAGCAAACAAGTACCATGAGGGAAAGATGAAAAGGACTTTGGAAAGAGAGTTAAGAGTGCATGAAGTTGCTGGGAGGGAAGTGAACTGAACAGTTTCGT--TGGTGGGATTGCAGGATGGTGGCGTGCCTCGTGGCACA--TTGCGCGTGGTGTTTCTTGCCAGCAGGTTGGCCTCTGTGCGGGGATGAGCAATTCAGCGTGGGCTGGGAGTGAAGTTGCGACCTAGCCCGTGTTTTGTCTTGCCCCCGGCGTGGCATGT---------CAGTGAGTTCGATGTTCGCCGTTTTGAAACATGG??CAAGGAGTCTAATGTGCATGCGAGTTCTTGGGTTTTACGCACGCCAGCGCAATGAGAGTGAGT-GCTTGGATTCCTGCACCAGCAACCAACTGATCGATTGAGAGATGTTTGTGGGTGAGCATGCACGCTAGAACCCGAAAGGTGGTGAACTATGCCTGAGAAGTGCGAAGTCAGGGGAAACTCTGATGGAGGCTCGTAGTGATACTGACGTGCAAATCGTTCGTCTGACTTGGGTATAGGGGCGAAAGACTAATCGAACCATCTAGTAGCTGGTTCCCTCCGAAGTTTCCCTCAGGATAGCTGGAGCTGGGCAGTTTTATCAGGTAAAGCGAATGACTAGAGGCATTGGGGGCATGTTGCCCTTGACCTATTCTCAAACTTTAAATGGGTAAGCTCCAATG-GTTGCCTTGGCGAACCATTGGGAGGAATGACAGCTCTAAGTGGGCCATTTTTGGTAAGCAGAACTGGCGATGAGGGATGAACCTAACGTTGGGGTAAAGTGCTAGACTGCTCGCTCATGAGATACCACAAAGGGTGTTGGTTCATACAAACAGCAGGACGGTGGTCATGGAAGTCGAAATCCGCTAAGGAGTGTGTAACAACTCACCTGCCGAATGGACTAGCCCCGAAAATGGATGGCGCTTCAGCGAGTGACTCATCCCCGACCATCGTTGCAAGCACAGCTTCGATGAGTAGGAGGGCGTGGTGGTTGTAGCGAAGCCTCCGCG-----------------------------------------------
>AB626894.1_A._sp._THK-2011_ex_Waminoa_sp
--------------------TAAGTAGGTGGAGGAAAAGAAACCGAAAGGGAATCTCTTGGTAATGGCGAATGAAAAGAGACATGCCCAGTGTCAAAATCAGTTTA-TCTGACTTGTAGGCTGTAGGGGAT-TGCCAACTTGGGGGCAGGTGCAAGTCTCTTGGAAAGGAGCACCAGCGAGGGTCAGGGTCCTGCCTGTCACCTGTCATCCCTTGTAGACGGTTTGCCCAAAAAGAGTCGTGTTCTTCTGGAATAGAGCACCAATTGGGTGGTACTCTGTGCCCAAGGAGCATTACGTGCTTGAGACCAATAGAGAACAAGTACCATGAGGGAAGGGTGAAAAGGACTTTGGAAAGAGGGTTAAGAGGGCGTGAAGCTGCTGGAAGGGAAGTAGATTGAA-TCTCTCCTTGTGGTAAGATTGCGGGTTGCAGTCTCTGTC--TGGAATG--CTGCCATCTGTGCCTCTTGCCGCTCGGTTGGGCTTGGCGTTCTGCTGAGAAATGTGGTGAGGGCTGGCTGAAGGGTTGTAACCTGAACCATCCTCTTGCTTGCTCTTGGCAAACCGCTTGTGCTCGACCAAACAGTTCAATCTTACCCGTCTTGAAACACGGACCAAGGAGTCTAATGCGTGTGCAAGTGTGCAGGATCTAAACCTGACAGCATAACGAATGTTACT-GCTGGGATTCTTGCACCAGCAGCCAACTGA-CACTTGGGAGATGTTTGCGTGTGAGCACACTTGCTAGGACCCGAAAGGTGGTGAACTATGCCTGAGAAGGGTGACGTCAGGGGAAACTCTGATGGAAGCTCGTAGCGCTACTGACGTGCAAATCGTTCGTCTGACTTGGGTATAGGGGCGAAAGACTAATCGAACCATCTAGTAGCTGGTTCCCTCCGAAGTTTCCCTC-GGATAGCTGGAGCAGAATAGTTTTATCAGGTAAAGCGAATGATTCGAGGCATTGGGGGTATGTTGCCCTTGACCCACTCTCAAACTTTTAATGGGTAAGCT?CACTG-GTTGCCTAAACGACGCAGCGGGAGGAATAACAGCTCCACGTGGGCCATTTTTGGTAAGCAGAACTGGCGATGAGGGATGAACCTAGCATTGGGGTAAAGTGCTCGACTGCTCGCTCATGTGACACCACAAAGGGTGTTGGTTCATACTGACAGCAGGACGGTGGTCATGGAAGTTGAAATCCGCTAAGGAGTGTGTAACAACTCACCTGCCGAATGGACTAGCCCCGAAAATGGATGGCGCTGAAGCGGGTGACTGATGCCCAATCATTGTTGCAATCTCTGTAACTTTGAGCAGGAGGGCGTGGTTGTTGCAGTGCAGCCCACTCG-----------------------------------------------
>KY070357.1_A._gibbosum_strain_Amgi0406-2
----------------------------------------------------------TGGT-ATGGCGAATGAAAAGAGACATGCCCAGTGTCAAAATCAGTTTA-TCTGACTTGTAGGCTGTAGGGGAT-TGCCAACTTGGGGGCAGGTGCAAGTCTCTTGGAAAGGAGCACCAGCGAGGGTCAGGGTCCTGCCTGTCACCTGTCATCCCTTGTAGACGGTTTGCCCAAAAAGAGTCGTGTTCTTCTGGAATAGAGCACCAATTGGGGGGTACTCTGTGCCCAAGGAGCATTACGTGCTTGAGACCAATAGCGAACAAGTACCATGAGGGAAGGGTGAAAAGGACTTTGGAAAGAGGGTTAAGAGGGCGTGAAGCTGCTGGAAGGGAAGTAGATTGAAT--CTCTCCTTTGGTAAGATTGCGGGTTGCAGTCTCTGTC--TGGAATG--CTGCCATCTGTGCCTCTTGCCGCTTGGTTGGGCTTGGCGTTCTGCTGAGAAATGTGGTGAGGGCTGGCTGAAGGGTTGTAACCTGAACCATCCTCTTGCTTGCTCTTGGCAAACCGCTT--GTGCGACCAAACAGTTCAATCTTACCCGTCTTGAAACACGGACCAAGGAGTCTAATGCGTGTGCAAGTGTGCAGGATCTAAACCTGACAGCATAACGAATGTTACT-GCTGGGATTCTTGCACCAGCAGCCAACTGA-CACTTGGGAGATGTTTGCGTGTGAGCACACTTGCTAGGACCCGAAAGGTGGTGAACTATGCCTGAGAAGGGTGACGTCAGGGGAAACTCTGATGGAAGCTCGTAGCGCTACTGACGTGCAAATCGTTCGTCTGACTTGGGTATAGGGGCGAAAGACTAATCGAACCATCTAGTAGCTGGTTCCCTCCGAAGTTTCCCTCAGGATAGCTGGAGCAGAATAGTTTTATCAGGTAAAGCGAATGATTCGAGGCATTGGGGGTATGTTGCCCTTGACCCACTCTCAAACTTTTAATGGGTAAGCTCCACTG-GTTGCCTAAACGACGCAGCGGGAGGAATAACAGCTCCACGTGGGCCATTTTTGGTAAGCAGAACTGGCGATGAGGGATGAACCTAGCATTGGGGTAAAGTGCTCGACTGCTCGCTCATGTGACACCACAAAGGGTGTTGGTTCATACTGACAGCAGGACGGTGGTCATGGAAGTTGAAATCCGCTAAGGAGTGTGTAACAACTCACCTGCC-------------------------------------------------------------------------------------------------------------------------------------------------------------------
>MW774112.1_A._gibbosum_strain_UNCW-ARC10
----------------------------------------------------------TGGT-ATGGCGAATGAAAAGAGACATGCCCAGTGTCAAAATCAGTTTA-TCTGACTTGTAGGCTGTAGGGGAT-TGCCAACTTGGGGGCAGGTGCAAGTCTCTTGGAAAGGAGCACCAGCGAGGGTCAGGGTCCTGCCTGTCACCTGTCATCCCTTGTAGACGGTTTGCCCAAAAAGAGTCGTGTTCTTCTGGAATAGAGCACCAATTGGGGGGTACTCTGTGCCCAAGGAGCATTACGTGCTTGAGACCAATAGCGAACAAGTACCATGAGGGAAGGGTGAAAAGGACTTTGGAAAGAGGGTTAAGAGGGCGTGAAGCTGCTGGAAGGGAAGTAGATTGAAT--CTCTCCTTTGGTAAGATTGCGGGTTGCAGTCTCTGTC--TGGAATG--CTGCCATCTGTGCCTCTTGCCGCTTGGTTGGGCTTGGCGTTCTGCTGAGAAATGTGGTGAGGGCTGGCTGAAGGGTTGTAACCTGAACCATCCTCTTGCTTGCTCTTGGCAAACCGCTT--GTGCGACCAAACAGTTCAATCTTACCCGTCTTGAAACACGGACCAAGGAGTCTAATGCGTGTGCAAGTGTGCAGGATCTAAACCTGACAGCATAACGAATGTTACT-GCTGGGATTCTTGCACCAGCAGCCAACTGA-CACTTGGGAGATGTTTGCGTGTGAGCACACTTGCTAGGACCCGAAAGGTGGTGAACTATGCCTGAGAAGGGTGACGTCAGGGGAAACTCTGATGGAAGCTCGTAGCGCTACTGACGTGCAAATCGTTCGTCTGACTTGGGTATAGGGGCGAAAGACTAATCGAACCATCTAGTAGCTGGTTCCCTCCGAAGTTTCCCTCAGGATAGCTGGAGCAGAATAGTTTTATCAGGTAAAGCGAATGATTCGAGGCATTGGGGGTATGTTGCCCTTGACCCACTCTCAAACTTTTAATGGGTAAGCTCCACTG-GTTGCCTAAACGACGCAGCGGGAGGAATAACAGCTCCACGTGGGCCATTTTTGGTAAGCAGAACTGGCGATGAGGGATGAACCTAGCATTGGGGTAAAGTGCTCGACTGCTCGCTCATGTGACACCACAAAGGGTGTTGGTTCATACTGACAGCAGGACGGTGGTCATGGAAGTTGAAATCCGCTAAGGAGTGTGTAACAACTCACCTGCC-------------------------------------------------------------------------------------------------------------------------------------------------------------------
>AY455672.1_A._gibbosum_large_subunit_rib
--------------------GCAGCCCACGGAGGAAAAGAAACCGAAAGGGAATCTCTTGGTAATGGCGAATGAAAAGAGACATGCCCAGTGTCAAAATCAGTTTA-TCTGACTTGTAGGCTGTAGGGGAT-TGCCAACTTGGGGGCAGGTGCAAGTCTCTTGGAAAGGAGCACCAGCGAGGGTCAGGGTCCTGCCTGTCACCTGTCATCCCTTGTAGACGGTTTGCCCAAAAAGAGTCGTGTTCTTCTGGAATAGAGCACCAATTGGGTGGTACTCTGTGCCCAAGGAGCATTACGTGCTTGAGACCAATAGCGAACAAGTACCATGAGGGAAGGGTGAAAAGGACTTTGGAAAGAGGGTTAAGAGGGCGTGAAGCTGCTGGAAGGGAAGTAGATTGAA-TCTCTCCTTGTGGTAAGATTGCGGGTTGCAGTCTCTGTC--TGGAATG--CTGCCATCTGTGCCTCTTGCCGCTTGGTTGGGCTTGGCGTTCTGCTGAGAAATGTGGTGAGGGCTGGCTGAAGGGTTGTAACCTGAACCATCCTCTTGCTTGCTCTTGGCAAACCGCTTGTGCTCGACCAAACAGTTCAATCTTACCCGTCTTGAAACACGGACCAAGGAGTCTAATGCGTGTGCAAGTGTGCAGGATCTAAACCTGACAGCATAACGAATGTTACT-GCTGGGATTCTTGCACCAGCAGCCAACTGA-CACTTGGGAGATGTTTGCGTGTGAGCACACTTGCTAGGACCCGAAAGGTGGTGAACTATGCCTGAGAAGGGTGACGTCAGGGGAAACTCTGATGGAAGCTCGTAGCGCTACTGACGTGCAAATCGTTCGTCTGACTTGGGTATAGGGGCGAAAGACTAATCGAACCATCTAGTAACTGGTTCCCTCCGAAGTTTCCCTCAGGATAGCTGGAGCAGAATAGTTTTATCAGGTAAAGCGAATGATTCGAGGCATTGGGGGTATGTTGCCCTTGACCCACTCTCAAACTTTTAATGGGTAAGCTCCACTG-GTTGCCTAAACGACGCAGCGGGAGGAATAACAGCTCCACGTGGGCCATTTTTGGTAAGCAGAACTGGCGATGAGGGATGAACCTAGCATTGGGGTAAAGTGCTCGACTGCTCGCTCATGTGACACCACAAAGGGTGTTGGTTCATACTGACAGCAGGACGGTGGTCATGGAAGTTGAAATCCGCTAAGGAGTGTGTAACAACTCACCTGCCGAATGGACTAGCCCCGAAAATGGATGGCGCTGAAGCGGGCGACTGATGCCCAATCATTGTTGCAATCTCTGTAACTTTGAGTAGGAGGGCATGGTGGTTTCGTG-----------------------------------------------------------
>KR229991.1_A._gibbosum
--------------------TAAGTAGGTGGAGGAAAAGAAACCGAAAGGGAATCTCTTGGTAATGGCGAATGAAAAGAGACATGCCCAGTGTCAAAATCAGTTTA-TCTGACTTGTAGGCTGTAGGGGAT-TGCCAACTTGGGGGCAGGTGCAAGTCTCTTGGAAAGGAGCACCAGCGAGGGTCAGGGTCCTGCCTGTCACCTGTCATCCCTTGTAGACGGTTTGCCCAAAAAGAGTCGTGTTCTTCTGGAATAGAGCACCAATTGGGTGGTACTCTGTGCCCAAGGAGCATTACGTGCTTGAGACCAATAGCGAACAAGTACCATGAGGGAAGGGTGAAAAGGACTTTGGAAAGAGGGTTAAGAGGGCGTGAAGCTGCTGGAAGGGAAGTAGATTGAA-TCTCTCCTTGTGGTAAGATTGCGGGTTGCAGTCTCTGTC--TGGAATG--CTGCCATCTGTGCCTCTTGCCGCTTGGTTGGGCTTGGCGTTCTGCTGAGAAATGTGGTGAGGGCTGGCTGAAGGGTTGTAACCTGAACCATCCTCTTGCTTGCTCTTGGCAAACCGCTTGTGCTCGACCAAACAGTTCAATCTTACCCGTCTTGAAACACGGACCAAGGAGTCTAATGCGTGTGCAAGTGTGCAGGATCTAAACCTGACAGCATAACGAATGTTACT-GCTGGGATTCTTGCACCAGCAGCCAACTGA-CACTTGGGAGATGTTTGCGTGTGAGCACACTTGCTAGGACCCGAAAGGTGGTGAACTATGCCTGAGAAGGGTGACGTCAGGGGAAACTCTGATGGAAGCTCGTAGCGCTACTGACGTGCAAATCGTTCGTCTGACTTGGGTATAGGGGCGAAAGACTAATCGAACCATCTAGACGT--------------------------------------------------------------------------------------------------------------------------------------------------------------------------------------------------------------------------------------------------------------------------------------------------------------------------------------------------------------------------------------------------------------------------------------------------------------------------------------------------------------------------
>KY070358.1_A._gibbosum_strain_Amgi0406-3
----------------------------------------------------------TGGT-ATGGCGAATGAAAAGAGACATGCCCAGTGTCAAAATCAGTTTA-TCTGACTTGTAGGCTGTAGGGGAT-TGCCAACTTGGGGGCAGGTGCAAGTCTCTTGGAAAGGAGCACCAGCGAGGGTCAGGGTCCTGCCTGTCACCTGTCATCCCTTGTAGACGGTTTGCCCAAAAAGAGTCGTGTTCTTCTGGAATAGAGCACCAATTGGGTGGTACTCTGTGCCCAAGGAGCATTACGTGCTTGAGACCAATAGCGAACAAGTACCATGAGGGAAGGGTGAAAAGGACTTTGGAAAGAGGGTTAAGAGGGCGTGAAGCTGCTGGAAGGGAAGTAGATTGAAT--CTCTCCTTTGGTAAGATTGCGGGTTGCAGTCTCTGTC--TGGAATG--CTGCCATCTGTGCCTCTTGCCGCTTGGTTGGGCTTGGCGTTCTGCTGAGAAATGTGGTGAGGGCTGGCTGAAGGGTTGTAACCTGAACCATCCTCTTGCTTGCTCTTGGCAAACCGCTT--GTGCGACCAAACAGTTCAATCTTACCCGTCTTGAAACACGGACCAAGGAGTCTAATGCGTGTGCAAGTGTGCAGGATCTAAACCTGACAGCATAACGAATGTTACT-GCTGGGATTCTTGCACCAGCAGCCAACTGA-CACTTGGGAGATGTTTGCGTGTGAGCACACTTGCTAGGACCCGAAAGGTGGTGAACTATGCCTGAGAAGGGTGACGTCAGGGGAAACTCTGATGGAAGCTCGTAGCGCTACTGACGTGCAAATCGTTCGTCTGACTTGGGTATAGGGGCGAAAGACTAATCGAACCATCTAGTAGCTGGTTCCCTCCGAAGTTTCCCTCAGGATAGCTGGAGCAGAATAGTTTTATCAGGTAAAGCGAATGATTCGAGGCATTGGGGGTATGTTGCCCTTGACCCACTCTCAAACTTTTAATGGGTAAGCTCCACTG-GTTGCCTAAACGACGCAGCGGGAGGAATAACAGCTCCACGTGGGCCATTTTTGGTAAGCAGAACTGGCGATGAGGGATGAACCTAGCATTGGGGTAAAGTGCTCGACTGCTCGCTCATGTGACACCACAAAGGGTGTTGGTTCATACTGACAGCAGGACGGTGGTCATGGAAGTTGAAATCCGCTAAGGAGTGTGTAACAACTCACCTGCC-------------------------------------------------------------------------------------------------------------------------------------------------------------------
>MW774113.1_A._gibbosum_strain_UNCW-ARC10
----------------------------------------------------------TGGT-ATGGCGAATGAAAAGAGACATGCCCAGTGTCAAAATCAGTTTA-TCTGACTTGTAGGCTGTAGGGGAT-TGCCAACTTGGGGGCAGGTGCAAGTCTCTTGGAAAGGAGCACCAGCGAGGGTCAGGGTCCTGCCTGTCACCTGTCATCCCTTGTAGACGGTTTGCCCAAAAAGAGTCGTGTTCTTCTGGAATAGAGCACCAATTGGGTGGTACTCTGTGCCCAAGGAGCATTACGTGCTTGAGACCAATAGCGAACAAGTACCATGAGGGAAGGGTGAAAAGGACTTTGGAAAGAGGGTTAAGAGGGCGTGAAGCTGCTGGAAGGGAAGTAGATTGAAT--CTCTCCTTTGGTAAGATTGCGGGTTGCAGTCTCTGTC--TGGAATG--CTGCCATCTGTGCCTCTTGCCGCTTGGTTGGGCTTGGCGTTCTGCTGAGAAATGTGGTGAGGGCTGGCTGAAGGGTTGTAACCTGAACCATCCTCTTGCTTGCTCTTGGCAAACCGCTT--GTGCGACCAAACAGTTCAATCTTACCCGTCTTGAAACACGGACCAAGGAGTCTAATGCGTGTGCAAGTGTGCAGGATCTAAACCTGACAGCATAACGAATGTTACT-GCTGGGATTCTTGCACCAGCAGCCAACTGA-CACTTGGGAGATGTTTGCGTGTGAGCACACTTGCTAGGACCCGAAAGGTGGTGAACTATGCCTGAGAAGGGTGACGTCAGGGGAAACTCTGATGGAAGCTCGTAGCGCTACTGACGTGCAAATCGTTCGTCTGACTTGGGTATAGGGGCGAAAGACTAATCGAACCATCTAGTAGCTGGTTCCCTCCGAAGTTTCCCTCAGGATAGCTGGAGCAGAATAGTTTTATCAGGTAAAGCGAATGATTCGAGGCATTGGGGGTATGTTGCCCTTGACCCACTCTCAAACTTTTAATGGGTAAGCTCCACTG-GTTGCCTAAACGACGCAGCGGGAGGAATAACAGCTCCACGTGGGCCATTTTTGGTAAGCAGAACTGGCGATGAGGGATGAACCTAGCATTGGGGTAAAGTGCTCGACTGCTCGCTCATGTGACACCACAAAGGGTGTTGGTTCATACTGACAGCAGGACGGTGGTCATGGAAGTTGAAATCCGCTAAGGAGTGTGTAACAACTCACCTGCC-------------------------------------------------------------------------------------------------------------------------------------------------------------------
>AY460587.1_A._gibbosum_strain_SI-36-50_2
---------------------AAGTAGGTGGAGGAAAAGACACCGAAAGGGAATCTCTTGGTAATGGCGAATGAAAAGAGACATGCCCAGTGTCAAAATCAGTTTA-TCTGACTTGTAGGCTGTAGGGGAT-TGCCAACTTGGGGGCAGGTGCAAGTCTCTTGGAAAGGAGCACCAGCGAGGGTCAGGGTCCTGCCTGTCACCTGTCATCCCTTGTAGACGGTTTGCCCAAAAAGAGTCGTGTTCTTCTGGAATAGAGCACCAATTGGGTGGTACTCTGTGCCCAAGGAGCATTACGTGCTTGAGACCAATAGCGAACAAGTACCATGAGGGAAGGGTGAAAAGGACTTTGGAAAGAGGGTTAAGAGGGCGTGAAGCTGCTGGAAGGGAAGTAGATTGAA-TCTCTCCTTGTGGTAAGATTGCGGGTTGCAGTCTCTGTC--TGGAATG--CTGCCATCTGTGCCTCTTGCCGCTTGGTTGGGCTTGGCGTTCTGCTGAGAAATGTGGTGAGGGCTGGCTGAAGGGTTGTAACCTGAACCATCCTCTTGCTTGCTCTTGGCAAACCGCTTGTGCTCGACCAAACAGTTCAATCTTACCCGTCTTGAAACACGGACCAAGGAGTCTAATGCGTGTGCAAGTGTGCAGGATCTAAACCTGACAGCATAACGAATGTTACT-GCTGGGATTCTTGCACCAGCAGCCAACTGA-CACTTGGGAGATGTTTGCGTGTGAGCACACTTGCTAGGACCCGAAAGGTGGTGAACTATGCCTGAGAAGGGTGACGTCAGGGGAAACTCTGATGGAAGCTCGTAGCGCTACTGACGTGCAAATCGTTCGTCTGACTTGGGTATAGGGGCGAAAGACTAATCGAACCATCTAGTAGCTGGTTCCCTCCGAAGTTTCCCTCAGGATAGCTGGAGCAGAATAGTTTTATCAGGTAAAGCGAATGATTCGAGGCATTGGGGGTATGTTGCCCTTGACCCACTCTCAAACTTTTAATGGGTAAGCTCCACTG-GTTGCCTAAACGACGCAGCGGGAGGAATAACAGCTCCACGTGGGCCATTTTTGGTAAGCAGAACTGGCGATGAGGGATGAACCTAGCATTGGGGTAAAGTGCTCGACTGCTCGCTCATGTGACACCACAAAGGGTGTTGGTTCATACTGACAGCAGGACGGTGGTCATGGAAGTTGAAATCCGCTAAGGAGTGTGTAACAACTCACCTGCCGAATGGACTAGCCCCGAAAATGGATGGCGCTGAAGCGGGCGACTGATGCCCAATCATTGTTGCAATCTCTGTAACTTTGAGTAGGAGGGCATGGTGGTTGCAGTGCAGCCCACTCG-----------------------------------------------
>MZ351962.1_A._gibbosum
-----------------------------------------------------------GGTAATGGCGAATGAAAAGAGACATGCCCAGTGTCAAAATCAGTTTA-TCTGACTTGTAGGCTGTAGGGGAT-TGCCAACTTGGGGGCAGGTGCAAGTCTCTTGGAAAGGAGCACCAGCGAGGGTCAGGGTCCTGCCTGTCACCTGTCATCCCTTGTAGACGGTTTGCCCAAAAAGAGTCGTGTTCTTCTGGAATAGAGCACCAATTGGGTGGTACTCTGTGCCCAAGGAGCATTACGTGCTTGAGACCAATAGCGAACAAGTACCATGAGGGAAGGGTGAAAAGGACTTTGGAAAGAGGGTTAAGAGGGCGTGAAGCTGCTGGAAGGGAAGTAGATTGAA-TCTCTCCTTGTGGTAAGATTGCGGGTTGCAGTCTCTGTC--TGGAATG--CTGCCATCTGTGCCTCTTGCCGCTTGGTTGGGCTTGGCGTTCTGCTGAGAAATGTGGTGAGGGCTGGCTGAAGGGTTGTAACCTGAACCATCCTCTTGCTTGCTCTTGGCAAACCGCTTGTGCTCGACCAAACAGTTCAATCTTACCCGTCTTGAAACACGGACCAAGGAGTCTAATGCGTGTGCAAGTGTGCAGGATCTAAACCTGACAGCATAACGAATGTTACT-GCTGGGATTCTTGCACCAGCAGCCAACTGA-CACTTGGGAGATGTTTGCGTGTGAGCACACTTGCTAGGACCCGAAAGGTGGTGAACTATGCCTGAGAAGGGTGACGTCAGGGGAAACTCTGATGGAAGCTCGTAGCGCTACTGACGTGCAAATCGTTCGTCTGACTTGGGTATAGGG-------------------------------------------------------------------------------------------------------------------------------------------------------------------------------------------------------------------------------------------------------------------------------------------------------------------------------------------------------------------------------------------------------------------------------------------------------------------------------------------------------------------------------------------------------
>MW774111.1_A._gibbosum_strain_UNCW-ARC10
---------------------------------------------------AATCTCTTGGT-ATGGCGA-TGAAAAGAGACATGCCCAGTGTCAAAATCAGTTTA-TCTGACTTGTAGGCTGTAGGGGAT-TGCCAACTTGGGGGCAGGTGCAAGTCTCTTGGAAAGGAGCACCAGCGAGGGTCAGGGTCCTGCCTGTCACCTGTCATCCCTTGTAGACGGTTTGCCCAAAAAGAGTCGTGTTCTTCTGGAATAGAGCACCAATTGGGTGGTACTCTGTGCCCAAGGAGCATTACGTGCTTGAGACCAATAGCGAACAAGTACCATGAGGGAAGGGTGAAAAGGACTTTGGAAAGAGGGTTAAGAGGGCGTGAAGCTGCTGGAAGGGAAGTAGATTGAA-TCTCTCCTTGTGGTAAGATTGCGGGTTGCAGTCTCTGTC--TGGAATG--CTGCCATCTGTGCCTCTTGCCGCTTGGTTGGGCTTGGCGTTCTGCTGAGAAATGTGGTGAGGGCTGGCTGAAGGGTTGTAACCTGAACCATCCTCTTGCTTGCTCTTGGCAAACCGCTTGTGCTCGACCAAACAGTTCAATCTTACCCGTCTTGAAACACGGACCAAGGAGTCTWATGCGTGTGC-AGTGTGCAGGATCTAAACCTGACAGCATAACGAATGTTACT-GCTGGGATTCTTGCACCAGCAGCCAACTGA-CACTTGGGAGATGTTTGCGTGTGAGCACACTTGCTAGGACCCGAAAGGTGGTGAACTATGCCTGAGAAGGGTGACGTCAGGGGAAACTCTGATGGAAGCTCGTAGCGCTACTGACGTGCAAATCGTTCGTCTGACTTGGGTATAGGGGCGAAAGACTAATCGAACCATCTAGTAGCTGGTTCCCTCCGAAGTTTCCCTCAGGATAGCTGGAGCAGAATAGTTTTATCAGGTAAAGCGAATGATTCGAGGCATTGGGGGTATGTTGCCCTTGACCCACTCTCAAACTTTTAATGGGTAAGCTCCACTG-GTTGCCTAAACGACGCAGCGGGAGGAATAACAGCTCCACGTGGGCCATTTTTGGTAAGCAGAACTGGCGATGAGGGATGAACCTAGCATTGGGGTAAAGTGCTCGACTGCTCGCTCATGTGACACCACAAAGGGTGTTGGTTCATACTGACAGCAGGACGGTGGTCATGGAAGTTGAAATCCGCTAAGGAGTGTGTAACAACTCACCTGCCGAATGGACTAGCCCCGAAAATGGATGGCGCTGAAGCGGGTGACTGATGCCCAATCATTGTTGCAATCTCTGTAACCTTGAGTAGGAGGGCATGGTGGTTGCAGTGCAGCCCACTCG-----------------------------------------------
>EU046328.1_A._klebsii_isolate_CMSTAC018
---------------------------------------------------AATCTCTTGGT-ATGGCGA-TGAAAAGAGACATGCCCAGTGTCAAAATCAGTTTA-TCTGACTTGTAGGCTGTAGGGGAT-TGCCAACTTGGGGGCAGGTGCAAGTCTCTTGGAAAGGAGCACCAGCGAGGGTCAGGGTCCTGCCTGTCACCTGTCATCCCTTGTAGACGGTTTGCCCAAAAAGAGTCGTGTTCTTCTGGAATAGAGCACCAATTGGGTGGTACTCTGTGCCCAAGGAGCATTACGTGCTTGAGACCAATAGCGAACAAGTACCATGAGGGAAGGGTGAAAAGGACTTTGGAAAGAGGGTTAAGAGGGCGTGAAGCTGCTGGAAGGGAAGTAGATTGAA-TCTCTCCTTGTGGTAAGATTGCGGGTTGCAGTCTCTGTC--TGGAATG--CTGCCATCTGTGCCTCTTGCCGCTTGGTTGGGCTTGGCGTTCTGCTGAGAAATGTGGTGAGGGCTGGCTGAAGGGTTGTAACCTGAACCATCCTCTTGCTTGCTCTTGGCAAACCGCTTGTGCTCGACCAAACAGTTCAATCTTACCCGTCTTGAAACACGGACCAAGGAGTCTWATGCGTGTGC-AGTGTGCAGGATCTAAACCTGACAGCATAACGAATGTTACT-GCTGGGATTCTTGCACCAGCAGCCAACTGA-CACTTGGGAGATGTTTGCGTGTGAGCACACTTGCTAGGACCCGAAAGGTGGTGAACTATGCCTGAGAAGGGTGACGTCAGGGGAAACTCTGATGGAAGCTCGTAGCGCTACTGACGTGCAAATCGTTCGTCTGACTTGGGTATAGGGGCGAAAGACTAATCGAACCATCTAGTAGCTGGTTCCCTCCGAAGTTTCCCTCAGGATAGCTGGAGCAGAATAGTTTTATCAGGTAAAGCGAATGATTCGAGGCATTGGGGGTATGTTGCCCTTGACCCACTCTCAAACTTTTAATGGGTAAGCTCCACTG-GTTGCCTAAACGACGCAGCGGGAGGAATAACAGCTCCACGTGGGCCATTTTTGGTAAGCAGAACTGGCGATGAGGGATGAACCTAGCATTGGGGTAAAGTGCTCGACTGCTCGCTCATGTGACACCACAAAGGGTGTTGGTTCATACTGACAGCAGGACGGTGGTCATGGAAGTTGAAATCCGCTAAGGAGTGTGTAACAACTCACCTGCCGAATGGACTAGCCCCGAAAATGGATGGCGCTGAAGCGGGTGACTGATGCCCAATCATTGTTGCAATCTCTGTAACCTTGAGTAGGAGGGCATGGTGGTTGCAGTGCAGCCCACTCG-----------------------------------------------
>KY697975.1_A._gibbosum
--------------------TAAGTAGGTGGAGGAAAAGAAACCGAAAGGGAATCTCTTGGTAATGGCGAATGAAAAGAGACATGCCCAGTGTCAAAATCAGTTTA-TCTGACTTGTAGGCTGTAGGGGAT-TGCCAACTTGGGGGCAGGTGCAAGTCTCTTGGAAAGGAGCACCAGCGAGGGTCAGGGTCCTGCCTGTCACCTGTCATCCCTTGTAGACGGTTTGCCCAAAAAGAGTCGTGTTCTTCTGGAATAGAGCACCAATTGGGTGGTACTCTGTGCCCAAGGAGCATTACGTGCTTGAGACCAATAGCGAACAAGTACCATGAGGGAAGGGTGAAAAGGACTTTGGAAAGAGGGTTAAGAGGGCGTGAAGCTGCTGGAAGGGAAGTAGATTGAA-TCTCTCCTTGTGGTAAGATTGCGGGTTGCAGTCTCTGTC--TGGAATG--CTGCCATCTGTGCCTCTTGCCGCTTGGTTGGGCTTGGCGTT----------------------------------------------------------------------------------------------------------------------------------------------------------------------------------------CT-GCTGA--------------------------------------------------------------------GAAATGTGGTGAGGGCTGGCTGA------------------------------------------------------------------------------AGGGTTGTAA-------------------------------------------------------------------------------------------------------------------------------------------------------------------------------------------------------------------------------------------------------------------------------------------------------------------------------------------------------------------------------------------------------------------------------------------------------------------------------------------------------------------------------------------------
>EU165303.1_A._operculatum
--------------------TAAGTAGGTGGAGGAAAAGAAACCGAAAGGGAATCTCTTGGTAATGGCGAATGAAAAGAGACATGCCCAGTGTCAAAATCAGTTTA-TCTGACTTGTAGGCTGTAGGGGAT-TGCCAACTTGGGGGCAGGTGCAAGTCTCTTGGAAAGGAGCACCAGCGAGGGTCAGGGTCCTGCCTGTCACCTGTCATCCCTTGTAGACGGTTTGCCCAAAAAGAGTCGTGTTCTTCTGGAATAGAGCACCAATTGGGTGGTACTCTGTGCCCAAGGAGCATTACGTGCTTGAGACCAATAGCGAACAAGTACCATGAGGGAAGGGTGAAAAGGACTTTGGAAAGAGGGTTAAGAGGGCGTGAAGCTGCTGGAAGGGAAGTAGATTGAA-TCTCTCCTTGTGGTAAGATTGCGGGTTGCAGTCTCTGTC--TGGAATG--CTGCCATCTGTGCCTCTTGCCGCTTGGTTGGGCTTGGCGTTCTGCTGAGAAATGTGGTGAGGGCTGGCTGAAGGGTTGTAACCTGAACCATCCTCTTGCTTGCTCTTGGCAAACCGCTTGTGCTCGACCAAACAGTTCAATCTTACCCGTCTTGAAACACGGA----------------------------------------------------------------------------------------------------------------------------------------------------------------------------------------------------------------------------------------------------------------------------------------------------------------------------------------------------------------------------------------------------------------------------------------------------------------------------------------------------------------------------------------------------------------------------------------------------------------------------------------------------------------------------------------------------------------------------------------------------------------------------------------------------------
>MW774110.1_A._gibbosum
--------------------TAAGTAGGTGGAGGAAAAGAAACCGAAAGGGAATCTCTTGGTAATGGCGAATGAAAAGAGACATGCCCAGTGTCAAAATCAGTTTA-TCTGACTTGTAGGCTGTAGGGGAT-TGCCAACTTGGGGGCAGGTGCAAGTCTCTTGGAAAGGAGCACCAGCGAGGGTCAGGGTCCTGCCTGTCACCTGTCATCCCTTGTAGACGGTTTGCCCAAAAAGAGTCGTGTTCTTCTGGAATAGAGCACCAATTGGGTGGTACTCTGTGCCCAAGGAGCATTACGTGCTTGAGACCAATAGCGAACAAGTACCATGAGGGAAGGGTGAAAAGGACTTTGGAAAGAGGGTTAAGAGGGCGTGAAGCTGCTGGAAGGGAAGTAGATTGAA-TCTCTCCTTGTGGTAAGATTGCGGGTTGCAGTCTCTGTC--TGGAATG--CTGCCATCTGTGCCTCTTGCCGCTTGGTTGGGCTTGGCGTTCTGCTGAGAAATGTGGTGAGGGCTGGCTGAAGGGTTGTAACCTGAACCATCCTCTTGCTTGCTCTTGGCAAACCGCTTGTGCTCGACCAAACAGTTCAATCTTACCCGTCTTGAAACACGGACCAAGGAG--------------------------------------------------------------------------------------------------------------------------------------------------------------------------------------------------------------------------------------------------------------------------------------------------------------------------------------------------------------------------------------------------------------------------------------------------------------------------------------------------------------------------------------------------------------------------------------------------------------------------------------------------------------------------------------------------------------------------------------------------------------------------------------------------
>MW774094.1_A._magnum_strain_UNCW-ARC69_l
----------------------------------------------------------GAGTAATGGCGMATGAAAGGAGATATGCTTAGTGTCRAAATTGGGTGA-TCTGACTTGTAGACTGCAGGGGTTATGCCRACTTGGGTGCAGATGTGAGTCTCTTGGAATGGAGCACCAGTGAGGGTCAGGGTCCCACTTGCCATCTGTCATCCCTTGTAGACGGCTCACCCACAGAGAGTCGTGTTCTTCTGGAATAGAGCGCCAATGGGGTGGTACTCTTCGCCTAAGGAGCATCACATCCTTGAGACCAATAGTGAACAAGTACCATGAGGGAAGGGTGAAAAGGACTTTGGAAAGAGGGTTAAGAGGACATGAAGCTGTTGGAAGGGAATTGGAGTGGAC--TTCTCTCTTGGTAAGATTGCAGGGTGGAGCTCTCACTTGTGAGGTA--CAATACTGTGTGTGTCTTACAGCTTGGTTGAGCTCTGTGTGGCACCCAGAACCTCAGCTTGGAATGGCTGAATGGCTGTGGCTTGACCCATTTCCATTCTTTCTGGTGGTGCAAAGTGT--TCTCTACCAAATGGTTCCCTCTCACCCGTCTTGAAACACGGACCAAGGAGTCTAACGTGTGTGCGAGCGAAAGGGATGGATGCCTGACAGCTTAACAAAGGTGACT-GCTGGGATTCTTGCGCCAGCAACCAACTGATCGCTTGGGAGATGTTTGTGTGAGAGCATGCTTGCTAGGACCCGAAAGGTGGTGAACTATGCCTGAGAAGGGTGACGTCAGGGGAAACTCTGATGGAAGCTCGCAGCGCTACTGACGTGCAAATCGTTCGTCTGACTTGGGTATAGGGGCGAAAGACTAATCGAACCATCTAGTAGCTGGTTCCCTCCGAAGTTTCCCTCAGGATAGCTGGAGCAGAACAGTTTTATCAGGTAAAGCGAATGATTCGAGGCATTGGGGGTATGCTATCCTTGACCCACTCTCAAACTTTCAATGGGTAAGCTCCACTG-GTTGCTTAGGTGACCCAGGGGGAGGAATACAAGCTCTAAGTGGGCCATTTTTGGTAAGCAGAACTGGCGATGAGGGATGAACCTAGCATTGGGGTAAAGTGCTTGACTGCTCGCTCATGTGACACCACAAATGGTGTTGGTTCATTTTCACATCAGKACGGTGGTCATGGAAGTTGAAATCTGCTAAGGAGTGTGYAACAACTCACCTGCC-------------------------------------------------------------------------------------------------------------------------------------------------------------------
>KY070342.1_A._sp._strain_Amma0206-4_28S
----------------------------------------------------------GAGTAATGGCGAATGAAAGGAGATATGCTTAGTGTCAAAATTGGGTGA-TCTGACTTGTAGACTGCAGGGGTTATGCCAACTTGGGTGCAGATGTGAGTCTCTTGGAATGGAGCACCAGTGAGGGTCAGGGTCCCACTTGCCATCTGTCATCCCTTGTAGACGGCTCACCCACAGAGAGTCGTGTTCTTCTGGAATAGAGCGCCAATGGGGTGGTACTCTTCGCCTAAGGAGCATCACATCCTTGAGACCAATAGTGAACAAGTACCATGAGGGAAGGGTGAAAAGGACTTTGGAAAGAGGGTTAAGAGGACATGAAGCTGTTGGAAGGGAATTGGAGTGGAC--TTCTCTCTTGGTAAGATTGCAGGGTGGAGCTCTCACTTGTGAGGTA--CAATACTGTGTGTGTCTTACAGCTTGGTTGAGCTCTGTGTGGCACCCAGAACCTCAGCTTGGAATGGCTGAATGGCTGTGGCTTGACCCATTTCCATTCTTTCTGGTGGTGCAAAGTGT--TCTCTACCAAATGGTTCCCTCTCACCCGTCTTGAAACACGGACCAAGGAGTCTAACGTGTGTGCGAGCGAAAGGGATGGATGCCTGACAGCTTAACAAAGGTGACT-GCTGGGATTCTTGCGCCAGCAACCAACTGATCGCTTGGGAGATGTTTGTGTGAGAGCATGCTTGCTAGGACCCGAAAGGTGGTGAACTATGCCTGAGAAGGGTGACGTCAGGGGAAACTCTGATGGAAGCTCGCAGCGCTACTGACGTGCAAATCGTTCGTCTGACTTGGGTATAGGGGCGAAAGACTAATCGAACCATCTAGTAGCTGGTTCCCTCCGAAGTTTCCCTCAGGATAGCTGGAGCAGAACAGTTTTATCAGGTAAAGCGAATGATTCGAGGCATTGGGGGTATGCTATCCTTGACCCACTCTCAAACTTTCAATGGGTAAGCTCCACTG-GTTGCTTAGGTGACCCAGGGGGAGGAATACAAGCTCTAAGTGGGCCATTTTTGGTAAGCAGAACTGGCGATGAGGGATGAACCTAGCATTGGGGTAAAGTGCTWGACTGCTCGCTCATGTGACACCACAAAGGGTGTTGGTTCATTWKSACAKCAGGASGGTGGTCATGGAAGTTGAAATCTGCTAAGGAGTGTGTAACAACTCACCTGCC-------------------------------------------------------------------------------------------------------------------------------------------------------------------
>KY070343.1_A._sp._strain_Amma0206-5_28S
----------------------------------------------------------GAGTAATGGCGAATGAAAGGAGATATGCTTAGTGTCAAAATTGGGTGA-TCTGACTTGTAGACTGCAGGGGTTATGCCAACTTGGGTGCAGATGTGAGTCTCTTGGAATGGAGCACCAGTGAGGGTCAGGGTCCCACTTGCCATCTGTCATCCCTTGTAGACGGCTCACCCACAGAGAGTCGTGTTCTTCTGGAATAGAGCGCCAATGGGGTGGTACTCTTCGCCTAAGGAGCATCACATCCTTGAGACCAATAGTGAACAAGTACCATGAGGGAAGGGTGAAAAGGACTTTGGAAAGAGGGTTAAGAGGACATGAAGCTGTTGGAAGGGAATTGGAGTGGAC--TTCTCTCTTGGTAAGATTGCAGGGTGGAGCTCTCACTTGTGAGGTA--CAATACTGTGTGTGTCTTACAGCTTGGTTGAGCTCTGTGTGGCACCCAGAACCTCAGCTTGGAATGGCTGAATGGCTGTGGCTTGACCCATTTCCATTCTTTCTGGTGGTGCAAAGTGT--TCTCTACCAAATGGTTCCCTCTCACCCGTCTTGAAACACGGACCAAGGAGTCTAACGTGTGTGCGAGCGAAAGGGATGGATGCCTGACAGCTTAACAAAGGTGACT-GCTGGGATTCTTGCGCCAGCAACCAACTGATCGCTTGGGAGATGTTTGTGTGAGAGCATGCTTGCTAGGACCCGAAAGGTGGTGAACTATGCCTGAGAAGGGTGACGTCAGGGGAAACTCTGATGGAAGCTCGCAGCGCTACTGACGTGCAAATCGTTCGTCTGACTTGGGTATAGGGGCGAAAGACTAATCGAACCATCTAGTAGCTGGTTCCCTCCGAAGTTTCCCTCAGGATAGCTGGAGCAGAACAGTTTTATCAGGTAAAGCGAATGATTCGAGGCATTGGGGGTATGCTATCCTTGACCCACTCTCAAACTTTCAATGGGTAAGCTCCACTG-GTTGCTTAGGTGACCCAGGGGGAGGAATACAAGCTCTAAGTGGGCCATTTTTGGTAAGCAGAACTGGCGATGAGGGATGAACCTAGCATTGGGGTAAAGTGCTTGACTGCTCGCTCATGTGACACCACAAAGGGTGTTGGTTCATTTTGACAGCAGGACGGTGGTCATGGAAGTTGAAATCTGCTAAGGAGTGTGTAACAACTCACCTGCC-------------------------------------------------------------------------------------------------------------------------------------------------------------------
>MW774095.1_A._magnum_strain_UNCW-ARC71_l
----------------------------------------------------------GAGTAATGGCGAATGAAAGGAGATATGCTTAGTGTCAAAATTGGGTGA-TCTGACTTGTAGACTGCAGGGGTTATGCCAACTTGGGTGCAGATGTGAGTCTCTTGGAATGGAGCACCAGTGAGGGTCAGGGTCCCACTTGCCATCTGTCATCCCTTGTAGACGGCTCACCCACAGAGAGTCGTGTTCTTCTGGAATAGAGCGCCAATGGGGTGGTACTCTTCGCCTAAGGAGCATCACATCCTTGAGACCAATAGTGAACAAGTACCATGAGGGAAGGGTGAAAAGGACTTTGGAAAGAGGGTTAAGAGGACATGAAGCTGTTGGAAGGGAATTGGAGTGGAC--TTCTCTCTTGGTAAGATTGCAGGGTGGAGCTCTCACTTGTGAGGTA--CAATACTGTGTGTGTCTTACAGCTTGGTTGAGCTCTGTGTGGCACCCAGAACCTCAGCTTGGAATGGCTGAATGGCTGTGGCTTGACCCATTTCCATTCTTTCTGGTGGTGCAAAGTGT--TCTCTACCAAATGGTTCCCTCTCACCCGTCTTGAAACACGGACCAAGGAGTCTAACGTGTGTGCGAGCGAAAGGGATGGATGCCTGACAGCTTAACAAAGGTGACT-GCTGGGATTCTTGCGCCAGCAACCAACTGATCGCTTGGGAGATGTTTGTGTGAGAGCATGCTTGCTAGGACCCGAAAGGTGGTGAACTATGCCTGAGAAGGGTGACGTCAGGGGAAACTCTGATGGAAGCTCGCAGCGCTACTGACGTGCAAATCGTTCGTCTGACTTGGGTATAGGGGCGAAAGACTAATCGAACCATCTAGTAGCTGGTTCCCTCCGAAGTTTCCCTCAGGATAGCTGGAGCAGAACAGTTTTATCAGGTAAAGCGAATGATTCGAGGCATTGGGGGTATGCTATCCTTGACCCACTCTCAAACTTTCAATGGGTAAGCTCCACTG-GTTGCTTAGGTGACCCAGGGGGAGGAATACAAGCTCTAAGTGGGCCATTTTTGGTAAGCAGAACTGGCGATGAGGGATGAACCTAGCATTGGGGTAAAGTGCTTGACTGCTCGCTCATGTGACACCACAAAGGGTGTTGGTTCATTTTGACAGCAGGACGGTGGTCATGGAAGTTGAAATCTGCTAAGGAGTGTGTAACAACTCACCTCCC-------------------------------------------------------------------------------------------------------------------------------------------------------------------
>AY460594.1_A._trulla_strain_CAWD68_26S_l
---------------------------GTGGAGGAAAAGAAACCGAATGGGAATCTCTTAGTAATGGCGAATGAAAAGAGATATGCTCAGCGTCAAAATCAGGCTATCCTGACTTGTAGGCTGTAGGGGTGATGCCATCTTGGGTGCAGATGCAAGTCTCTTGGAAAGGAGCACCAGTGAGGGTCAGGGTCCCGCCTGTCATCTGCAACTCCTGGTACACGGTTTGCCCACAGAGAGTCGTGTTCTTCTGGAATAGAGCGCAAATTGGGTGGTACTCCTTGCCCAAGGAGCATTACGTGCTTGAGACCAATAGCGAACAAGTACCATGAGGGAAGGGTGAAAAGGACTTTGGAAAGAGGGTTAAGAGGGCGTGAAGCTGCTGGAAGAGAAGTGGATTGGATTTTTTGCTATGGGCAAGATTGCAGGGTGTGGACCTCACTTGTGGGAAT--TCATGCTCTGTGCCTCTTCCCATATGGTTGGGTATGATGCTGTGCCTGGAAACTATGCTTGGACTGGCTGAAGGGTTGCTACCTGGACCTTGTCCGAGTTTACTCTTGGTGCAGCATTGTTTC??GACCAAATAGTTC???????????????????????G?????GGAGTCTAATGCGTGTG?GAGTGCAAGGGCTTGACACCTGTCAGCGTAACAAAGGTGACT-GCTGGGATTTTTGCACCAGCAGCCAACTGATCGCTTGGGAGATGTTTGCGTGTGAGCACACTTGCTAGGACCCGAAAGGTGGTGAACTATGCCTGAGAAGGGTGACGTCAGGGGAAACTCTGATGGAAGCTCGTAGCGCTACTGACGTGCAAATCGTTCGTCTGACTTGGGTATAGGGGCGAAAGACTAATCGAACCATCTAGTAGCTGGTTCCCTCCGAAGTTTCCCTCAGGATAGCTGGAGCAGTACAGTTTTATCAGGTAAAGCGAATGATTCGAGGCATTGGGGGTATGTTACCCTTGACCCACTCTCAAACTTTTAATGGGTAAGCTCCACTG-CTTGCTTAGTTGAAGCAGTGGGTAGAATAGCAGCTCTAAGTGGGCCATTTTTGGTAAGCAGAACTGGCGATGAGGGATGAACCTAGCATTGGGGTAAAGTGCTAGACTGCTCGCTCATAAGACACCACAAAGGGTGTTGGTTCATACTGACAGCAGGACGGTGGTCATGGAAGTTGAAATCCGCTAAGGAGTGTGTAACAACTCACCTGCCGAATGGACTAGCCCCGAAAATGGATGGCGCTGAAGCGGGTGACTGATACCCAATCATGGTTGCAAGCACTGCAACTTTGAGTAGGAGGGCATGGAAGTTGCAACGAAGCCCAACCG-----------------------------------------------
>KT371453.1_A._sp._SK-2015_strain_AmMH1_2
---------------------------------------AAACACGAAGGTGATCTCTTAGTAATGGCTAATGAAAAGAGATATGCTCAGCGTCAAAATCAGGCTATCCTGACTTGTAGGCTGTAGGGGTAATGCCAACTTGGGTGCAGATGCAAGTCTCTTGGAAAGGAGCACCAGTGAGGGTCAGGGTCCCGCCTGTCATCTGCAACTCCTGGTACACGGTTTGCCCACAGAGAGTCGTGTTCTTCTGGAATAGAGCGCAAATTGGGTGGTACTCCTTGCCCAAGGAGCATTACGTGCTTGAGACCAATAGCGAACAAGTACCATGAGGGAAGGGTGAAAAGGACTTTGGAAAGAGGGTTAAGAGGGCGTGAAGCTGCTGGAAGAGAAGTGGATTGGATTTTTTGCTGTGGGCAAGATTGCGGGGTGTGGACCCCACTTGTGGGAAT--CCATGCTCTGTGCCTCTTCCCATATGGTTGGGTATGATGCTGCGCCTGGAAACTATGCGCGGACTGGCTGAAGGGTTGTTGCCTGGACCTTGTCCGTGCTTACTCTTGGTGCAGCATTG--TTCCGACCAAATAGTTCAATCCTCCCCGTCTTGAAACACGGACCAAGGAGTCTAATGCGTGTGCGAGTGCAAGGGCTTGACACCTGTCAGCGTAACAAAGGTGACT-GCTGGGATTTTTGCACCAGCAGCCAACTGATCGCTTGGGAGATGTTTGCGTGTGAGCACACTTGCTAGGACCCGAAAGGTGGTGAACTATGCCTGAGAAGGGTGACGTCAGGGGAAACTCTGATGGAAGCTCGTAGCGCTACTGACGTGCAAATCGTTCGTCTGACTTGGGTATAGGGGCGAAAGACTAATCGAACCATCTAGTAGCTGGTTCCCTCCGAAGTTTCCCTCAGGATAGCTGGAGCAGTGCAGTTTTATCAGGTAAAGCGAATGATTCGAGGCATTGGGGGTATGTTACCCTTGACCCACTCTCAAACTTTTAATGGGTAAGCTCCACTG-CTTGCTTAGTTGAAGCAGTGGGTAGAATAGCAGCTCTAAGTGGGCCATTTTTGGTAAGCAGAACTGGCGATGAGGGATGAACCTAGCATTGGGGTAAAGTGCTAGACTGCTCGCTCATAAGACACCACAAAGGGTGTTGGTTCATACTGACAGCAGGACGGTGGTCATGGAAGTTGAAATCCGCTAAGGAGTGTGTAACAACTCACCTGCCGAATGGACTAGCCCCGAAAATGGATGGCGCTGAAGCGGGTGACTGATACCCAATCATGGTTGCAAGCACTGCAACTTTGAGTAGGAGGGCATGGAAG-TGCAACGAAGCCCAAACC-----------------------------------------------
>AY455671.1_A._trulla_large_subunit_ribos
--------------------TAAGTAGGTGGAGGAAAAGAAACCGAATGGGAATCTCTTAGTAATGGCGAATGAAAAGAGATATGCTCAGCGTCAAAATCAGGCTATCCTGACTTGTAGGCTGTAGGGGTGATGCCATCTTGGGTGCAGATGCAAGTCTCTTGGAAAGGAGCACCAGTGAGGGTCAGGGTCCCGCCTGTCATCTGCAACTCCTGGTACACGGTTTGCCCACAGAGAGTCGTGTTCTTCTGGAATAGAGCGCAAATTGGGTGGTACTCCTTGCCCAAGGAGCATTACGTGCTTGAGACCAATAGCGAACAAGTACCATGAGGGAAGGGTGAAAAGGACTTTGGAAAGAGGGTTAAGAGGGCGTGAAGCTGCTGGAAGAGAAGTGGATTGGATTTTTTGCTATGGGCAAGATTGCAGGGTGTGGACCTCACTTGTGGGAAT--TCATGCTCTGTGCCTCTTCCCATATGGTTGGGTATGATGCTGTGCCTGGAAACTATGCTTGGACTGGCTGAAGGGTTGCTACCTGGACCTTGTCCGAGTTTACTCTTGGTGCAGCATTG--TTCCGACCAAATAGTTCAATCCTCCCCGTCTTGAAACACGGACCAAGGAGTCTAATGCGTGTGCGAGTGCAAGGGCTTGACACCTGTCAGCGTAACAAAGGTGACT-GCTGGGATTTTTGCACCAGCAGCCAACTGATCGCTTGGGAGATGTTTGCGTGTGAGCACACTTGCTAGGACCCGAAAGGTGGTGAACTATGCCTGAGAAGGGTGACGTCAGGGGAAACTCTGATGGAAGCTCGTAGCGCTACTGACGTGCAAATCGTTCGTCTGACTTGGGTATAGGGGCGAAAGACTAATCGAACCATCTAGTAGCTGGTTCCCTCCGAAGTTTCCCTCAGGATAGCTGGAGCAGTACAGTTTTATCAGGTAAAGCGAATGATTCGAGGCATTGGGGGTATGTTACCCTTGACCCACTCTCAAACTTTTAATGGGTAAGCTCCACTG-CTTGCTTAGTTGAAGCAGTGGGTAGAATAGCAGCTCTAAGTGGGCCATTTTTGGTAAGCAGAACTGGCGATGAGGGATGAACCTAGCATTGGGGTAAAGTGCTAGACTGCTCGCTCATAAGACACCACAAAGGGTGTTGGTTCATACTGACAGCAGGACGGTGGTCATGGAAGTTGAAATCCGCTAAGGAGTGTGTAACAACTCACCTGCCGAATGGACTAGCCCCGAAAATGGATGGCGCTGAAGCGGGTGACTGATACCCAATCATGGTTGCAAGCACTGCAACTTTGAGTAGGAGGGCATGGAAGTTGCAACGAAGCCCAACCG-----------------------------------------------
>KT371440.1_A._trulla_strain_AtDH5_28S_ri
---------------------------------------AGACACGATAGGGATCTCTTAGTAATGGCGAAATGAAAGAGATATGCTCAGCGTCAAAATCAGGCTATCCTGACTTGTAGGCTGTAGGGGTGATGCCATCTTGGGTGCAGATGCAAGTCTCTTGGAAAGGAGCACCAGTGAGGGTCAGGGTCCCGCCTGTCATCTGCAACTCCTGGTACACGGTTTGCCCACAGAGAGTCGTGTTCTTCTGGAATAGAGCGCAAATTGGGTGGTACTCCTTGCCCAAGGAGCATTACGTGCTTGAGACCAATAGCGAACAAGTACCATGAGGGAAGGGTGAAAAGGACTTTGGAAAGAGGGTTAAGAGGGCGTGAAGCTGCTGGAAGAGAAGTGGATTGGATTTTTTGCTATGGGCAAGATTGCAGGGTGTGGACCTCACTTGTGGGAAT--TCATGCTCTGTGCCTCTTCCCATATGGTTGGGTATGATGCTGCGCCTGGAAACTATGCTTGGACTGGCTGAAGGGTTGCTGCCTGGACCTTGTCCGAGTTTACTCTTGGTGCAGCATTG--TTCCGACCAAATAGTTCAATCCTCCCCGTCTTGAAACACGGACCAAGGAGTCTAATGCGTGTGCGAGTGCAAGGGCTTGACACCTGTCAGCGTAACAAAGGTGACT-GCTGGGATCTTTGCACCAGCAGCCAACTGATCGCTTGGGAGATGTTTGCGTGTGAGCACACTTGCTAGGACCCGAAAGGTGGTGAACTATGCCTGAGAAGGGTGACGTCAGGGGAAACTCTGATGGAAGCTCGTAGCGCTACTGACGTGCAAATCGTTCGTCTGACTTGGGTATAGGGGCGAAAGACTAATCGAACCATCTAGTAGCTGGTTCCCTCCGAAGTTTCCCTCAGGATAGCTGGAGCAGTACAGTTTTATCAGGTAAAGCGAATGATTCGAGGCATTGGGGGTATGTTACCCTTGACCCACTCTCAAACTTTTAATGGGTAAGCTCCACTG-CTTGCTTAGTTGAAGCAGTGGGTAGAATAGCAGCTCTAAGTGGGCCATTTTTGGTAAGCAGAACTGGCGATGAGGGATGAACCTAGCATTGGGGTAAAGTGCTAGACTGCTCGCTCATAAGACACCACAAAGGGTGTTGGTTCATACTGACAGCAGGACGGTGGTCATGGAAGTTGAAATCCGCTAAGGAGTGTGTAACAACTCACCTGCCGAATGGACTAGCCCCGAAAATGGATGGCGCTGAAGCGGGTGACTGATACCCAATCATGGTTGCAAGCACTGCAACTCTGAGTAGGAGGGCATGGAAG-TGCAACGAAGCCCAAACC-----------------------------------------------
>KT371450.1_A._trulla_strain_GMM4_28S_rib
---------------------------------------AGACACGAATGGGATCTCTTAGTAATGGCGAATGAAAAGAGATATGCTCAGCGTCAAAATCAGGCTATCCTGACTTGTAGGCTGTAGGGGTGATGCCATCTTGGGTGCAGATGCAAGTCTCTTGGAAAGGAGCACCAGTGAGGGTCAGGGTCCCGCCTGTCATCTGCAACTCCTGGTACACGGTTTGCCCACAGAGAGTCGTGTTCTTCTGGAATAGAGCGCAAATTGGGTGGTACTCCTTGCCCAAGGAGCATTACGTGCTTGAGACCAATAGCGAACAAGTACCATGAGGGAAGGGTGAAAAGGACTTTGGAAAGAGGGTTAAGAGGGCGTGAAGCTGCTGGAAGAGAAGTGGATTGGATTTTTTGCTATGGGCAAGATTGCAGGGTGTGGACCTCACTTGTGGGAAT--TCATGCTCTGTGCCTCTTCCCATATGGTTGGGTATGATGCTGCGCCTGGAAACTATGCTTGGACTGGCTGAAGGGTTGCTACCTGGACCTTGTCCGAGTTTACTCTTGGTGCAGCATTG--TTCCGACCAAATAGTTCAATCCTCCCCGTCTTGAAACACGGACCAAGGAGTCTAATGCGTGTGCGAGTGCAAGGGCTTGACACCTGTCAGCGTAACAAAGGTGACT-GCTGGGATCTTTGCACCAGCAGCCAACTGATCGCTTGGGAGATGTTTGCGTGTGAGCACACTTGCTAGGACCCGAAAGGTGGTGAACTATGCCTGAGAAGGGTGACGTCAGGGGAAACTCTGATGGAAGCTCGTAGCGCTACTGACGTGCAAATCGTTCGTCTGACTTGGGTATAGGGGCGAAAGACTAATCGAACCATCTAGTAGCTGGTTCCCTCCGAAGTTTCCCTCAGGATAGCTGGAGCAGTACAGTTTTATCAGGTAAAGCGAATGATTCGAGGCATTGGGGGTATGTTACCCTTGACCCACTCTCAAACTTTTAATGGGTAAGCTCCACTG-CTTGCTTAGTTGAAGCAGTGGGTAGAATAGCAGCTCTAAGTGGGCCATTTTTGGTAAGCAGAACTGGCGATGAGGGATGAACCTAGCATTGGGGTAAAGTGCTAGACTGCTCGCTCATAAGACACCACAAAGGGTGTTGGTTCATACTGACAGCAGGACGGTGGTCATGGAAGTTGAAATCCGCTAAGGAGTGTGTAACAACTCACCTGCCGAATGGACTAGCCCCGAAAATGGATGGCGCTGAAGCGGGTGACTGATACCCAATCATGGTTGCAAGCACTGCAACTCTGAGTAGGAGGGCATGGAAG-TGCAACGAAGCCCAACCG-----------------------------------------------
>KY070364.1_A._thermaeum_strain_Amth1412-
----------------------------------------------------------TAGTAATGGCGAATGAAAAGAGATGTGCTTAGTGTCAAAATCAGGTTTTCCTGACTTGTAGGCTGTAGGCGCTATGCCAACTTGGGTGCAGGTGCAAGTCTCTTGGAATAGAGCACCAGTGAGGGTGAGGGTCCCTTCTGTCATCTGTCATCCCTTGTAGACGGTTTGCGTTCTGAGAGTCGTGTTCTTCTGGAATAGAGCGCCAAGTGGGTGGTACTCTTTGCCTAAGGAGCATTACATACTTGAGACCAATAGTGAACAAGTACCATGAGGGAAGGATGAAAAGGACTTTGGAAAGAGGGTTAAGAGGACATGAAGCTGCTGGAAGGGAAGTGGATTGGACTTCTGTCT--TGGCAAGATTGCAGGTTGCACTACTCT----TGAGGAA--CTGCGACTTGTGTTTCTTGCTACTTAGTGGGATTCTGTGTGGTGTCCACAATCTAAGCTTTACTTGGCAAAAAC-CTGCTGGTTGCTCCATAGTTTGGCTTTCTGTTGGCACTACATAA--TTCCCACTAAAGAGTTCAATTTTACCCGTCTTGAAACACGGACCAAGGAGTCTAATGCGTGTGCAAGTGTAAGGGTTTTAAACCTGACAGCATAACAAACGTGACT-GCTGGGATTCTTGCGCCAGCAACCAACTGATCACTTAGGAGATGTTTGTGTATGAGCATGCTTGCTAGGACCCGAAAGGTGGTGAACTATGCCTGAGAAGGGTGACGTCAGGGGAAACTCTGATGGAAGCTCGTAGCGCTACTGACGTGCAAATCGTTCGTCTGACTTGGGTATAGGGGCGAAAGACTAATCGAACCATCTAGTAGCTGGTTCCCTCCGAAGTTTCCCTCAGGATAGCTGGAGCAGTACAGTTTTATCAGGTAAAGCGAATGATTCGAGGCATTGGGGGTATGTTACCCTTGACCCACTCTCAAACTTTTAATGGGTAAGCTCCACTG-GTTGCTTAATTGACGCAGGGGGTTGAATATACGCTCTAAGTGGGCCATTTTTGGTAAGCAGAACTGGCGATGAGGGATGAACCTAGCATTGGGGTAAAGTGCTTGACTGCTCGCTCATGTGACACCACAAAGGGTGTTGGTTCATACTGACAGCAGGACGGTGGTCATGGAAGTTGAAATCCGCTAAGGAGTGTGTAACAACTCACCTGCC-------------------------------------------------------------------------------------------------------------------------------------------------------------------
>MW774176.1_A._thermaeum_strain_UNCW-ARC3
----------------------------------------------------------TAGTAATGGCGAATGAAAAGAGATGTGCTTAGTGTCAAAATCAGGTTTTCCTGACTTGTAGGCTGTAGGCGCTATGCCAACTTGGGTGCAGGTGCAAGTCTCTTGGAATAGAGCACCAGTGAGGGTGAGGGTCCCTTCTGTCATCTGTCATCCCTTGTAGACGGTTTGCGTTCTGAGAGTCGTGTTCTTCTGGAATAGAGCGCCAAGTGGGTGGTACTCTTTGCCTAAGGAGCATTACATACTTGAGACCAATAGTGAACAAGTACCATGAGGGAAGGATGAAAAGGACTTTGGAAAGAGGGTTAAGAGGACATGAAGCTGCTGGAAGGGAAGTGGATTGGACTTCTGTCT--TGGCAAGATTGCAGGTTGCACTACTCT----TGAGGAA--CTGCGACTTGTGTTTCTTGCTACTTAGTGGGATTCTGTGTGGTGTCCACAATCTAAGCTTTACTTGGCAAAAAC-CTGCTGGTTGCTCCATAGTTTGGCTTTCTGTTGGCACTACATAA--TTCCCACTAAAGAGTTCAATTTTACCCGTCTTGAAACACGGACCAAGGAGTCTAATGCGTGTGCAAGTGTAAGGGTTTTAAACCTGACAGCATAACAAACGTGACT-GCTGGGATTCTTGCGCCAGCAACCAACTGATCACTTAGGAGATGTTTGTGTATGAGCATGCTTGCTAGGACCCGAAAGGTGGTGAACTATGCCTGAGAAGGGTGACGTCAGGGGAAACTCTGATGGAAGCTCGTAGCGCTACTGACGTGCAAATCGTTCGTCTGACTTGGGTATAGGGGCGAAAGACTAATCGAACCATCTAGTAGCTGGTTCCCTCCGAAGTTTCCCTCAGGATAGCTGGAGCAGTACAGTTTTATCAGGTAAAGCGAATGATTCGAGGCATTGGGGGTATGTTACCCTTGACCCACTCTCAAACTTTTAATGGGTAAGCTCCACTG-GTTGCTTAATTGACGCAGGGGGTTGAATATACGCTCTAAGTGGGCCATTTTTGGTAAGCAGAACTGGCGATGAGGGATGAACCTAGCATTGGGGTAAAGTGCTTGACTGCTCGCTCATGTGACACCACAAAGGGTGTTGGTTCATACTGACAGCAGGACGGTGGTCATGGAAGTTGAAATCCGCTAAGGAGTGTGTAACAACTCACCTGCC-------------------------------------------------------------------------------------------------------------------------------------------------------------------
>KY070365.1_A._thermaeum_strain_Amth0304-
----------------------------------------------------------TAGTAATGGCGAATGAAAAGAGATGTGCTTAGTGTCAAAATCAGGTTTCCCTGACTTGTAGGCTGTAGGCGCTATGCCAACTTGGGTGCAGGTGCAAGTCTCTTGGAATAGAGCACCAGTGAGGGTGAGGGTCCCTTCTGTCATCTGTCATCCCTTGTAGACGGTTTGCGTTCTGAGAGTCGTGTTCTTCTGGAATAGAGCGCCAAGTGGGTGGTACTCTTTGCCTAAGGAGCATTACATACTTGAGACCAATAGTGAACAAGTACCATGAGGGAAGGATGAAAAGGACTTTGGAAAGAGGGTTAAGAGGACATGAAGCTGCTGGAAGGGAAGTGGATTGGACTTCTGTCT--TGGCAAGATTGCAGGTTGCACTACTCT----TGAGGAA--CTGCGACTTGTGTTTCTTGCTACTTAGTGGGATTCTGTGTGGTGTCCACAATCTAAGCTTTACTTGGCAAAAAC-CTGCTGGTTGCTCCATAGTTTGGCTTTCTGTTGGCACTACATAA--TTCCCACTAAAGAGTTCAATTTTACCCGTCTTGAAACACGGACCAAGGAGTCTAATGCGTGTGCAAGTGTAAGGGTTTTAAACCTGACAGCATAACAAACGTGACT-GCTGGGATTCTTGCGCCAGCAACCAACTGATCACTTAGGAGATGTTTGTGTATGAGCATGCTTGCTAGGACCCGAAAGGTGGTGAACTATGCCTGAGAAGGGTGACGTCAGGGGAAACTCTGATGGAAGCTCGTAGCGCTACTGACGTGCAAATCGTTCGTCTGACTTGGGTATAGGGGCGAAAGACTAATCGAACCATCTAGTAGCTGGTTCCCTCCGAAGTTTCCCTCAGGATAGCTGGAGCAGTACAGTTTTATCAGGTAAAGCGAATGATTCGAGGCATTGGGGGTATGTTACCCTTGACCCACTCTCAAACTTTTAATGGGTAAGCTCCACTG-GTTGCTTAGTTGACGCAGGGGGTTGAATATACGCTCTAAGTGGGCCATTTTTGGTAAGCAGAACTGGCGATGAGGGATGAACCTAGCATTGGGGTAAAGTGCTTGACTGCTCGCTCATGTGACACCACAAAGGGTGTTGGTTCATACTGACAGCAGGACGGTGGTCATGGAAGTTGAAATCCGCTAAGGAGTGTGTAACAACTCACCTGCC-------------------------------------------------------------------------------------------------------------------------------------------------------------------
>KY070363.1_A._thermaeum_strain_Amth1412-
----------------------------------------------------------TAGTAATGGCGAATGAAAAGAGATGTGCTTAGTGTCAAAATCAGGTTTCCCTGACTTGTAGGCTGTAGGCGCTATGCCAACTTGGGTGCAGGTGCAAGTCTCTTGGAATAGAGCACCAGTGAGGGTGAGGGTCCCTTCTGTCATCTGTCATCCCTTGTAGACGGTTTGCGTTCTGAGAGTCGTGTTCTTCTGGAATAGAGCGCCAAGTGGGTGGTACTCTTTGCCTAAGGAGCATTACATACTTGAGACCAATAGTGAACAAGTACCATGAGGGAAGGATGAAAAGGACTTTGGAAAGAGGGTTAAGAGGACATGAAGCTGCTGGAAGGGAAGTGGATTGGACTTCTGTCT--TGGCAAGATTGCAGGTTGCACTACTCT----TGAGGAA--CTGCGACTTGTGTTTCTTGCTACTTAGTGGGATTCTGTGTGGTGTCCACAATCTAAGCTTTACTTGGCAAAAAC-CTGCTGGTTGCTCCATAGTTTGGCTTTCTGTTGGCACTACATAA--TTCCCACTAAAGAGTTCAATTTTACCCGTCTTGAAACACGGACCAAGGAGTCTAATGCGTGTGCAAGTGTAAGGGTTTTAAACCTGACAGCATAACAAACGTGACT-GCTGGGATTCTTGCGCCAGCAACCAACTGATCACTTAGGAGATGTTTGTGTATGAGCATGCTTGCTAGGACCCGAAAGGTGGTGAACTATGCCTGAGAAGGGTGACGTCAGGGGAAACTCTGATGGAAGCTCGTAGCGCTACTGACGTGCAAATCGTTCGTCTGACTTGGGTATAGGGGCGAAAGACTAATCGAACCATCTAGTAGCTGGTTCCCTCCGAAGTTTCCCTCAGGATAGCTGGAGCAGTACAGTTTTATCAGGTAAAGCGAATGATTCGAGGCATTGGGGGTATGTTACCCTTGACCCACTCTCAAACTTTTAATGGGTAAGCTCCACTG-GTTGCTTAGTTGACGCAGGGGGTTGAATATACGCTCTAAGTGGGCCATTTTTGGTAAGCAGAACTGGCGATGAGGGATGAACCTAGCATTGGGGTAAAGTGCTTGACTGCTCGCTCATGTGACACCACAAAGGGTGTTGGTTCATACTGACAGCAGGACGGTGGTCATGGAAGTTGAAATCCGCTAAGGAGTGTGTAACAACTCACCTGCC-------------------------------------------------------------------------------------------------------------------------------------------------------------------
>MW774175.1_A._thermaeum_strain_UNCW-ARC3
----------------------------------------------------------TAGTAATGGCGAATGAAAAGAGATGTGCTTAGTGTCAAAATCAGGTTTCCCTGACTTGTAGGCTGTAGGCGCTATGCCAACTTGGGTGCAGGTGCAAGTCTCTTGGAATAGAGCACCAGTGAGGGTGAGGGTCCCTTCTGTCATCTGTCATCCCTTGTAGACGGTTTGCGTTCTGAGAGTCGTGTTCTTCTGGAATAGAGCGCCAAGTGGGTGGTACTCTTTGCCTAAGGAGCATTACATACTTGAGACCAATAGTGAACAAGTACCATGAGGGAAGGATGAAAAGGACTTTGGAAAGAGGGTTAAGAGGACATGAAGCTGCTGGAAGGGAAGTGGATTGGACTTCTGTCT--TGGCAAGATTGCAGGTTGCACTACTCT----TGAGGAA--CTGCGACTTGTGTTTCTTGCTACTTAGTGGGATTCTGTGTGGTGTCCACAATCTAAGCTTTACTTGGCAAAAAC-CTGCTGGTTGCTCCATAGTTTGGCTTTCTGTTGGCACTACATAA--TTCCCACTAAAGAGTTCAATTTTACCCGTCTTGAAACACGGACCAAGGAGTCTAATGCGTGTGCAAGTGTAAGGGTTTTAAACCTGACAGCATAACAAACGTGACT-GCTGGGATTCTTGCGCCAGCAACCAACTGATCACTTAGGAGATGTTTGTGTATGAGCATGCTTGCTAGGACCCGAAAGGTGGTGAACTATGCCTGAGAAGGGTGACGTCAGGGGAAACTCTGATGGAAGCTCGTAGCGCTACTGACGTGCAAATCGTTCGTCTGACTTGGGTATAGGGGCGAAAGACTAATCGAACCATCTAGTAGCTGGTTCCCTCCGAAGTTTCCCTCAGGATAGCTGGAGCAGTACAGTTTTATCAGGTAAAGCGAATGATTCGAGGCATTGGGGGTATGTTACCCTTGACCCACTCTCAAACTTTTAATGGGTAAGCTCCACTG-GTTGCTTAGTTGACGCAGGGGGTTGAATATACGCTCTAAGTGGGCCATTTTTGGTAAGCAGAACTGGCGATGAGGGATGAACCTAGCATTGGGGTAAAGTGCTTGACTGCTCGCTCATGTGACACCACAAAGGGTGTTGGTTCATACTGACAGCAGGACGGTGGTCATGGAAGTTGAAATCCGCTAAGGAGTGTGTAACAACTCACCTGCC-------------------------------------------------------------------------------------------------------------------------------------------------------------------
>MW774103.1_A._thermaeum_strain_UNCW-ARC8
----------------------------------------------------------TAGTAATGGCGAATGAAAAGAGATGTGCTTAGTGTCAAAATCAGGTTTCCCTGACTTGTAGGCTGTAGGCGCTATGCCAACTTGGGTGCAGGTGCAAGTCTCTTGGAATAGAGCACCAGTGAGGGTGAGGGTCCCTTCTGTCATCTGTCATCCCTTGTAGACGGTTTGCGTTCTGAGAGTCGTGTTCTTCTGGAATAGAGCGCCAAGTGGGTGGTACTCTTTGCCTAAGGAGCATTACATACTTGAGACCAATAGTGAACAAGTACCATGAGGGAAGGATGAAAAGGACTTTGGAAAGAGGGTTAAGAGGACATGAAGCTGCTGGAAGGGAAGTGGATTGGACTTCTGTCT--TGGCAAGATTGCAGGTTGCACTACTCT----TGAGGAA--CTGCGACTTGTGTTTCTTGCTACTTAGTGGGATTCTGTGTGGTGTCCACAATCTAAGCTTTACTTGGCAAAAAC-CTGCTGGTTGCTCCATAGTTTGGCTTTCTGTTGGCACTACATAA--TTCCCACTAAAGAGTTCAATTTTACCCGTCTTGAAACACGGACCAAGGAGTCTAATGCGTGTGCAAGTGTAAGGGTTTTAAACCTGACAGCATAACAAACGTGACT-GCTGGGATTCTTGCGCCAGCAACCAACTGATCACTTAGGAGATGTTTGTGTATGAGCATGCTTGCTAGGACCCGAAAGGTGGTGAACTATGCCTGAGAAGGGTGACGTCAGGGGAAACTCTGATGGAAGCTCGTAGCGCTACTGACGTGCAAATCGTTCGTCTGACTTGGGTATAGGGGCGAAAGACTAATCGAACCATCTAGTAGCTGGTTCCCTCCGAAGTTTCCCTCAGGATAGCTGGAGCAGTACAGTTTTATCAGGTAAAGCGAATGATTCGAGGCATTGGGGGTATGTTACCCTTGACCCACTCTCAAACTTTTAATGGGTAAGCTCCACTG-GTTGCTTAGTTGACGCAGGGGGTTGAATATACGCTCTAAGTGGGCCATTTTTGGTAAGCAGAACTGGCGATGAGGGATGAACCTAGCATTGGGGTAAAGTGCTTGACTGCTCGCTCATGTGACACCACAAAGGGTGTTGGTTCATACTGACAGCAGGACGGTGGTCATGGAAGTTGAAATCCGCTAAGGAGTGTGTAACAACTCACCTGCC-------------------------------------------------------------------------------------------------------------------------------------------------------------------
>JQ394809.1_A._thermaeum_strain_CS-109_la
--------------------TAAGTAGGTGGAGGAAAAGAAACCTAATGGGAATCTCTTAGTAATGGCGAATGAAAAGAGATGTGCTTAGTGTCAAAATCAGGTTTCCCTGACTTGTAGGCTGTAGGCGCTATGCCAACTTGGGTGCAGGTGCAAGTCTCTTGGAATAGAGCACCAGTGAGGGTGAGGGTCCCTTCTGTCATCTGTCATCCCTTGTAGACGGTTTGCGTTCTGAGAGTCGTGTTCTTCTGGAATAGAGCGCCAAGTGGGTGGTACTCTTTGCCTAAGGAGCATTACATACTTGAGACCAATAGTGAACAAGTACCATGAGGGAAGGATGAAAAGGACTTTGGAAAGAGGGTTAAGAGGACATGAAGCTGCTGGAAGGGAAGTGGATTGGACTTCTGTCT-GTGGCAAGATTGCAGGTTGCACTACTCTC---TGAGGAA--CTGCGACTTGTGTTTCTTGCTACTTAGTGGGATTCTGTGTGGTGTCCACAATCTAAGCTTTACTTGGCAAAAAC-CTGCTGGTTGCTCCATAGTTTAGCTTTCTGTTGGCACTACATAATTCTTCCACTAAAGAGTTCAATTTTACCCGTCTTGAAACACGGACCAAGGAGTCTAATGCGTGTGCAAGTGTAAGGGTTTTAAACCTGACAGCATAACAAACGTGACT-GCTGGGATTCTTGCGCCAGCAACCAACTGATCACTTAGGAGATGTTTGTGTATGAGCATGCTTGCTAGGACCCGAAAGGTGGTGAACTATGCCTGAGAAGGGTGACGTCAGGGGAAACTCTGATGGAAGCTCGTAGCGCTACTGACGTGCAAATCGTTCGTCTGACTTGGGTATAGGGGCGAAAGACTAATCGAACCATC---------------------------------------------------------------------------------------------------------------------------------------------------------------------------------------------------------------------------------------------------------------------------------------------------------------------------------------------------------------------------------------------------------------------------------------------------------------------------------------------------------------------------------
>MW177902.1_A._thermaeum_strain_CAWD265_l
-------------------------------------AGAAACCTAATGGGAATCTCTTAGTAATGGCGAATGAAAAGAGATGTGCTTAGTGTCAAAATCAGGTTTCCCTGACTTGTAGGCTGTAGGCGCTATGCCAACTTGGGTGCAGGTGCAAGTCTCTTGGAATAGAGCACCAGTGAGGGTGAGGGTCCCTTCTGTCATCTGTCATCCCTTGTAGACGGTTTGCGTTCTGAGAGTCGTGTTCTTCTGGAATAGAGCGCCAAGTGGGTGGTACTCTTTGCCTAAGGAGCATTACATACTTGAGACCAATAGTGAACAAGTACCATGAGGGAAGGATGAAAAGGACTTTGGAAAGAGGGTTAAGAGGACATGAAGCTGCTGGAAGGGAAGTGGATTGGACTTCTGTCT-GTGGCAAGATTGCAGGTTGCACTACTCTC---TGAGGAA--CTGCGACTTGTGTTTCTTGCTACTTAGTGGGATTCTGTGTGGTGTCCACAATCTAAGCTTTACTTGGCAAAAAC-CTGCTGGTTGCTCCATAGTTTAGCTTTCTGTTGGCACTACATAATTCTTCCACTAAAGAGTTCAATTTTACCCGTCTTGAAACACGGACCAAGGAGTCTAATGCGTGTGCAAGTGTAAGGGTTTTAAACCTGACAGCATAACAAACGTGACT-GCTGGGATTCTTGCGCCAGCAACCAACTGATCACTTAGGAGATGTTTGTGTATGAGCATGCTTGCTAGGACCCGAAAGGTGGTGAACTATGCCTGAGAAGGGTGACGTCAGGGGAAACTCTGATGGAAGCTCGTAGCGCTACTGACGTGCAAATCGTTCGTCTGACTTGGGT-------------------------------------------------------------------------------------------------------------------------------------------------------------------------------------------------------------------------------------------------------------------------------------------------------------------------------------------------------------------------------------------------------------------------------------------------------------------------------------------------------------------------------------------------------------
>KY070345.1_A._sp._strain_Ampa0606-1_28S
----------------------------------------------------------TAGTAATGGCGAATGAAAAGAGATGTGCTTAGTGTCGAAATCAGGTTGCCCTGACTTGTAGGCTGTAGGTGCTATGCCAACTTGGGTGCAGGTGCAAGTCTCTTGGAAAGGAGCACCAGTGAGGGTCAGGGTCCCGCCTGTCATCTGTCATCCCTTGTATACGGTTTGCTCATGGAGAGTCGTGTTCTTCTGGAATAGAGCGCAAAGTGGGTGGTACTCTGTGCCCAAGGAGCATTACGTGCTTGAGACCAATAGTGAACAAGTACCATGAGGGAAGGGTGAAAAGGACTTTGGAAAGAGGGTAAAGAGAGCGTGAAGCTGCTGGAAGGGAAGTGGATTGGAC--TTTTATTGTGGCAAGATTGCACGCTGTCGTCCTCATCTCTGGGGAA--CTGCAGAGTGTGTCTCTTGCTTCTTGGTTTTGCCTCATGTTGCGCTGGGAAACCTGGTGTGGACTGGCTGAAGGATTGCGATCTGGACCATGTCCTTGCACTTGCCTGGCGCAGCATTT--GCTTGACCAAATAGTTCAATTTTACCCGTCTTGAAACACGGACCAAGGAGTCTAATGCGTGTGCAAGTGTGAGGGAAACACACCTGACAGCTCAACAAAGGTGACT-GCTGGGATCCTTGCACCAGCATCCAACTGATCGCTTAGGAGATGTTTGTGTATGAGCACACTTGCTAGGACCCGAAAGGTGGTGAACTATGCCTGAGAAGGGTGACGTCAGGGGAAACTCTGATGGAAGCTCGTAGCGCTACTGACGTGCAAATCGTTCGTCTGACTTGGGTATAGGGGCGAAAGACTAATCGAACCATCTAGTAGCTGGTTCCCTCCGAAGTTTCCCTCAGGATAGCTGGAGCAGAACAGTTTTATCAGGTAAAGCGAATGATTCGAGGCATTGGGGGTATGTTACCCTTGACCCACTCTCAAACTTTAAATGGGTAAGCTCCACTG-GTTGCCTAGGTGATACAGGGGGTGGAATAACAGCTCTAAGTGGGCCATTTTTGGTAAGCAGAACTGGCGATGAGGGATGAACCTAGCATTGGGGAAAAGTGCTTGACTGCTCGCTCATGTGACACCACAAAGGGTGTTGGTTCATACTSACAGCAGGACGGTGGTCATGGAAGTTGAAATCCGCTAAGGAGTGTGTAACAACTCACCTGCC-------------------------------------------------------------------------------------------------------------------------------------------------------------------
>KY070346.1_A._sp._strain_Ampa0508-3_28S
----------------------------------------------------------TAGTAATGGCGAATGAAAAGAGATGTGCTTAGTGTCGAAATCAGGTTGCCCTGACTTGTAGGCTGTAGGTGCTATGCCAACTTGGGTGCAGGTGCAAGTCTCTTGGAAAGGAGCACCAGTGAGGGTCAGGGTCCCGCCTGTCATCTGTCATCCCTTGTATACGGTTTGCTCATGGAGAGTCGTGTTCTTCTGGAATAGAGCGCAAAGTGGGTGGTACTCTGTGCCCAAGGAGCATTACGTGCTTGAGACCAATAGTGAACAAGTACCATGAGGGAAGGGTGAAAAGGACTTTGGAAAGAGGGTAAAGAGAGCGTGAAGCTGCTGGAAGGGAAGTGGATTGGAC--TTTTATTGTGGCAAGATTGCACGCTGTCGTCCTCATCTCTGGGGAA--CTGCAGAGTGTGTCTCTTGCTTCTTGGTTTTGCCTCATGTTGCGCTGGGAAACCTGGTGTGGACTGGCTGAAGGATTGCGATCTGGACCATGTCCTTGCACTTGCCTGGCGCAGCATTT--GCTTGACCAAATAGTTCAATTTTACCCGTCTTGAAACACGGACCAAGGAGTCTAATGCGTGTGCAAGTGTGAGGGAAACACACCTGACAGCTCAACAAAGGTGACT-GCTGGGATCCTTGCACCAGCATCCAACTGATCGCTTAGGAGATGTTTGTGTATGAGCACACTTGCTAGGACCCGAAAGGTGGTGAACTATGCCTGAGAAGGGTGACGTCAGGGGAAACTCTGATGGAAGCTCGTAGCGCTACTGACGTGCAAATCGTTCGTCTGACTTGGGTATAGGGGCGAAAGACTAATCGAACCATCTAGTAGCTGGTTCCCTCCGAAGTTTCCCTCAGGATAGCTGGAGCAGAACAGTTTTATCAGGTAAAGCGAATGATTCGAGGCATTGGGGGTATGTTACCCTTGACCCACTCTCAAACTTTAAATGGGTAAGCTCCACTG-GTTGCCTAGGTGATACAGGGGGTGGAATAACAGCTCTAAGTGGGCCATTTTTGGTAAGCAGAACTGGCGATGAGGGATGAACCTAGCATTGGGGAAAAGTGCTTGACTGCTCGCTCATGTGACACC--------------------------------------------------------------------------------------------------------------------------------------------------------------------------------------------------------------------------------------------------------
>MW774120.1_A._paucianulatum_strain_UNCW-
----------------------------------------------------------TAGTAATGGCGAATGAAAAGAGATGTGCTTAGTGTCGAAATCAGGTTGCCCTGACTTGTAGGCTGTAGGTGCTATGCCAACTTGGGTGCAGGTGCAAGTCTCTTGGAAAGGAGCACCAGTGAGGGTCAGGGTCCCGCCTGTCATCTGTCATCCCTTGTATACGGTTTGCTCATGGAGAGTCGTGTTCTTCTGGAATAGAGCGCAAAGTGGGTGGTACTCTGTGCCCAAGGAGCATTACGTGCTTGAGACCAATAGTGAACAAGTACCATGAGGGAAGGGTGAAAAGGACTTTGGAAAGAGGGTAAAGAGAGCGTGAAGCTGCTGGAAGGGAAGTGGATTGGAC--TTTTATTGTGGCAAGATTGCACGCTGTCGTCCTCATCTCTGGGGAA--CTGCAGAGTGTGTCTCTTGCTTCTTGGTTTTGCCTCATGTTGCGCTGGGAAACCTGGTGTGGACTGGCTGAAGGATTGCGATCTGGACCATGTCCTTGCACTTGCCTGGCGCAGCATTT--GCTTGACCAAATAGTTCAATTTTACCCGTCTTGAAACACGGACCAAGGAGTCTAATGCGTGTGCAAGTGTGAGGGAAACACACCTGACAGCTCAACAAAGGTGACT-GCTGGGATCCTTGCACCAGCATCCAACTGATCGCTTAGGAGATGTTTGTGTATGAGCACACTTGCTAGGACCCGAAAGGTGGTGAACTATGCCTGAGAAGGGTGACGTCAGGGGAAACTCTGATGGAAGCTCGTAGCGCTACTGACGTGCAAATCGTTCGTCTGACTTGGGTATAGGGGCGAAAGACTAATCGAACCATCTAGTAGCTGGTTCCCTCCGAAGTTTCCCTCAGGATAGCTGGAGCAGAACAGTTTTATCAGGTAAAGCGAATGATTCGAGGCATTGGGGGTATGTTACCCTTGACCCACTCTCAAACTTTAAATGGGTAAGCTCCACTG-GTTGCCTAGGTGATACAGGGGGTGGAATAACAGCTCTAAGTGGGCCATTTTTGGTAAGCAGAACTGGCGATGAGGGATGAACCTAGCATTGGGGAAAAGTGCTTGACTGCTCGCTCATGTGACACC--------------------------------------------------------------------------------------------------------------------------------------------------------------------------------------------------------------------------------------------------------
>MZ497329.1_A._massartii
----------------------------------------------------ATCTCTTAGTAATGGCGAATGAAAAGAGATGTGCTTAGTGTCAAAATCAGGTTTGCCTGACTTGTAGGCTGCAGGGGTTATGCCAACTTGGGTGCAGGTGCAAGTCTCTTGGAAAGGAGCACCAGTGAGGGTCAAGGTCCTGCCTGTCACCTGTCATCCCTTGTAGACGGTTTTCCCATAGAGAGTCGTGTTCTTCTGGAATAGAGCGCCAAATGGGTGGTACTCTTTGCCTAAGGAGCATTACGTGCTTGAGACCAATAGTGAACAAGTACCATGAGGGAAGGATGAAAAGGACTTTGGAAAGAGGGTTAAGAGGGCATGAAGCTGCTGGAAGGGAAGTGGATTGGGCTTTTGCCT-GTGGTAAGATTGCAGGGTGCACCACTCACTTGTGGGAAA--CTGCCCCTTGTGTCTCTTACTGCTTGGTTGGGCTATGTGTGGTGCTCAGAATCTCAGTCTGGACTGGCCGAAGGGTTGTGACCTGGACCATGTCCTTGCCTACTCTTGGTGCAACACGTTTGCTTGACCAAATAGTTCAATTCTACCCGTCTTGAAACACGGACCAAGGAGTCTAATGCGTGTGCAAGTGCAAGGGTTGTGAACCTGACAGCTTAACAAAGGTGACT-GCTGGGACTCTTGCACCAGCAACCAACTGATCGCTTTGGAGATGTTTGTGTATGAGCACACTTGCTAGGACCCGAAAGGTGGTGAACTATGCCTGAGAAGGGTGACGTCAGGGGAAACTCTGATGGAAGCTCGTAGCGCTACTGACGTGCAAATCGTTCGTCTGACTTGGGTATA-GGGCGAACGACTAA-------------------------------------------------------------------------------------------------------------------------------------------------------------------------------------------------------------------------------------------------------------------------------------------------------------------------------------------------------------------------------------------------------------------------------------------------------------------------------------------------------------------------------------------
>KY697979.1_A._carterae_strain_CCMP2199_2
----------------------------------------AAGACCGATGGGATCTCTTAGTAATGGCGAATGAA-GGAGATGTGCTTAGTGTCAAAATCAGATTACTCTGACTTGTAGGCTGTAGGGGCTTTGCCAACTTGGGTGCAGGTGCAAGTCTCTTGGAAAGGAGCACCAGTGAGGGTCAAGGTCCCGTCTGGCATCTGTCATCCCTCGTARACGGATTGCCCATTGAKAGTCGTGTTCTTCTGGAGTAGAGCGCTAATTGGGTGGTACTCTTTGCCCAAGGAGGATTACGTGCTTGASACCAATAKTGAACAAGTACCATGAGGGAAGGGTGAAAAGGACTTTGGAAAGAGGGTTAAGAGGGCATGAAGCTGCTGGAAGGGAAGTGGATTGGACTTTTACATCGCAKWAAGATTGCAGGCTGTGATTTCCACTCGTGGGACA--TCGCGTGCTGTGTCTCTTGCTGCTCGGTTGGGTTTTGCGTTGTGCCCGAAATCTCAKCTTTGACTGRAAGAAGGTTTGCGAACTGGACCATGTCATTGCCAACTTTTGGCGCAKCATGC-RCCTTGACCAAAAGGTTCAATTTTACCCGTCTTGAAACACGGACCAAGGAGTCTATTGCGTGTGCAAGTGTAWKGGCTTCACACCTGACAGCTCAMCARAGGTGACT-GCTGGGACCTCTGCACCAGCAACCAACTGATCGCTTAGGAGATGTTTGTGTATGAGCACACTTGCTAGGACCCGAAAGGTGGTGAACTATGCCTGAGAAGGGTGACGTCAGGGGAAACTYTGATGGAAGCTCGTAGCGCTACTGACGTGCAAATCGTTYGTCTGACTTGGGTATAGGGGCGAAAGACTAATCGAACCATMTAGTAGYTGGTTCCCTCMGAAGTTTCCCTCAGGATAGCTGGAGCAGAACAGTTTTATCAGGTAAAGCGAATGATTCGAGGCATTGGGGGTATGTTACCCTTGACCCACTCTCAAACTTTTAATGGGTAAGCTCCACTG-GTTGCTTAGGTGACGCAGGGGGAGGAATAACAGCTMTACGTGGGCCATTTTTGGTAAGCAGAWCTGGCGATGAGGGATGAACCTAGCATTGGGGTAAAGTGCTTGWCTGCTCGMTCATGTGWCACCACAAAGGGTGTTGGTTCATACTGACAGCAGGACGGTGGTCATGGAAGTTGAAATCCGCCAAGGAGTGTGTAACAACTCACCTGCCGAATGGACTAGCCCCGAAAATGGATGGCGCTGAAGCGGGTGACTGATACCCAATCATGGCTGCAAGCATAGTAGCTTTGAGTAGGAGGGCATGGTGG-TGCAGCGCAGCCCGCTCG-----------------------------------------------
>AY460581.1_A._carterae_strain_CAWD22_26S
--------------------TAAGTAGGTGGAGGAAAAGAAACCGAATGGGAATCTCTTAGTAATGGCGAATGAAAGGAGATGTGCTTAGTGTCAAAATCAGATCTGTCTGACTTGTAGGCTGTAGGGGCTTTGCCAACTTGGGTGCAGGTGCAAGTCTCTTGGAAAGGAGCACCAGTGAGGGTCAAGGTCCCGTCTGGCATCTGTCATCCCTTGTAGACGGTCTGCCCATTGAGAGTCGTGTTCTTCTGGAGTAGAGCGCCAATTGGGTGGTACTCTTTGCCCAAGGAGGATTACGTGCTTGAGACCAATAGTGAACAAGTACCATGAGGGAAGGGTGAAAAGGACTTTGGAAAGAGGGTTAAGAGGGCATGAAGCTGCTGGAAGGGAAGTGGATTGGACTTTTACATTGCAGCAAGATTGCAGGCTGTGATCTTCACTTGTGGAGCA--TCGCGTCTTGTGTCTCTTGCCGCTCGGTTGGGTTTTGCGTTGCGCCCAGAATCTAAGCTTTGACTGGCAGAAGGATTGCGATCTGGACCATGTCATTGCCAACTTTTGGCGTAGCATTC-ACCTTGACCAAAAGGTTCAATTTTACCCGTCT???????CGGACCAAGGAGTCTATTGCGTGTGCAAGTGCAAGGGCATCACACCCGACAGCTCAACAAAGGTGACT-GCTGGGATCTCTGCACCAGCAACCAACTGATCGCTTAGGAGATGTTTGTGTATGAGCACACTTGCTAGGACCCGAAAGGTGGTGAACTATGCCTGAGAAGGGTGACGTCAGGGGAAACTCTGATGGAAGCTCGTAGCGCTACTGACGTGCAAATCGTTCGTCTGACTTGGGTATAGGGGCGAAAGACTAATCGAACCATCTAGTAGCTGGTTCCCTCCGAAGTTTCCCTCAGGATAGCTGGAGCAGAACAGTTTTATCAGGTAAAGCGAATGATTCGAGGCATTGGGGGTATGTTACCCTTGACCCACTCTCAAACTTTTAATGGGTAAGCTCCACTG-GTTGCTTAGGTGACGCAGGGGGAGGAATAACAGCTCTAAGTGGGCCATTTTTGGTAAGCAGAACTGGCGATGAGGGATGAACCTAGCATTGGGGTAAAGTGCTTGACTGCTCGCTCATGTGACACCACAAAGGGTGTTGGTTCATACTGACAGCAGGACGGTGGTCATGGAAGTTGAAATCCGCTAAGGAGTGTGTAACAACTCACCTGCCGAATGGACTAGCCCCGAAAATGGATGGCGCTGAAGCGGGTGACTGATACCCAATCATGGCTGCAAGCACAGTAGCTTTGAGTAGGAGGGCATGGTGGTTGCAGTGCAGCCCACACG-----------------------------------------------
>AF260380.1_A._carterae_large_subunit_rib
--------------------TAAGTAGGTGGAGGAAAAGAAACCGAATGGGAATCTCTTAGTAATGGCGAATGAAAGGAGATGTGCTTAGTGTCAAAATCAGATCTGTCTGACTTGTAGGCTGTAGGGGCTTTGCCAACTTGGGTGCAGGTGCAAGTCTCTTGGAAAGGAGCACCAGTGAGGGTCAAGGTCCCGTCTGGCATCTGTCATCCCTTGTAGACGGTCTGCCCATTGAGAGTCGTGTTCTTCTGGAGTAGAGCGCCAATTGGGTGGTACTCTTTGCCCAAGGAGGATTACGTGCTTGAGACCAATAGTGAACAAGTACCATGAGGGAAGGGTGAAAAGGACTTTGGAAAGAGGGTTAAGAGGGCATGAAGCTGCTGGAAGGGAAGTGGATTGGACTTTTACATTGCAGCAAGATTGCAGGCTGTGATCTTCACTTGTGGAGCA--TCGCGTCTTGTGTCTCTTGCCGCTCGGTTGGGTTTTGCGTTGCGCCCAGAATCTAAGCTTTGACTGGCAGAAGGATCGCGATCTGGACCATGTCATTGCCAACTTTTGGCGTAGCATTC-ACCTTGACCAAAAGGTTCAATTTTACCCGTCTTGAAACACGGACCAAGGAGTCTATTGCGTGTGCAAGTGCAAGGGCATCACACCCGACAGCTCAACAAAGGTGACT-GCTGGGATCTCTGCACCAGCAACCAACTGATCGCTTAGGAGATGTTTGTGTATGAGCACACTTGCTAGGACCCGAAAGGTGGTGAACTATGCCTGAGAAGGGTGACGTCAGGGGAAACTCTGATGGAAGCTCGTAGCGCTACTGACGTGCAAATCGTTCGTCTGACTTGGGTATAGGGGCGAAAGACTAATCGAACCATCTAGTAGCTGGTTCCCTCCGAA------------------------------------------------------------------------------------------------------------------------------------------------------------------------------------------------------------------------------------------------------------------------------------------------------------------------------------------------------------------------------------------------------------------------------------------------------------------------------------------------------------
>AY460585.1_A._carterae_strain_CCMP121_26
--------------------TAAGTAGGTGGAGGAAAAGAAACCGAATGGGAATCTCTTAGTAATGGCGAATGAAAGGAGATGTGCTTAGTGTCAAAATCAGATCTGTCTGACTTGTAGGCTGTAGGGGCTTTGCCAACTTGGGTGCAGGTGCAAGTCTCTTGGAAAGGAGCACCAGTGAGGGTCAAGGTCCCGTCTGGCATCTGTCATCCCTTGTAGACGGTCTGCCCATTGAGAGTCGTGTTCTTCTGGAGTAGAGCGCCAATTGGGTGGTACTCTTTGCCCAAGGAGGATTACGTGCTTGAGACCAATAGTGAACAAGTACCATGAGGGAAGGGTGAAAAGGACTTTGGAAAGAGGGTTAAGAGGGCATGAAGCTGCTGGAAGGGAAGTGGATTGGACTTTTACATTGCAGCAAGATTGCAGGCTGTGATCTTCACTTGTGGAGCA--TCGCGTCTTGTGTCTCTTGCCGCTCGGTTGGGTTTTGCGTTGCGCCCAGAATCTAAGCTTTGACTGGCAGAAGGATCGCGATCTGGACCATGTCATTGCCAACTTTTGGCGTAGCATTC-ACCTTGACCAAAAGGTTCAATTTTACCCGTCTTGAAACACGGACCAAGGAGTCTATTGCGTGTGCAAGTGCAAGGGCATCACACCCGACAGCTCAACAAAGGTGACT-GCTGGGATCTCTGCACCAGCAACCAACTGATCGCTTAGGAGATGTTTGTGTATGAGCACACTTGCTAGGACCCGAAAGGTGGTGAACTATGCCTGAGAAGGGTGACGTCAGGGGAAACTCTGATGGAAGCTCGTAGCGCTACTGACGTGCAAATCGTTCGTCTGACTTGGGTATAGGGGCGAAAGACTAATCGAACCATCTAGTAGCTGGTTCCCTCCGAAGTTTCCCTCAGGATAGCTGGAGCAGAACAGTTTTATCAGGTAAAGCGAATGATTCGAGGCATTGGGGGTATGTTACCCTTGACCCACTCTCAAACTTTTAATGGGTAAGCTCCACTG-GTTGCTTAGGTGACGCAGGGGGAGGAATAACAGCTCTAAGTGGGCCATTTTTGGTAAGCAGAACTGGCGATGAGGGATGAACCTAGCATTGGGGTAAAGTGCTTGACTGCTCGCTCATGTGACACCACAAAGGGTGTTGGTTCATACTGACAGCAGGACGGTGGTCATGGAAGTTGAAATCCGCTAAGGAGTGTGTAACAACTCACCTGCCGAATGGACTAGCCCCGAAAATGGATGGCGCTGAAGCGGGTGACTGATACCCAATCATGGCTGCAAGCACAGTAGCTTTGAGTAGGAGGGCATGGTGGTTGCAGTGCAGCCCACACG-----------------------------------------------
>JQ394806.1_A._carteriae_strain_CS-383_la
--------------------TAAGTAGGTGGAGGAAAAGAAACCGAATGGGAATCTCTTAGTAATGGCGAATGAAAGGAGATGTGCTTAGTGTCAAAATCAGATCTGTCTGACTTGTAGGCTGTAGGGGCTTTGCCAACTTGGGTGCAGGTGCAAGTCTCTTGGAAAGGAGCACCAGTGAGGGTCAAGGTCCCGTCTGGCATCTGTCATCCCTTGTAGACGGTCTGCCCATTGAGAGTCGTGTTCTTCTGGAGTAGAGCGCCAATTGGGTGGTACTCTTTGCCCAAGGAGGATTACGTGCTTGAGACCAATAGTGAACAAGTACCATGAGGGAAGGGTGAAAAGGACTTTGGAAAGAGGGTTAAGAGGGCATGAAGCTGCTGGAAGGGAAGTGGATTGGACTTTTACATTGCAGCAAGATTGCAGGCTGTGATCTTCACTTGTGGAGCA--TCGCGTCTTGTGTCTCTTGCCGCTCGGTTGGGTTTTGCGTTGCGCCCAGAATCTAAGCTTTGACTGGCAGAAGGATTGCGATCTGGACCATGTCATTGCCAACTTTTGGCGTAGCATTC-ACCTTGACCAAAAGGTTCAATTTTACCCGTCTTGAAACACGGACCAAGGAGTCTATTGCGTGTGCAAGTGCAAGGGCATCACACCCGACAGCTCAACAAAGGTGACT-GCTGGGATCTCTGCACCAGCAACCAACTGATCGCTTAGGAGATGTTTGTGTATGAGCACACTTGCTAGGACCCGAAAGGTGGTGAACTATGCCTGAGAAGGGTGACGTCAGGGGAAACTCTGATGGAAGCTCGTAGCGCTACTGACGTGCAAATCGTTCGTCTGACTTGGGTATAGGGGCGAAAGACTAATCGAACCATC---------------------------------------------------------------------------------------------------------------------------------------------------------------------------------------------------------------------------------------------------------------------------------------------------------------------------------------------------------------------------------------------------------------------------------------------------------------------------------------------------------------------------------
>KY070350.1_A._carterae_strain_Amca1506-2
----------------------------------------------------------TAGT-ATGGCGAATGAA-GGAGATGTGCTTAGTGTCAAAATCAGATTACTCTGACTTGTAGGCTGTAGGGGCTTTGCCAACTTGGGTGCAGGTGCAAGTCTCTTGGAAAGGAGCACCAGTGAGGGTCAAGGTCCCGTCTGGCATCTGTCATCCCTTGTAGACGGTTTGCCCATTGAGAGTCGTGTTCTTCTGGAGTAGAGCGCCAATTGGGTGGTACTCTTTGCCCAAGGAGGATTACGTGCTTGAGACCAATAGTGAACAAGTACCATGAGGGAAGGGTGAAAAGGACTTTGGAAAGAGGGTTAAGAGGGCATGAAGCTGCTGGAAGGGAAGTGGATTGGACTTTTACAC--CGGTAAGATTGCAGGCTGCGATTCTCACTTGTGGGTA---TTGCTTGCTGTGTCTCTTGCTGCTCGGTTGGGTTTTGCGTTGTGCCCAGAATCTCAGCTTTGACTGGCAGAAGGGTTGCGACCTGGACCATGTCTTTGCTTACTTTTGGTGCAGCATAA--CCTTGACCAAAAGGTTCAATTTTACCCGTCTTGAAACACGGACCAAGGAGTCTATTGCGTGTGCAAGTGCAAGGGTTTCACACCTGACAGCTCAACAAAGGTGACT-GCTGGGACTTTTGCACCAGCAACCAACTGATCGCTTGGGAGATGTTTGTGTATGAGCACACTTGCTAGGACCCGAAAGGTGGTGAACTATGCCTGAGAAGGGTGACGTCAGGGGAAACTCTGATGGAAGCTCGTAGCGCTACTGACGTGCAAATCGTTCGTCTGACTTGGGTATAGGGGCGAAAGACTAATCGAACCATCTAGTAGCTGGTTCCCTCCGAAGTTTCCCTCAGGATAGCTGGAGCAGAACAGTTTTATCAGGTAAAGCGAATGATTCGAGGCATTGGGGGTATGTTACCCTTGACCCACTCTCAAACTTTTAATGGGTAAGCTCCACTG-GTTGCTTAGGTGACGCAGGGGGAGGAATAACAGCTCTACGTGGGCCATTTTTGGTAAGCAGAACTGGCGATGAGGGATGAACCTAGCATTGGGGTAAAGTGCTTGACTGCTCGCTCATGTGACACCACAAAGGGTGTTGGTTCATACTGACAGCAGGACGGTGGTCATGGAAGTTGAAATCCGCCAAGGAGTGTGTAACAACTCACCTGCC-------------------------------------------------------------------------------------------------------------------------------------------------------------------
>MW774183.1_A._carterae_strain_UNCW-ARC41
----------------------------------------------------------TAGT-ATGGCGAATGAA-GGAGATGTGCTTAGTGTCAAAATCAGATTACTCTGACTTGTAGGCTGTAGGGGCTTTGCCAACTTGGGTGCAGGTGCAAGTCTCTTGGAAAGGAGCACCAGTGAGGGTCAAGGTCCCGTCTGGCATCTGTCATCCCTTGTAGACGGTTTGCCCATTGAGAGTCGTGTTCTTCTGGAGTAGAGCGCCAATTGGGTGGTACTCTTTGCCCAAGGAGGATTACGTGCTTGAGACCAATAGTGAACAAGTACCATGAGGGAAGGGTGAAAAGGACTTTGGAAAGAGGGTTAAGAGGGCATGAAGCTGCTGGAAGGGAAGTGGATTGGACTTTTACAC--CGGTAAGATTGCAGGCTGCGATTCTCACTTGTGGGTA---TTGCTTGCTGTGTCTCTTGCTGCTCGGTTGGGTTTTGCGTTGTGCCCAGAATCTCAGCTTTGACTGGCAGAAGGGTTGCGACCTGGACCATGTCTTTGCTTACTTTTGGTGCAGCATAA--CCTTGACCAAAAGGTTCAATTTTACCCGTCTTGAAACACGGACCAAGGAGTCTATTGCGTGTGCAAGTGCAAGGGTTTCACACCTGACAGCTCAACAAAGGTGACT-GCTGGGACTTTTGCACCAGCAACCAACTGATCGCTTGGGAGATGTTTGTGTATGAGCACACTTGCTAGGACCCGAAAGGTGGTGAACTATGCCTGAGAAGGGTGACGTCAGGGGAAACTCTGATGGAAGCTCGTAGCGCTACTGACGTGCAAATCGTTCGTCTGACTTGGGTATAGGGGCGAAAGACTAATCGAACCATCTAGTAGCTGGTTCCCTCCGAAGTTTCCCTCAGGATAGCTGGAGCAGAACAGTTTTATCAGGTAAAGCGAATGATTCGAGGCATTGGGGGTATGTTACCCTTGACCCACTCTCAAACTTTTAATGGGTAAGCTCCACTG-GTTGCTTAGGTGACGCAGGGGGAGGAATAACAGCTCTACGTGGGCCATTTTTGGTAAGCAGAACTGGCGATGAGGGATGAACCTAGCATTGGGGTAAAGTGCTTGACTGCTCGCTCATGTGACACCACAAAGGGTGTTGGTTCATACTGACAGCAGGACGGTGGTCATGGAAGTTGAAATCCGCCAAGGAGTGTGTAACAACTCACCTGCC-------------------------------------------------------------------------------------------------------------------------------------------------------------------
>KY070352.1_A._carterae_strain_Amca1506-3
----------------------------------------------------------TAGTAATGGCGAATGAAAGGAGATGTGCTTAGTGTCAAAATCAGATTACTCTGACTTGTAGGCTGTAGGGGCTTTGCCAACTTGGGTGCAGGTGCAAGTCTCTTGGAAAGGAGCACCAGTGAGGGTCAAGGTCCCGTCTGGCATCTGTCATCCCTTGTAGACGGTTTGCCCATTGAGAGTCGTGTTCTTCTGGAGTAGAGCGCCAATTGGGTGGTACTCTTTGCCCAAGGAGGATTACGTGCTTGAGACCAATAGTGAACAAGTACCATGAGGGAAGGGTGAAAAGGACTTTGGAAAGAGGGTTAAGAGGGCATGAAGCTGCTGGAAGGGAAGTGGATTGGACTTTTACAC--CTGTAAGATTGCAGGCTGCGATTCTCACTTGTGGGTA---TTGCTTGCTGTGTCTCTTGCTGCTCGGTTGGGTTTTGCGTTGTGCCCAGAATCTCAGCTTTGACTGGCAGAAGGGTTGCGACCTGGACCATGTCTTTGCTTACTTTTGGTGCAGCATAA--CCTTGACCAAAAGGTTCAATTTTACCCGTCTTGAAACACGGACCAAGGAGTCTATTGCGTGTGCAAGTGCAAGGGTTTCACACCTGACAGCTCAACAAAGGTGACT-GCTGGGACTTTTGCACCAGCAACCAACTGATCGCTTGGGAGATGTTTGTGTATGAGCACACTTGCTAGGACCCGAAAGGTGGTGAACTATGCCTGAGAAGGGTGACGTCAGGGGAAACTCTGATGGAAGCTCGTAGCGCTACTGACGTGCAAATCGTTCGTCTGACTTGGGTATAGGGGCGAAAGACTAATCGAACCATCTAGTAGCTGGTTCCCTCCGAAGTTTCCCTCAGGATAGCTGGAGCAGAACAGTTTTATCAGGTAAAGCGAATGATTCGAGGCATTGGGGGTATGTTACCCTTGACCCACTCTCAAACTTTTAATGGGTAAGCTCCACTG-GTTGCTTAGGTGACGCAGGGGGAGGAATAACAGCTCTACGTGGGCCATTTTTGGTAAGCAGAACTGGCGATGAGGGATGAACCTAGCATTGGGGTAAAGTGCTTGACTGCTCGCTCATGTGACACCACAAAGGGTGTTGGTTCATACTGACAGCAGGACGGTGGTCATGGAAGTTGAAATCCGCCAAGGAGTGTGTAACAACTCMCCTGCC-------------------------------------------------------------------------------------------------------------------------------------------------------------------
>MW774184.1_A._carterae_strain_UNCW-ARC41
----------------------------------------------------------TAGTAATGGCGAATGAAAGGAGATGTGCTTAGTGTCAAAATCAGATTACTCTGACTTGTAGGCTGTAGGGGCTTTGCCAACTTGGGTGCAGGTGCAAGTCTCTTGGAAAGGAGCACCAGTGAGGGTCAAGGTCCCGTCTGGCATCTGTCATCCCTTGTAGACGGTTTGCCCATTGAGAGTCGTGTTCTTCTGGAGTAGAGCGCCAATTGGGTGGTACTCTTTGCCCAAGGAGGATTACGTGCTTGAGACCAATAGTGAACAAGTACCATGAGGGAAGGGTGAAAAGGACTTTGGAAAGAGGGTTAAGAGGGCATGAAGCTGCTGGAAGGGAAGTGGATTGGACTTTTACAC--CTGTAAGATTGCAGGCTGCGATTCTCACTTGTGGGTA---TTGCTTGCTGTGTCTCTTGCTGCTCGGTTGGGTTTTGCGTTGTGCCCAGAATCTCAGCTTTGACTGGCAGAAGGGTTGCGACCTGGACCATGTCTTTGCTTACTTTTGGTGCAGCATAA--CCTTGACCAAAAGGTTCAATTTTACCCGTCTTGAAACACGGACCAAGGAGTCTATTGCGTGTGCAAGTGCAAGGGTTTCACACCTGACAGCTCAACAAAGGTGACT-GCTGGGACTTTTGCACCAGCAACCAACTGATCGCTTGGGAGATGTTTGTGTATGAGCACACTTGCTAGGACCCGAAAGGTGGTGAACTATGCCTGAGAAGGGTGACGTCAGGGGAAACTCTGATGGAAGCTCGTAGCGCTACTGACGTGCAAATCGTTCGTCTGACTTGGGTATAGGGGCGAAAGACTAATCGAACCATCTAGTAGCTGGTTCCCTCCGAAGTTTCCCTCAGGATAGCTGGAGCAGAACAGTTTTATCAGGTAAAGCGAATGATTCGAGGCATTGGGGGTATGTTACCCTTGACCCACTCTCAAACTTTTAATGGGTAAGCTCCACTG-GTTGCTTAGGTGACGCAGGGGGAGGAATAACAGCTCTACGTGGGCCATTTTTGGTAAGCAGAACTGGCGATGAGGGATGAACCTAGCATTGGGGTAAAGTGCTTGACTGCTCGCTCATGTGACACCACAAAGGGTGTTGGTTCATACTGACAGCAGGACGGTGGTCATGGAAGTTGAAATCCGCCAAGGAGTGTGTAACAACTCMCCTGCC-------------------------------------------------------------------------------------------------------------------------------------------------------------------
>KY070360.1_A._carterae_strain_Amca0406-1
----------------------------------------------------------TAGTAATGGCGAATGAAAGGAGATGTGCTTAGTGTCAAAATCAGATTACTCTGACTTGTAGGCTGTAGGGGCTTTGCCAACTTGGGTGCAGGTGCAAGTCTCTTGGAAAGGAGCACCAGTGAGGGTCAAGGTCCCGTCTGGCATCTGTCATCCCTCGTAGACGGTTTGCCCATTGAGAGTCGTGTTCTTCTGGAGTAGAGCGCTAATTGGGTGGTACTCTTTGCCCAAGGAGGATTACGTGCTTGAGACCAATAGTGAACAAGTACCATGAGGGAAGGGTGAAAAGGACTTTGGAAAGAGGGTTAAGAGGAAGCTAAGCTGCTGGAAGGGAAGTGGATTGGACTTTTACAT--CAGTAAGATTGCAGGCTGTGATTTCCACTTGTGGGACA--TCGCGTGCTGTGTCTCTTGCTGCTCGGTTGGGTTTTGCGTTGTGCCCGAAATCTCAGCTTTGACTGGACGAAGGTTTGCGAACTGGACCATGTCATTGCCTACTTTTGGCGCAGCATGC---ACTGACCAAAAGGTTCAATTTTACCCGTCTTGAAACACGGACCAAGGAGTCTATTGCGTGTGCAAGTGTAAGGGCTTCACACCTGACAGCTCAACAAAGGTGACT-GCTGGGACCTCTGCACCAGCAACCAACTGATCGCTTAGGAGATGTTTGTGTATGAGCACACTTGCCAGGACCCGAAAGGTGGTGAACTATGCCTGAGAAGGGTGACGTCAGGGGAAACTCTGATGGAAGCTCGTAGCGCTACTGACGTGCAAATCGTTCGTCTGACTTGGGTATAGGGGCGAAAGACTAATCGAACCATCTAGTAGCTGGTTCCCTCCGAAGTTTCCCTCAGGATAGCTGGAGCAGAACAGTTTTATCAGGTAAAGCGAATGATTCGAGGCATTGGGGGTATGTTACCCTTGACCCACTCTCAAACTTTTAATGGGTAAGCTCCACTG-GTTGCTTAGGTGACGCAGGGGGAGGAATAACAGCTCTACGTGGGCCATTTTTGGTAAGCAGAACTGGCGATGAGGGATGAACCTAGCATTGGGGTAAAGTGCTTGACTGCTCGCTCATGTGACACCACAAATGGTGTTGGTTCATACTCACATCAGGACGGTGGTCATGGAAGTTGAAATCCGCCAAGGAGTGTGTAACAACTCACCTGCC-------------------------------------------------------------------------------------------------------------------------------------------------------------------
>AY460580.1_A._carterae_strain_SM11_26S_l
--------------------TAAGTAGGTGGAGGAAAAGAAACCGAATGGGAATCTCTTAGTAATGGCGAATGAAAGGAGATGTGCTTAGTGTCAAAATCAGATTACTCTGACTTGTAGGCTGTAGGGGCTTTGCCAACTTGGGTGCAGGTGCAAGTCTCTTGGAAAGGAGCACCAGTGAGGGTCAAGGTCCCGTCTGGCATCTGTCATCCCTCGTAGACGGTTTGCCCATTGAGAGTCGTGTTCTTCTGGAGTAGAGCGCTAATTGGGTGGTACTCTTTGCCCAAGGAGGATTACGTGCTTGAGACCAATAGTGAACAAGTACCATGAGGGAAGGGTGAAAAGGACTTTGGAAAGAGGGTTAAGAGGGCATGAAGCTGCTGGAAGGGAAGTGGATTGGACTTTTACATCGCAGTAAGATTGCAGGCTGTGATTTCCACTCGTGGGACA--TCGCGTGCTGTGTCTCTTGCTGCTCGGTTGGGTTTTGCGTTGTGCCCGAAATCTCAGCTTTGACTGGAAGAAGGTTTGCGAACTGGACCATGTCATTGCCAACTTTTGGCGCAGCATGCAACCTTGACCAAAAGGT-CAATTTTACCCGTCTTG???????GACCAAGGAGTCTATTGCGTGTGCAAGTGTAAGGGCTTCACACCTGACAGCTCAACAAAGGTGACT-GCTGGGACCTCTGCACCAGCAACCAACTGATCGCTTAGGAGATGTTTGTGTATGAGCACACTTGCTAGGACCCGAAAGGTGGTGAACTATGCCTGAGAAGGGTGACGTCAGGGGAAACTCTGATGGAAGCTCGTAGCGCTACTGACGTGCAAATCGTTCGTCTGACTTGGGTATAGGGGCGAAAGACTAATCGAACCATCTAGTAGCTGGTTCCCTCCGAAGTTTCCCTCAGGATAGCTGGAGCAGAACAGTTTTATCAGGTAAAGCGAATGATTCGAGGCATTGGGGGTATGTTACCCTTGACCCACTCTCAAACTTTTAATGGGTAAGCTCCACTG-GTTGCTTAGGTGACGCAGGGGGAGGAATAACAGCTCTACGTGGGCCATTTTTGGTAAGCAGAACTGGCGATGAGGGATGAACCTAGCATTGGGGTAAAGTGCTTGACTGCTCGCTCATGTGACACCACAAAGGGTGTTGGTTCATACTGACAGCAGGACGGTGGTCATGGAAGTTGAAATCCGCCAAGGAGTGTGTAACAACTCACCTGCCGAATGGACTAGCCCCGAAAATGGATGGCGCTGAAGCGGGTGACTGATACCCAATCATGGCTGCAAGCATAGTAGCTTTGAGTAGGAGGGCATGGTGGTTGCAGCGCAGCCCGCTCG-----------------------------------------------
>AY460583.1_A._carterae_strain_CAWD57_26S
--------------------TAAGTAGGTGGAGGAAAAGAAACCGAATGGGAATCTCTTAGTAATGGCGAATGAAAGGAGATGTGCTTAGTGTCAAAATCAGATTACTCTGACTTGTAGGCTGTAGGGGCTTTGCCAACTTGGGTGCAGGTGCAAGTCTCTTGGAAAGGAGCACCAGTGAGGGTCAAGGTCCCGTCTGGCATCTGTCATCCCTCGTAGACGGTTTGCCCATTGAGAGTCGTGTTCTTCTGGAGTAGAGCGCTAATTGGGTGGTACTCTTTGCCCAAGGAGGATTACGTGCTTGAGACCAATAGTGAACAAGTACCATGAGGGAAGGGTGAAAAGGACTTTGGAAAGAGGGTTAAGAGGGCATGAAGCTGCTGGAAGGGAAGTGGATTGGACTTTTACATCGCAGTAAGATTGCAGGCTGTGATTTCCACTCGTGGGACA--TCGCGTGCTGTGTCTCTTGCTGCTCGGTTGGGTTTTGCGTTGTGCCCGAAATCTCAGCTTTGACTGGAAGAAGGTTTGCGAACTGGACCATGTCATTGCCAACTTTTGGCGCAGCATGC-ACCTTGACCAAAAGGTTCAATTTTACCCGTCTTG?????AGGACCAAGGAGTCTATTGCGTGTGCAAGTGTAAGGGCTTCACACCTGACAGCTCAACAAAGGTGACT-GCTGGGACCTCTGCACCAGCAACCAACTGATCGCTTAGGAGATGTTTGTGTATGAGCACACTTGCTAGGACCCGAAAGGTGGTGAACTATGCCTGAGAAGGGTGACGTCAGGGGAAACTCTGATGGAAGCTCGTAGCGCTACTGACGTGCAAATCGTTCGTCTGACTTGGGTATAGGGGCGAAAGACTAATCGAACCATCTAGTAGCTGGTTCCCTCCGAAGTTTCCCTCAGGATAGCTGGAGCAGAACAGTTTTATCAGGTAAAGCGAATGATTCGAGGCATTGGGGGTATGTTACCCTTGACCCACTCTCAAACTTTTAATGGGTAAGCTCCACTG-GTTGCTTAGGTGACGCAGGGGGAGGAATAACAGCTCTACGTGGGCCATTTTTGGTAAGCAGAACTGGCGATGAGGGATGAACCTAGCATTGGGGTAAAGTGCTTGACTGCTCGCTCATGTGACACCACAAAGGGTGTTGGTTCATACTGACAGCAGGACGGTGGTCATGGAAGTTGAAATCCGCCAAGGAGTGTGTAACAACTCACCTGCCGAATGGACTAGCCCCGAAAATGGATGGCGCTGAAGCGGGTGACTGATACCCAATCATGGCTGCAAGCATAGTAGCTTTGAGTAGGAGGGCATGGTGGTTGCAGCGCAGCCCGCTCG-----------------------------------------------
>MT325892.1_A._carterae_isolate_AA105_lar
------------------------------------------------------------------------------------------------------------------------------------------------------------------------------------------------------------------------------------------------------------------------------------------------------------------------------------------------------------------------------------GAAGCTGCT?GAAGGGAAGTGGATTGGACTTTTACATCGCAGTAAGATTGCAGGCTGTGATTTCCACTTGTGGGACA--TCGCGTGCTGTGTCTCTTGCTGCTCGGTTGGGTTTTGCGTTGTGCCCGAAATCTCAGCTT-GACTGGAAGAAGGTTTGCGAACTGGACCATGTCATTGCCATCTTTTGGCGCAGCATGC-ACTTTGACCAAAAGGTTCAATTTTACCCGTCTTGAAACACGGACCAAGGAGTCTATTGCGTGTGCAAGTGTAAGGGCTTCACACCTGACAGCTCAACAAAGGTGACT-GCTGGGACCTCTGCACCAGCAACCAACTGATCGCTTAGGAGATGTTTGTGTATGAGCACACTTGCTAGGACCCGAAAGGTGGTGAACTATGCCTGAGAAGGGTGACGTCAGGGGAAACTCTGATGGAAGCTCGTAGCGCTACTGACGTGCAAATCGTTCGTCTGACTTGGGTATAGGGGCGAAAGACTAATCGAACCATCTAGTAGCTGGTTCCCTCCGAAGTTTCCCTCAGGATAGCTGGAGCAGAACAGTTTTATCAGGTAAAGCGAATGATTCGAGGCATTGGGGGTATGTTACCCTTGACCCACTCTCAAACTTTTAATGGGTAAGCTCCACTG-GTT-CTTAGGTGACGCAGGGGGAGGAATAACAGCTCTACGTGGGCCATTTTTGGTAAGCAGAACTGGCGATGAGGGATGAACCTAGCATTGGGGTAAAGTGCTTGACTGCTCGCTCATGTGACACCACAAAGGGTGTTGGTTCATACTGACAGCAGGACGGTGGTCATGGAAGTTGAAATCCGCCAAGGAGTGTGTAACAACTCACCTGCCGAATGGACTAGCCCCGAAAATGGATGGCGCTGAAGCGGGTGACTGATACCCAATCATGGCTGCAAGCACAGTAGCTTTGAGTAGGAGGGCATGG---------------------------------------------------------------------
>AY460579.1_A._carterae_strain_SM10_26S_l
--------------------TAAGTAGGTGGAGGAAAAGAAACCGAATGGGAATCTCTTAGTAATGGCGAATGAAAGGAGATGTGCTTAGTGTCAAAATCAGATTACTCTGACTTGTAGGCTGTAGGGGCTTTGCCAACTTGGGTGCAGGTGCAAGTCTCTTGGAAAGGAGCACCAGTGAGGGTCAAGGTCCCGTCTGGCATCTGTCATCCCTCGTAGACGGTTTGCCCATTGAGAGTCGTGTTCTTCTGGAGTAGAGCGCTAATTGGGTGGTACTCTTTGCCCAAGGAGGATTACGTGCTTGAGACCAATAGTGAACAAGTACCATGAGGGAAGGGTGAAAAGGACTTTGGAAAGAGGGTTAAGAGGGCATGAAGCTGCTGGAAGGGAAGTGGATTGGACTTTTACATCGCAGTAAGATTGCAGGCTGTGATTTCCACTCGTGGGACA--TCGCGTGCTGTGTCTCTTGCTGCTCGGTTGGGTTTTGCGTTGTGCCCGAAATCTCAGCTTTGACTGGAAGAAGGTTTGCGAACTGGACCATGTCATTGCCAACTTTTGGCGCAGCATGC-ACCTTGACCAAAAGGTTCAATTTTACCCGTCTTGAAACACGGACCAAGGAGTCTATTGCGTGTGCAAGTGTAAGGGCTTCACACCTGACAGCTCAACAAAGGTGACT-GCTGGGACCTCTGCACCAGCAACCAACTGATCGCTTAGGAGATGTTTGTGTATGAGCACACTTGCTAGGACCCGAAAGGTGGTGAACTATGCCTGAGAAGGGTGACGTCAGGGGAAACTCTGATGGAAGCTCGTAGCGCTACTGACGTGCAAATCGTTCGTCTGACTTGGGTATAGGGGCGAAAGACTAATCGAACCATCTAGTAGCTGGTTCCCTCCGAAGTTTCCCTCAGGATAGCTGGAGCAGAACAGTTTTATCAGGTAAAGCGAATGATTCGAGGCATTGGGGGTATGTTACCCTTGACCCACTCTCAAACTTTTAATGGGTAAGCTCCACTG-GTTGCTTAGGTGACGCAGGGGGAGGAATAACAGCTCTACGTGGGCCATTTTTGGTAAGCAGAACTGGCGATGAGGGATGAACCTAGCATTGGGGTAAAGTGCTTGACTGCTCGCTCATGTGACACCACAAAGGGTGTTGGTTCATACTGACAGCAGGACGGTGGTCATGGAAGTTGAAATCCGCCAAGGAGTGTGTAACAACTCACCTGCCGAATGGACTAGCCCCGAAAATGGATGGCGCTGAAGCGGGTGACTGATACCCAATCATGGCTGCAAGCATAGTAGCTTTGAGTAGGAGGGCATGGTGGTTGCAGCGCAGCCCGCTCG-----------------------------------------------
>KY070362.1_A._carterae_strain_Amca0406-2
----------------------------------------------------------TAGTAATGGCGAATGAA-GGAGATGTGCTTAGTGTCAAAATCAGATTACTCTGACTTGTAGGCTGTAGGGGCTTTGCCAACTTGGGTGCAGGTGCAAGTCTCTTGGAAAGGAGCACCAGTGAGGGTCAAGGTCCCGTCTGGCATCTGTCATCCCTCGTAGACGGTTTGCCCATTGAGAGTCGTGTTCTTCTGGAGTAGAGCGCTAATTGGGTGGTACTCTTTGCCCAAGGAGGATTACGTGCTTGAGACCAATAGTGAACAAGTACCATGAGGGAAGGGTGAAAAGGACTTTGGAAAGAGGGTTAAGAGGGCATGAAGCTGCTGGAAGGGAAGTGGATTGGACTTTTACAT--CAGTAAGATTGCAGGCTGTGATTTCCACTTGTGGGACA--TCGCGTGCTGTGTCTCTTGCTGCTCGGTTGGGTTTTGCGTTGTGCCCGAAATCTCAGCTTTGACTGGACGAAGGTTTGCGAACTGGACCATGTCATTGCCTACTTTTGGCGCAGCATAA--CCTTGACCAAAAGGTTCAATTTTACCCGTCTTGAAACACGGACCAAGGAGTCTATTGCGTGTGCAAGTGTAAGGGCTTCACACCTGACAGCTCAACAAAGGTGACT-GCTGGGACCTCTGCACCAGCAACCAACTGATCGCTTAGGAGATGTTTGTGTATGAGCACACTTGCCAGGACCCGAAAGGTGGTGAACTATGCCTGAGAAGGGTGACGTCAGGGGAAACTCTGATGGAAGCTCGTAGCGCTACTGACGTGCAAATCGTTCGTCTGACTTGGGTATAGGGGCGAAAGACTAATCGAACCATCTAGTAGCTGGTTCCCTCCGAAGTTTCCCTCAGGATAGCTGGAGCAGAACAGTTTTATCAGGTAAAGCGAATGATTCGAGGCATTGGGGGTATGTTACCCTTGACCCACTCTCAAACTTTTAATGGGTAAGCTCCACTG-GTTGCTTAGGTGACGCAGGGGGAGGAATAACAGCTCTACGTGGGCCATTTTTGGTAAGCAGAACTGGCGATGAGGGATGAACCTAGCATTGGGGTAAAGTGCTTGACTGCTCGCTCATGTGACACCACAAAGGGTGTTGGTTCATACTGACAGCAGGACGGTGGTCATGGAAGTTGAAATCCGCCAAGGAGTGTGTAACAACTCACCTGCC-------------------------------------------------------------------------------------------------------------------------------------------------------------------
>MW774108.1_A._carterae_strain_UNCW-ARC10
----------------------------------------------------------TAGTAATGGCGAATGAA-GGAGATGTGCTTAGTGTCAAAATCAGATTACTCTGACTTGTAGGCTGTAGGGGCTTTGCCAACTTGGGTGCAGGTGCAAGTCTCTTGGAAAGGAGCACCAGTGAGGGTCAAGGTCCCGTCTGGCATCTGTCATCCCTCGTAGACGGTTTGCCCATTGAGAGTCGTGTTCTTCTGGAGTAGAGCGCTAATTGGGTGGTACTCTTTGCCCAAGGAGGATTACGTGCTTGAGACCAATAGTGAACAAGTACCATGAGGGAAGGGTGAAAAGGACTTTGGAAAGAGGGTTAAGAGGGCATGAAGCTGCTGGAAGGGAAGTGGATTGGACTTTTACAT--CAGTAAGATTGCAGGCTGTGATTTCCACTTGTGGGACA--TCGCGTGCTGTGTCTCTTGCTGCTCGGTTGGGTTTTGCGTTGTGCCCGAAATCTCAGCTTTGACTGGACGAAGGTTTGCGAACTGGACCATGTCATTGCCTACTTTTGGCGCAGCATAA--CCTTGACCAAAAGGTTCAATTTTACCCGTCTTGAAACACGGACCAAGGAGTCTATTGCGTGTGCAAGTGTAAGGGCTTCACACCTGACAGCTCAACAAAGGTGACT-GCTGGGACCTCTGCACCAGCAACCAACTGATCGCTTAGGAGATGTTTGTGTATGAGCACACTTGCCAGGACCCGAAAGGTGGTGAACTATGCCTGAGAAGGGTGACGTCAGGGGAAACTCTGATGGAAGCTCGTAGCGCTACTGACGTGCAAATCGTTCGTCTGACTTGGGTATAGGGGCGAAAGACTAATCGAACCATCTAGTAGCTGGTTCCCTCCGAAGTTTCCCTCAGGATAGCTGGAGCAGAACAGTTTTATCAGGTAAAGCGAATGATTCGAGGCATTGGGGGTATGTTACCCTTGACCCACTCTCAAACTTTTAATGGGTAAGCTCCACTG-GTTGCTTAGGTGACGCAGGGGGAGGAATAACAGCTCTACGTGGGCCATTTTTGGTAAGCAGAACTGGCGATGAGGGATGAACCTAGCATTGGGGTAAAGTGCTTGACTGCTCGCTCATGTGACACCACAAAGGGTGTTGGTTCATACTGACAGCAGGACGGTGGTCATGGAAGTTGAAATCCGCCAAGGAGTGTGTAACAACTCACCTGCC-------------------------------------------------------------------------------------------------------------------------------------------------------------------
>MW774106.1_A._carterae_strain_UNCW-ARC98
----------------------------------------------------------TAGTAATGGCGAATGAA-GGAGATGTGCTTAGTGTCAAAATCAGATTACTCTGACTTGTAGGCTGTAGGGGCTTTGCCAACTTGGGTGCAGGTGCAAGTCTCTTGGAAAGGAGCACCAGTGAGGGTCAAGGTCCCGTCTGGCATCTGTCATCCCTCGTAGACGGTTTGCCCATTGAGAGTCGTGTTCTTCTGGAGTAGAGCGCTAATTGGGTGGTACTCTTTGCCCAAGGAGGATTACGTGCTTGAGACCAATAGTGAACAAGTACCATGAGGGAAGGGTGAAAAGGACTTTGGAAAGAGGGTTAAGAGGGCATGAAGCTGCTGGAAGGGAAGTGGATTGGACTTTTACAT--CAGTAAGATTGCAGGCTGTGATTTCCACTTGTGGGACA--TCGCGTGCTGTGTCTCTTGCTGCTCGGTTGGGTTTTGCGTTGTGCCCGAAATCTCAGCTTTGACTGGACGAAGGTTTGCGAACTGGACCATGTCATTGCCTACTTTTGGCGCAGCATAA--CCTTGACCAAAAGGTTCAATTTTACCCGTCTTGAAACACGGACCAAGGAGTCTATTGCGTGTGCAAGTGTAAGGGCTTCACACCTGACAGCTCAACAAAGGTGACT-GCTGGGACCTCTGCACCAGCAACCAACTGATCGCTTAGGAGATGTTTGTGTATGAGCACACTTGCCAGGACCCGAAAGGTGGTGAACTATGCCTGAGAAGGGTGACGTCAGGGGAAACTCTGATGGAAGCTCGTAGCGCTACTGACGTGCAAATCGTTCGTCTGACTTGGGTATAGGGGCGAAAGACTAATCGAACCATCTAGTAGCTGGTTCCCTCCGAAGTTTCCCTCAGGATAGCTGGAGCAGAACAGTTTTATCAGGTAAAGCGAATGATTCGAGGCATTGGGGGTATGTTACCCTTGACCCACTCTCAAACTTTTAATGGGTAAGCTCCACTG-GTTGCTTAGGTGACGCAGGGGGAGGAATAACAGCTCTACGTGGGCCATTTTTGGTAAGCAGAACTGGCGATGAGGGATGAACCTAGCATTGGGGTAAAGTGCTTGACTGCTCGCTCATGTGACACCACAAAGGGTGTTGGTTCATACTGACAGCAGGACGGTGGTCATGGAAGTTGAAATCCGCCAAGGAGTGTGTAACAACTCACCTGCC-------------------------------------------------------------------------------------------------------------------------------------------------------------------
>KY070361.1_A._carterae_strain_Amca0406-5
----------------------------------------------------------TAGT-ATGGCGAATGAAAGGAGATGTGCTTAGTGTCAAAATCAGATTACTCTGACTTGTAGGCTGTAGGGGCTTTGCCAACTTGGGTGCAGGTGCAAGTCTCTTGGAAAGGAGCACCAGTGAGGGTCAAGGTCCCGTCTGGCATCTGTCATCCCTCGTAGACGGTTTGCCCATTGAGAGTCGTGTTCTTCTGGAGTAGAGCGCTAATTGGGTGGTACTCTTTGCCCAAGGAGGATTACGTGCTTGAGACCAATAGTGAACAAGTACCATGAGGGAAGGGTGAAAAGGACTTTGGAAAGAGGGTTAAGAGGGCATGAAGCTGCTGGAAGGGAAGTGGATTGGACTTTTACAT--CAGTAAGATTGCAGGCTGTGATTTCCACTTGTGGGACA--TCGCGTGCTGTGTCTCTTGCTGCTCGGTTGGGTTTTGCGTTGTGCCCGAAATCTCAGCTTTGACTGGACGAAGGTTTGCGAACTGGACCATGTCATTGCCTACTTTTGGCGCAGCATAA--CCTTGACCAAAAGGTTCAATTTTACCCGTCTTGAAACACGGACCAAGGAGTCTATTGCGTGTGCAAGTGTAAGGGCTTCACACCTGACAGCTCAACAAAGGTGACT-GCTGGGACCTCTGCACCAGCAACCAACTGATCGCTTAGGAGATGTTTGTGTATGAGCACACTTGCCAGGACCCGAAAGGTGGTGAACTATGCCTGAGAAGGGTGACGTCAGGGGAAACTCTGATGGAAGCTCGTAGCGCTACTGACGTGCAAATCGTTCGTCTGACTTGGGTATAGGGGCGAAAGACTAATCGAACCATCTAGTAGCTGGTTCCCTCCGAAGTTTCCCTCAGGATAGCTGGAGCAGAACAGTTTTATCAGGTAAAGCGAATGATTCGAGGCATTGGGGGTATGTTACCCTTGACCCACTCTCAAACTTTTAATGGGTAAGCTCCACTG-GTTGCTTAGGTGACGCAGGGGGAGGAATAACAGCTCTACGTGGGCCATTTTTGGTAAGCAGAACTGGCGATGAGGGATGAACCTAGCATTGGGGTAAAGTGCTTGACTGCTCGCTCATGTGACACCACAAAGGGTGTTGGTTCATACTGACAGCAGGACGGTGGTCATGGAAGTTGAAATCCGCCAAGGAGTGTGTAACAACTCACCTGCC-------------------------------------------------------------------------------------------------------------------------------------------------------------------
>EU046327.1_A._carterae_isolate_CMSTAC010
----------------------------------------------------ATCTCTTSHT-ATGGCGAATGAAAGGAGATGTGCTTAGTGTCAAAATCAGATTACTCTGACTTGTAGGCTGTAGGGGCTTTGCCAACTTGGGTGCAGGTGCAAGTCTCTTGGAAAGGAGCACCAGTGAGGGTCAAGGTCCCGTCTGGCATCTGTCATCCCTCGTAGACGGTTTGCCCATTGAGAGTCGTGTTCTTCTGGAGTAGAGCGCTAATTGGGTGGTACTCTTTGCCCAAGGAGGATTACGTGCTTGAGACCAATAGTGAACAAGTACCATGAGGGAAGGGTGAAAAGGACTTTGGAAAGAGGGTTAAGAGGGCATGAAGCTGCTGGAAGGGAAGTGGATTGGACTTTTACATCGCAGTAAGATTGCAGGCTGTGATTTCCACTTGTGGGACA--TCGCGTGCTGTGTCTCTTGCTGCTCGGTTGGGTTTTGCGTTGTGCCCGAAATCTCAGCTTTGACTGGACGAAGGTTTGCGAACTGGACCATGTCATTGCCTACTTTTGGCGCAGCATGC-ACCTTGACCAAAAGGTTCAATTTTACCCGTCTTGAAACACGGACCAAGGAGTCTATTGCGTGTGCAAGTGTAAGGGCTTCACACCTGACAGCTCAACAAAGGTGACT-GCTGGGACCTCTGCACCAGCAACCAACTGATCGCTTAGGAGATGTTTGTGTATGAGCACACTTGCCAGGACCCGAAAGGTGGTGAACTATGCCTGAGAAGGGTGACGTCAGGGGAAACTCTGATGGAAGCTCGTAGCGCTACTGACGTGCAAATCGTTCGTCTGACTTGGGTATAGGGGCGAAAGACTAATCGAACCATCTAGTAGCTGGTTCCCTCCGAAGTTTCCCTCAGGATAGCTGGAGCAGAACAGTTTTATCAGGTAAAGCGAATGATTCGAGGCATTGGGGGTATGTTACCCTTGACCCACTCTCAAACTTTTAATGGGTAAGCTCCACTG-GTTGCTTAGGTGACGCAGGGGGAGGAATAACAGCTCTACGTGGGCCATTTTTGGTAAGCAAAACTGGCGATGAGGGATGAACCTAGCATTGGGGTAAAGTGCTTGACTGCTCGCTCATGTGACACCACAAAGGGTGTTGGTTCATACTGACAGCAGGACGGTGGTCATGGAAGTTGAAATCCGCCAAGGAGTGTGTAACAACTCACCTGCCGAATGGACTAGCCCCGAAAATGGATGGCGCTGAAGCGGGTGACTGATACCCAATCATGGCTGCAAGCACAGTAGCTTTGAGTAGGAGGGCATGGTGG-TGCAGCGCAGCCCAC--------------------------------------------------
>KY070359.1_A._carterae_strain_Amca0406-3
----------------------------------------------------------TAGTAATGGCGAATGAAAGGAGATGTGCTTAGTGTCAAAATCAGATTACTCTGACTTGTAGGCTGTAGGGGCTTTGCCAACTTGGGTGCAGGTGCAAGTCTCTTGGAAAGGAGCACCAGTGAGGGTCAAGGTCCCGTCTGGCATCTGTCATCCCTCGTAGACGGTTTGCCCATTGAGAGTCGTGTTCTTCTGGAGTAGAGCGCTAATTGGGTGGTACTCTTTGCCCAAGGAGGATTACGTGCTTGAGACCAATAGTGAACAAGTACCATGAGGGAAGGGTGAAAAGGACTTTGGAAAGAGGGTTAAGAGGGCATGAAGCTGCTGGAAGGGAAGTGGATTGGACTTTTACAT--CAGTAAGATTGCAGGCTGTGATTTCCACTTGTGGGACA--TCGCGTGCTGTGTCTCTTGCTGCTCGGTTGGGTTTTGCGTTGTGCCCGAAATCTCAGCTTTGACTGGACGAAGGTTTGCGAACTGGACCATGTCATTGCCTACTTTTGGCGCAGCATGC----ATGACCAAAAGGTTCAATTTTACCCGTCTTGAAACACGGACCAAGGAGTCTATTGCGTGTGCAAGTGTAAGGGCTTCACACCTGACAGCTCAACAAAGGTGACT-GCTGGGACCTCTGCACCAGCAACCAACTGATCGCTTAGGAGATGTTTGTGTATGAGCACACTTGCCAGGACCCGAAAGGTGGTGAACTATGCCTGAGAAGGGTGACGTCAGGGGAAACTCTGATGGAAGCTCGTAGCGCTACTGACGTGCAAATCGTTCGTCTGACTTGGGTATAGGGGCGAAAGACTAATCGAACCATCTAGTAGCTGGTTCCCTCCGAAGTTTCCCTCAGGATAGCTGGAGCAGAACAGTTTTATCAGGTAAAGCGAATGATTCGAGGCATTGGGGGTATGTTACCCTTGACCCACTCTCAAACTTTTAATGGGTAAGCTCCACTG-GTTGCTTAGGTGACGCAGGGGGAGGAATAACAGCTCTACGTGGGCCATTTTTGGTAAGCAGAACTGGCGATGAGGGATGAACCTAGCATTGGGGTAAAGTGCTTGACTGCTCGCTCATGTGACACCACAAAGGGTGTTGGTTCATACTGACAGCAGGACGGTGGTCATGGAAGTTGAAATCCGCCAAGGAGTGTGTAACAACTCACCTGCC-------------------------------------------------------------------------------------------------------------------------------------------------------------------
>KY070355.1_A._carterae_strain_Amca0812-1
----------------------------------------------------------TAGT-ATGGCGAATGAAAGGAGATGTGCTTAGTGTCAAAATCAGATTACTCTGACTTGTAGGCTGTAGGGGCTTTGCCAACTTGGGTGCAGGTGCAAGTCTCTTGGAAAGGAGCACCAGTGAGGGTCAAGGTCCCGTCTGGCATCTGTCATCCCTCGTAGACGGTTTGCCCATTGAGAGTCGTGTTCTTCTGGAGTAGAGCGCTAATTGGGTGGTACTCTTTGCCCAAGGAGGATTACGTGCTTGAGACCAATAGTGAACAAGTACCATGAGGGAAGGGTGAAAAGGACTTTGGAAAGAGGGTTAAGAGGGCATGAAGCTGCTGGAAGGGAAGTGGATTGGACTTTTACAT--CAGTAAGATTGCAGGCTGTGATTTCCACTTGTGGGACA--TCGCGTGCTGTGTCTCTTGCTGCTCGGTTGGGTTTTGCGTTGTGCCCGAAATCTCAGCTTTGACTGGACGAAGGTTTGCGAACTGGACCATGTCATTGCCTACTTTTGGCGCAGCATGC--AACTGACCAAAAGGTTCAATTTTACCCGTCTTGAAACACGGACCAAGGAGTCTATTGCGTGTGCAAGTGTAAGGGCTTCACACCTGACAGCTCAACAAAGGTGACT-GCTGGGACCTCTGCACCAGCAACCAACTGATCGCTTAGGAGATGTTTGTGTATGAGCACACTTGCCAGGACCCGAAAGGTGGTGAACTATGCCTGAGAAGGGTGACGTCAGGGGAAACTCTGATGGAAGCTCGTAGCGCTACTGACGTGCAAATCGTTCGTCTGACTTGGGTATAGGGGCGAAAGACTAATCGAACCATCTAGTAGCTGGTTCCCTCCGAAGTTTCCCTCAGGATAGCTGGAGCAGAACAGTTTTATCAGGTAAAGCGAATGATTCGAGGCATTGGGGGTATGTTACCCTTGACCCACTCTCAAACTTTTAATGGGTAAGCTCCACTG-GTTGCTTAGGTGACGCAGGGGGAGGAATAACAGCTCTACGTGGGCCATTTTTGGTAAGCAGAACTGGCGATGAGGGATGAACCTAGCATTGGGGTAAAGTGCTTGACTGCTCGCTCATGTGACACCACAAAGGGTGTTGGTTCATACTGACAGCAGGACGGTGGTCATGGAAGTTGAAATCCGCCAAGGAGTGTGTAACAACTCACCTGCC-------------------------------------------------------------------------------------------------------------------------------------------------------------------
>KY070353.1_A._carterae_strain_Amca1004-2
---------------------------------------------------------------ATGGCGA-TGAAAGGAGATGTGCTTAGTGTCAAAATCAGATTACTCTGACTTGTAGGCTGTAGGGGCTTTGCCAACTTGGGTGCAGGTGCAAGTCTCTTGGAAAGGAGCACCAGTGAGGGTCAAGGTCCCGTCTGGCATCTGTCATCCCTCGTAGACGGTTTGCCCATTGAGAGTCGTGTTCTTCTGGAGTAGAGCGCTAATTGGGTGGTACTCTTTGCCCAAGGAGGATTACGTGCTTGAGACCAATAGTGAACAAGTACCATGAGGGAAGGGTGAAAAGGACTTTGGAAAGAGGGTTAAGAGGGCATGAAGCTGCTGGAAGGGAAGTGGATTGGACTTTTACAT--CAGTAAGATTGCAGGCTGTGATTTCCACTTGTGGGACA--TCGCGTGCTGTGTCTCTTGCTGCTCGGTTGGGTTTTGCGTTGTGCCCGAAATCTCAGCTTTGACTGGACGAAGGTTTGCGAACTGGACCATGTCATTGCCTACTTTTGGCGCAGCATGC--AACTGACCAAAAGGTTCAATTTTACCCGTCTTGAAACACGGACCAAGGAGTCTATTGCGTGTGCAAGTGTAAGGGCTTCACACCTGACAGCTCAACAAAGGTGACT-GCTGGGACCTCTGCACCAGCAACCAACTGATCGCTTAGGAGATGTTTGTGTATGAGCACACTTGCCAGGACCCGAAAGGTGGTGAACTATGCCTGAGAAGGGTGACGTCAGGGGAAACTCTGATGGAAGCTCGTAGCGCTACTGACGTGCAAATCGTTCGTCTGACTTGGGTATAGGGGCGAAAGACTAATCGAACCATCTAGTAGCTGGTTCCCTCCGAAGTTTCCCTCAGGATAGCTGGAGCAGAACAGTTTTATCAGGTAAAGCGAATGATTCGAGGCATTGGGGGTATGTTACCCTTGACCCACTCTCAAACTTTTAATGGGTAAGCTCCACTG-GTTGCTTAGGTGACGCAGGGGGAGGAATAACAGCTCTACGTGGGCCATTTTTGGTAAGCAGAACTGGCGATGAGGGATGAACCTAGCATTGGGGTAAAGTGCTTGACTGCTCGCTCATGTGACACCACAAAGGGTGTTGGTTCATACTGACAGCAGGACGGTGGTCATGGAAGTTGAAATCCGCCAAGGAGTGTGTAACAACTCACCTGCC-------------------------------------------------------------------------------------------------------------------------------------------------------------------
>KY070349.1_A._carterae_strain_Amca1412-1
----------------------------------------------------------------------------------GTGCTTAGTGTCA-AATCAGATCACTTAGACTTGTAGGCTGTAAGGGCTTCGCCAACTTGGGTGCAGGTGCAAGTCTCTTGGAAAGGAGCACCAGTGAGGGTCAAGGTCCCGTCTGGCATCTGTCATCCCTCGTAGACGGTCTGCCCATTGAGAGTCGTGTTCTTCTGGAGTAGAGCGCCAATTGGGTGGTACTCTTTGCCCAAGGAGGATTACGTGCTTGAGACCAATAGTGAACAAGTACCATGAGGGAAGGGTGAAAAGGACTTTGGAAAGAGGGTTAAGAGGGCATGAAGCTGCTGGAAGGGAAGTGGATTGGACTTTTACAT--CGGTAAGATTGCAGGCTGTGATCTCCACTTGTGGGGCA--TTGCGTGCTGTGTTTCTTGCTGCTTGGTTGGGTTTTGCGTTGTGCCCAGAATCTCAGTTTTGACTGGCTGAAGGATGGCGATCTGGACCATGTCACTGCCAACTTTTGGCGCAGCATAA--CCTTGACCCAAAGGTTCAATTTTACCCGTCTTGAAACACGGACCAAGGAGTCTATTGCGTGTGCAAGTGCAAGGGTATCACACCTGACAGCTCAACAAAGGTGACT-G-TGGGACCTCTGCACCAGCATCCAACTGATCGCTTAGGAGATGTTTGTGTATGAGCACACTTGCTAGGACCCGAAAGGTGGTGAGCTATGCCTGAGAAGGGTGACGTCAGGGGAAACTCTGATGGAAGCTCGTAGCGCTACTGACGTGCAAATCGTTCGTCTGACTTGGGTATAGGGGCGAAAGACTAATCGAACCATCTAGTAGCTGGTTCCCTCCGAAGTTTCCCTCAGGATAGCTGGAGCAGAACAGTTTTATCAGGTAAAGCGAATGATTCGAGGCATTGGGGGTATGTTACCCTTGACCCACTCTCAAACTTTTAATGGGTAAGCTCCACTG-GTTGCTTAGGTGACGCAGGGGGAGGAATAACAGCTCTACGTGGGCCATTTTTGGTAAGCAGAACTGGCGATGAGGGATGAACCTAGCATTGGGGTAAAGTGCTTGACTGCTCGCTCATGTGACACCACAAAGGGTGTTGGTTCATACTGACAGCAGGACGGTGGTCATGGAAGTTGAAATCCGCCAAGGAGTGTGTAACAACTCACCTGCC-------------------------------------------------------------------------------------------------------------------------------------------------------------------
>MH668966.1_A._carterae_strain_KW-Amp7_la
-----------------------------------------------------TCTCTTAGTAATGGCGAATGAAAGGAGATGTGCTTAGTGTCAAAATCAGATTACTCTGACTTGTAGGCTGTAAGGGCTTCGCCAACTTGGGTGCAGGTGCAAGTCTCTTGGAAAGGAGCACCAGTGAGGGTCAAGGTCCCGTCTGGCATCTGTCATCCCTCGTAGACGGTCTGCCCATTGAGAGTCGTGTTCTTCTGGAGTAGAGCGCCAATTGGGTGGTACTCTTTGCCCAAGGAGGATTACGTGCTTGAGACCAATAGTGAACAAGTACCATGAGGGAAGGATGAAAAGGACTTTGGAAAGAGGGTTAAGAGGGCATGAAGCTGCTGGAAGGGAAGTGGATTGGACTTTTACATCGCAGTAAGATTGCAGTCTGTGATCTCCACTTGTGGGGCA--TTGCGTGCTGTGTTTCTTGCTGCTTGGTTGGGTTTTGCGTTGTGCCCAGAATCTCAGTTTTGACTGGCAGAAGGATTGCGATCTGGACCATGTCATTGCCTACTTTTGGCGCAGCATTC-ACCTTGACCAAAAGGTTCAATTTTACCCGTCTTGAAACACGGACCAAGGAGTCTATTGCGTGTGCAAGTGCAAGGGCATCACACCTGACAGCTCAACAAAGGTGACT-GCTGGGACCTCTGCACCAGCAACCAACTGATCGCTTAGGAGATGTTTGTGTATGAGCACACTTGCTAGGACCCGAAAGGTGGTGAACTATGCCTGAGAAGGGTGACGTCAGGGGAAACTCTGATGGAAGCTCGTAGCGCTACTGACGTGCAAATCGTTCGTCTGACTTGGGTATAGGGGCGAAAGACTAATCGAACCATCTAGTAGCTGGTTCCCTCCGAAGTTTCCCTCAGGATAGCTGGAGCAGAACAGTTTTATCAGGTAAAGCGAATGATTCGAGGCATTGGGGGTATGTTACCCTTGACCCACTCTCAAACTTTTAATGGGTAAGCTCCACTG-GTTGCTTAGGTGACGCAGGGGGAGGAATAACAGCTCTACGTGGGCCATTTTTGGTAAGCAGAACTGGCGATGAGGGATGAACCTAGCATTGGGGTAAAGTGCTTGACTGCTCGCTCATGTGACACCACAAAGGGTGTTGGTTCATACTGACAGCAGGACGGTGGTCATGGAAGTTGAAATCCGCCAAGGAGTGTGTAACAACTCACCTGCCGAATGGACTAGCCCCGAAAATGGATGGCGCTGAAGCGGGTGACTGATACCCAATCATGGCTGCAAGCACAGTAGCTTTGAGTAGGAGGGCATGGTGGTTG---------------------------------------------------------------
>KY697983.1_A._carterae_strain_Amca1412-2
--------------------------------------------------------CTTAGTAATGGCGAATGAAAGGAGATGTGCTTAGTGTCAAAATCAGATTACTCTGACTTGTAGGCTGTAAGGGCTTCGCCAACTTGGGTGCAGGTGCAAGTCTCTTGGAAAGGAGCACCAGTGAGGGTCAAGGTCCCGTCTGGCATCTGTCATCCCTCGTAGACGGTCTGCCCATTGAGAGTCGTGTTCTTCTGGAGTAGAGCGCCAATTGGGTGGTACTCTTTGCCCAAGGAGGATTACGTGCTTGAGACCAATAGTGAACAAGTACCATGAGGGAAGGATGAAAAGGACTTTGGAAAGAGGGTTAAGAGGGCATGAAGCTGCTGGAAGGGAAGTGGATTGGACTTTTACATCGCAGTAAGATTGCAGTCTGTGATCTCCACTTGTGGGGCA--TTGCGTGCTGTGTTTCTTGCTGCTTGGTTGGGTTTTGCGTTGTGCCCAGAATCTCAGTTTTGACTGGCAGAAGGATTGCGATCTGGACCATGTCATTGCCTACTTTTGGCGCAGCATTC-ACCTTGACCAAAAGGTTCAATTTTACCCGTCTTGAAACACGGACCAAGGAGTCTATTGCGTGTGCAAGTGCAAGGGCATCACACCTGACAGCTCAACAAAGGTGACT-GCTGGGACCTCTGCACCAGCAACCAACTGATCGCTTAGGAGATGTTTGTGTATGAGCACACTTGCTAGGACCCGAAAGGTGGTGAACTATGCCTGAGAAGGGTGACGTCAGGGGAAACTCTGATGGAAGCTCGTAGCGCTACTGACGTGCAAATCGTTCGTCTGACTTGGGTATAGGGGCGAAAGACTAATCGAACCATCTAGTAGCTGGTTCCCTCCGAAGTTTCCCTCAGGATAGCTGGAGCAGAACAGTTTTATCAGGTAAAGCGAATGATTCGAGGCATTGGGGGTATGTTACCCTTGACCCACTCTCAAACTTTTAATGGGTAAGCTCCACTG-GTTGCTTAGGTGACGCAGGGGGAGGAATAACAGCTCTACGTGGGCCATTTTTGGTAAGCAGAACTGGCGATGAGGGATGAACCTAGCATTGGGGTAAAGTGCTTGACTGCTCGCTCATGTGACACCACAAAGGGTGTTGGTTCATACTGACAGCAGGACGGTGGTCATGGAAGTTGAAATCCGCCAAGGAGTGTGTAACAACTCACCTGCCGAATGGACTAGCCCCGAAAATGGATGGCGCTGAAGCGGGTGACTGATACCCAATCATGGCTGCAAGCACAGTAGCTTTGAGTAGGAGGGCATGGTGG-TGCAGCGCAGCCC----------------------------------------------------
>MW774174.1_A._carterae_strain_UNCW-ARC38
--------------------------------------------------------CTTAGTAATGGCGAATGAAAGGAGATGTGCTTAGTGTCAAAATCAGATTACTCTGACTTGTAGGCTGTAAGGGCTTCGCCAACTTGGGTGCAGGTGCAAGTCTCTTGGAAAGGAGCACCAGTGAGGGTCAAGGTCCCGTCTGGCATCTGTCATCCCTCGTAGACGGTCTGCCCATTGAGAGTCGTGTTCTTCTGGAGTAGAGCGCCAATTGGGTGGTACTCTTTGCCCAAGGAGGATTACGTGCTTGAGACCAATAGTGAACAAGTACCATGAGGGAAGGATGAAAAGGACTTTGGAAAGAGGGTTAAGAGGGCATGAAGCTGCTGGAAGGGAAGTGGATTGGACTTTTACATCGCAGTAAGATTGCAGTCTGTGATCTCCACTTGTGGGGCA--TTGCGTGCTGTGTTTCTTGCTGCTTGGTTGGGTTTTGCGTTGTGCCCAGAATCTCAGTTTTGACTGGCAGAAGGATTGCGATCTGGACCATGTCATTGCCTACTTTTGGCGCAGCATTC-ACCTTGACCAAAAGGTTCAATTTTACCCGTCTTGAAACACGGACCAAGGAGTCTATTGCGTGTGCAAGTGCAAGGGCATCACACCTGACAGCTCAACAAAGGTGACT-GCTGGGACCTCTGCACCAGCAACCAACTGATCGCTTAGGAGATGTTTGTGTATGAGCACACTTGCTAGGACCCGAAAGGTGGTGAACTATGCCTGAGAAGGGTGACGTCAGGGGAAACTCTGATGGAAGCTCGTAGCGCTACTGACGTGCAAATCGTTCGTCTGACTTGGGTATAGGGGCGAAAGACTAATCGAACCATCTAGTAGCTGGTTCCCTCCGAAGTTTCCCTCAGGATAGCTGGAGCAGAACAGTTTTATCAGGTAAAGCGAATGATTCGAGGCATTGGGGGTATGTTACCCTTGACCCACTCTCAAACTTTTAATGGGTAAGCTCCACTG-GTTGCTTAGGTGACGCAGGGGGAGGAATAACAGCTCTACGTGGGCCATTTTTGGTAAGCAGAACTGGCGATGAGGGATGAACCTAGCATTGGGGTAAAGTGCTTGACTGCTCGCTCATGTGACACCACAAAGGGTGTTGGTTCATACTGACAGCAGGACGGTGGTCATGGAAGTTGAAATCCGCCAAGGAGTGTGTAACAACTCACCTGCCGAATGGACTAGCCCCGAAAATGGATGGCGCTGAAGCGGGTGACTGATACCCAATCATGGCTGCAAGCACAGTAGCTTTGAGTAGGAGGGCATGGTGG-TGCAGCGCAGCCC----------------------------------------------------
>KY070351.1_A._carterae_strain_Amca1506-4
----------------------------------------------------------TAGT-ATGGCGAATGAAAGGAGATGTGCTTAGTGTCAAAATCAGATTACTCTGACTTGTAGGCTGTAAGGGCTTTGCCAACTTGGGTGCAGGTGCAAGTCTCTTGGAAAGGAGCACCAGTGAGGGTCAAGGTCCCGTCTGGCATCTGTCATCCCTCGTAGACGGTCTGCCCATTGAGAGTCGTGTTCTTCTGGAGTAGAGCGCCAATTGGGTGGTACTCTTTGCCCAAGGAGGATTACGTGCTTGAGACCAATAGTGAACAAGTACCATGAGGGAAGGATGAAAAGGACTTTGGAAAGAGGGTTAAGAGGGCATGAAGCTGCTGGAAGGGAAGTGGATTGGACTTTTACAT--CAGTAAGATTGCAGTCTGTGATCTCCACTTGTGGGGCA--TTGCGTGCTGTGTTTCTTGCTGCTTGGTTGGGTTTTGCGTTGTGCCCAGAATCTCAGTTTTGACTGGCAGAAGGATTGCGATCTGGACCATGTCATTGCCTACTTTTGGCGCAGCATAA--CCTTGACCAAAAGGTTCAATTTTACCCGTCTTGAAACACGGACCAAGGAGTCTATTGCGTGTGCAAGTGCAAGGGCATCACACCTGACAGCTCAACAAAGGTGACT-GCTGGGACCTCTGCACCAGCAACCAACTGATCGCTTAGGAGATGTTTGTGTATGAGCACACTTGCTAGGACCCGAAAGGTGGTGAACTATGCCTGAGAAGGGTGACGTCAGGGGAAACTCTGATGGAAGCTCGTAGCGCTACTGACGTGCAAATCGTTCGTCTGACTTGGGTATAGGGGCGAAAGACTAATCGAACCATCTAGTAGCTGGTTCCCTCCGAAGTTTCCCTCAGGATAGCTGGAGCAGAACAGTTTTATCAGGTAAAGCGAATGATTCGAGGCATTGGGGGTATGTTACCCTTGACCCACTCTCAAACTTTTAATGGKTAAGCTCCACTG-GTTGCTTAGGTGACGCAGGGGGAGGAATAACAGCTCTACGTGGGCCATTTTTGGTAAGCAGAACTGGCGATGAGGGATGAACCTAGCATTGGGGTAAAGTGCTTGACTGCTCGCTCATGTGACACCACAAAGGGTGTTGGTTCATACTGACAGCAGGACGGTGGTCATGGAAGTTGAAATCCGCCAAGGAGTGTGTAACAACTCACCTGCC-------------------------------------------------------------------------------------------------------------------------------------------------------------------
>KY697986.1_A._theodori_strain_Amth1303-1
--------------------TAAGTAGGTGGAGGAAAAGAAACCGAATGGGAATCTCTTAGTAATGGCGAATGAAAAGAGATGTGCTTAGTGTCAAAATCAGGTTTCCCTGACTTGTAGGCTGTAAGGGCTTTGCCAACTTGGGTGCAGGTGCAAGTCTCTTGGAATGGAGCACCAGTGAGGGTCAGGGTCCCTTCTGTCATCTGTCATCCCTTGTAGACGGTTTGCCCATTGAGAGTCGTGTTCTTCTGGAATAGAGCGCTAAGTGGGTGGTACTCTTTGCCTAAGGAGCATTACATCCTTGAGACCAATAGTGAACAAGTACCATGAGGGAAGGGTGAAAAGGACTTTGGAAAGAGGGTTAAGAGGACATGAAGCTGCTGGAAGGGAAGTGGATTGGACTTTTGTCT-GTGGTAAGATTGCAGGGTGCAACTCTCACTTGTGAGGAA--TTGCACTTTGTGTGTCTTACTACTCGGTTGGGCTTTGTGTGGTGTCCAGAACCTCAGCTTGGAATGGCTGGAAGGTTGCGGCCTGACCCATCTCCTTGCTTCTTGTTGGCACAACATAACTGCTCCACCAAATAGTTCAATTTTACCCGTCTTGAAACACGGACCAAGGAGTCTAATGCGTGTGCGAGTGTAAGGGATTAATACCTGACAGCTCAACAAAGGTGACT-GCTGGGATTCTTGCACCAGCAACCAACTGATCACTTGGGAGATGTTTGTGTGTGAGCATACTTGCTAGGACCCGAAAGGTGGTGAACTATGCCTGAGAAGGGTGACGTCAGGGGAAACTCTGATGGAAGCTCGTAGCGCTACTGACGTGCAAATCGTTCGTCCGACTTGGGTATAGGGGCGAAAGACTAATCGAACCATCTAGTAGCTGGTTCCCTCCGAAGTTTCCCTCAGGATAGCTGGAGCAGAACAGTTTTATCAGGTAAAGCGAATGATTCGAGGCATTGGGGGTATGTTACCCTTGACCCACTCTCAAACTTTTAATGGGTAAGCTCCACTG-GTTGCCTAGGTGACGCAGGGGGAGGAATATAAGCTCTAAGTGGGCCATTTTTGGTAAGCAGAACTGGCGATGAGGGATGAACCTAGCATTGGGGTAAAGTGCTTGACTGCTCGCTCATGTGACACCACAAAGGGTGTTGGTTCATACTGACAGCAGGACGGTGGTCATGGAAGTTGAAATCCGATAAGGAGTGTGTAACAACTCACCTGCCGAATGGACTAGCCCCGAAAATGGATGGCGCTGAAGCGTGTGACTGATACCCAATCWTGGCT-CAAGCACAGCAGC-TTGAGTAGGAGGGCATGG---------------------------------------------------------------------
>MW774134.1_A._theodori_strain_UNCW-ARC17
----------------------------------------------------ATCTCTTAGT-ATGGCGAATGAA-AGAGATGTGCTTAGTGTCAAACACGGA----CCTGACTTGTAGGCTGTAAGGGCTTTGCCAACTTGGGTGCAGGTGCAAGTCTCTTGGAATGGAGCACCAGTGAGGGTCAGGGTCCCTTCTGTCATCTGTCATCCCTTGTAGACGGTTTGCCCATTGAGAGTCGTGTTCTTCTGGAATAGAGCGCTAAGTGGGTGGTACTCTTTGCCTAAGGAGCATTACATCCTTGAGACCAATAGTGAACAAGTACCATGAGGGAAGGGTGAAAAGGACTTTGGAAAGAGGGTTAAGAGGACATGAAGCTGCTGGAAGGGAAGTGGATTGGAC--TTTGTCTGTGGTAAGATTGCAGGGTGCAACTCTCACTTGTGAGGCT--TTGCACTTTGTGTGTCTTACTACTCGGTTGGGCTTTGTGTGGTGTCCAGAACCTCAGCTTGGAATGGCTGGAAGGTTGCGGCCTGACCCATCTCCTTGCTTCCTGTTGGCACAACATAA--CTGCCACCAAATAGTTCAATTTTACCCGTCTTGAAACACGGACCAAGGAGTCTAATGCGTGTGCGAGTGTAAGGGATTAATACCTGACAGCTCAACAAAGGTGACT-GCTGGGATTCTTGCACCAGCAACCAACTGATCACTTGGGAGATGTTTGTGTGTGAGCATACTTGCTAGGACCCGAAAGGTGGTGAACTATGCCTGAGAAGGGTGACGTCAGGGGAAACTCTGATGGAAGCTCGTAGCGCTACTGACGTGCAAATCG-TCGTCCGACTTGGGTATAGGGGCGAAAGACTAATCGAACCATCTAGTAGCTGGTTCCCTCCGAAGTTTCCCTCAGGATAGCTGGAGCAGAACAGTTTTATCAGGTAAAGCGAATGATTCGAGGCATTGGGGGTATGTTACCCTTGACCCACTCTCAAACTTTTAATGGGTAAGCTCCACTG-GTTGCCTAGGTGACGCAGGGGGAGGAATATAAGCTCTAAGTGGGCCATTTTTGGTAAGCAGAACTGGCGATGAGGGATGAACCTAGCATTGGGGTAAAGTGCTTGACTGCTCGCTCWTCTGACACCACAAAGGGTGTTGGTTCATACAGACAGCAGGACGGTGGTCATGGAAGTTGAAATCCGCTAAGGAGTGTGTAACAACTCACCTGCCGAATGGACTAGCCCCGAAAATGGATGGCGCTGAAGCGTGTGACTGATACCCAATCATGGCTGCTAKCACAGCAGCTTTGAGTAGGAGGGCATGGTGGTTGCAGTGCAGCCCACACG-----------------------------------------------
>MZ351948.1_A._tomasii
-------------------------------AAGTCGGGAGTAGACGATGGGATCTCTTAGTAATGGCGAATGAAAAGAGATGTGCTTAGCGTCAAAATCAGGTTTCCCTGACTTGTAGGCTGTAGGGGTTATGCCAACTTGGGTGCAGGTGCAAGTCTCTTGGAAAGGAGCACCAGTGAGGGTCAGGGTCCCGCCTGTCATCTGTCATCCCTTGTAGACGGTTTGCCCATTGAGAGTCGTGTTCTTCTGGAATAGAGCGCCAAACGGGTGGTACTCTTTGCCTAAGGAGCATTACGTGCTTGAGACCAATAGTGAACAAGTACCATGAGGGAAGGATGAAAAGGACTTTGGAAAGAGGGTTAAGAGGGCATGAAGCTGCTGGAAGGGAAGTGGATTGGACTTTTGTTT-GTGGTAAGATTGCAGGGTGCAGCTCTCACTTGTGAGGAC--CTGCGCTCTGTGTCTCTTGCTACTCGGTTGGGCTCTGTGTGGCGCTCAGAATCTTAGCGTGGATTGGCTTGACGGTTGCTACCTGATCCATATCCTTGCCTACTCTTGGTGCAACATAATTGCTTGACCAAATAGTTCAATTTTACCCGTCTTGAAACACGGACCAAGGAGTCTAATGCGTGTGCGAGTGTAAGGGATTGACACCTGACAGCTCAACAAATGTGACT-GCTGGGATTCTTGCACCAGCAACCAACTGATCGCTTAGGAGATGTTTGTGTATGAGCACACTTGCTAGGACCCGAAAGGTGGTGAACTATGCCTGAGAAGGGTGACGTCAGGGGAAACTCTGATGGAAGCTCGTAGCGCTACTGACGTGCAAATCGTTCGTCTGACTTGGGTATAGGGGCGAAAGACTAATCGAACCATCTAGTAGCTGGTTCCCTCCGAAGTTTCCCTCAGGATAGCTGGAGCAGTACAGTTTTATCAGGTAAAGCGAATGATTCGAGGCATTGGGGGTATGTTACCCTTGACCCACTCTCAAACTTTTAATGGGTGAGATCTCCTG-GTTGCTTTGGTGACGCAGGGGGAGGAATAACAGCTCTAAGTGGGCCATTTTTGGTAAGCAGGACTGGCGATGAGGGATGAACCTAGCATTGGGGTAAAGTGCTTGACTGCTCGCTCATGTGACACCACAAAGGGTGTTGGTTCATACTGACAGCAGGACGGTGGTCATGGAAGTTGAAATCCGCTAAGGAGTGTGTAACAACTCACCTGCCGAATGGACTAGCCCCGAAAATGGATGGCGCTGAAGCGTGTGACTGATACCCAATCATGGCTGCAAGCACAGCAGCTTTGAGTAGGAGGGCATGGTGGTTGCAGTGCAGCCCAAACG-----------------------------------------------
>KY697985.1_A._tomasii_strain_Amto0812-2
---------------------------------------------AATGGGAATCTCTTAGTAATGGCGAATGAAAAGAGATGTGCTTAGCGTCAAAATCAGGTTT-CCTGACTTGTAGGCTGTAGGGGTTATGCCAACTTGGGTGCAGGTGCAAGTCTCTTGGAAAGGAGCACCAGTGAGGGTCAGGGTCCCGCCTGTCATCTGTCATCCCTTGTAGACGGTTTGCCCATTGAGAGTCGTGTTCTTCTGGAATAGAGCGCCAAACGGGTGGTACTCTTTGCCTAAGGAGCATTACGTGCTTGAGACCAATAGTGAACAAGTACCATGAGGGAAGGATGAAAAGGACTTTGGAAAGAGGGTTAAGAGGGCATGAAGCTGCTGGAAGGGAAGTGGATTGGACTTTTGTTT-GTGGTAAGATTGCAGGGTGCAGCTCTCACTTGTGAGGAC--CTGCGCTCTGTGTCTCTTGCTACTCGGTTGGGCTCTGTGTGGCGCTCAGAATCTTAGCGTGGATTGGCTTGACGGTTGCGGCCTGATCCATATCCTTGCCTACTCTTGGTGCAACATAATTGCTTGACCAAATAGTTCAATTTTACCCGTCTTGAAACACGGACCAAGGAGTCTAATGCGTGTGCGAGTGTAAGGGATTGACACCTGACAGCTCAACAAATGTGACT-GCTGGGATTCTTGCACCAGCAACCAACTGATCGCTTAGGAGATGTTTGTGTATGAGCACACTTGCTAGGACCCGAAAGGTGGTGAACTATGCCTGAGAAGGGTGACGTCAGGGGAAACTCTGATGGAAGCTCGTAGCGCTACTGACGTGCAAARCGTTCGTCTGACT------------------------------------------------------------------------------------------------------------------------------------------------------------------------------------------------------------------------------------------------------------------------------------------------------------------------------------------------------------------------------------------------------------------------------------------------------------------------------------------------------------------------------------------------------------------
>MW774142.1_A._tomasii_strain_UNCW-ARC197
---------------------------------------------AATGGGAATCTCTTAGTAATGGCGAATGAAAAGAGATGTGCTTAGCGTCAAAATCAGGTTT-CCTGACTTGTAGGCTGTAGGGGTTATGCCAACTTGGGTGCAGGTGCAAGTCTCTTGGAAAGGAGCACCAGTGAGGGTCAGGGTCCCGCCTGTCATCTGTCATCCCTTGTAGACGGTTTGCCCATTGAGAGTCGTGTTCTTCTGGAATAGAGCGCCAAACGGGTGGTACTCTTTGCCTAAGGAGCATTACGTGCTTGAGACCAATAGTGAACAAGTACCATGAGGGAAGGATGAAAAGGACTTTGGAAAGAGGGTTAAGAGGGCATGAAGCTGCTGGAAGGGAAGTGGATTGGACTTTTGTTT-GTGGTAAGATTGCAGGGTGCAGCTCTCACTTGTGAGGAC--CTGCGCTCTGTGTCTCTTGCTACTCGGTTGGGCTCTGTGTGGCGCTCAGAATCTTAGCGTGGATTGGCTTGACGGTTGCGGCCTGATCCATATCCTTGCCTACTCTTGGTGCAACATAATTGCTTGACCAAATAGTTCAATTTTACCCGTCTTGAAACACGGACCAAGGAGTCTAATGCGTGTGCGAGTGTAAGGGATTGACACCTGACAGCTCAACAAATGTGACT-GCTGGGATTCTTGCACCAGCAACCAACTGATCGCTTAGGAGATGTTTGTGTATGAGCACACTTGCTAGGACCCGAAAGGTGGTGAACTATGCCTGAGAAGGGTGACGTCAGGGGAAACTCTGATGGAAGCTCGTAGCGCTACTGACGTGCAAARCGTTCGTCTGACT------------------------------------------------------------------------------------------------------------------------------------------------------------------------------------------------------------------------------------------------------------------------------------------------------------------------------------------------------------------------------------------------------------------------------------------------------------------------------------------------------------------------------------------------------------------
>KY697984.1_A._tomasii_strain_Amto1412-2
-----------------------------------------------------------AGTAATGGCGAATGAAAAGAGATGTGCTTAGCGTCAAAATCAGGCTTGCCTGACTTGTAGGCTGTAGGGGTTATGCCAACTTGGGTGCAGGTGCAAGTCTCTTGGAAAGGAGCACCAGTGAGGGTCAGGGTCCCGCCTGTCATCTGTCATCCCTTGTAGACGGTTTGCCCATTGAGAGTCGTGTTCTTCTGGAATAGAGCGCCAAACGGGTGGTACTCTTTGCCTAAGGAGCATTACGTGCTTGAGACCAATAGTGAACAAGTACCATGAGGGAAGGATGAAAAGGACTTTGGAAAGAGGGTTAAGAGGGCATGAAGCTGCTGGAAGGGAAGTGGATTGGACTTTTGTTT-GTGGTAAGATTGCAGGGTGCAGCTCTCACTTGTGAGGAC--CTGCGCTCTGTGTCTCTTGCTACTCGGTTGGGCTCTGTGTGGCGCTCAGAATCTTAGCGTGGATTGGCTTGACGGTTGCGGCCTGATCCATATCCTTGCCTACTCTTGGTGCAACATAATTGCTTGACCAAATAGTTCAATTTTACCCGTCTTGAAACACGGACCAAGGAGTCTAATGCGTGTGCGAGTGTAAGGGATTGACACCTGACAGCTCAACAAATGTGACT-GCTGGGATTCTTGCACCAGCAACCAACTGATCGCTTAGGAGATGTTTGTGTATGAGCACACTTGCTAGGACCCGAAAGGTGGTGAACTATGCCTGAGAAGGGTGACGTCAGGGGAAACTCTGATGGAAGCTCGTAGCGCTACTGACGTGCAAATCGTTCGTCTGACTTGGGTATAGGGGCGAAAGACTAATCGAACCATCTAGTAGCTGGTTCCCTCCGAAGTTTCCCTCAGGATAGCTGGAGCAGTACAGTTTTATCAGGTAAAGCGAATGATTCGAGGCATTGGGGGTATGTTACCCTTGACCCACTCTCAAACTTTTAATGGGTGAGATCTCCTG-GTTGCTTTGGTGACGCAGGGGGAGGAATAACAGCTCTAAGTGGGCCATTTTTGGTAAGCAGGACTGGCGATGAGGGATGAACCTAGCATTGGGGTAAAGTGCTTGACTGCTCGCTCATGTGACACCACAAAGGGTGTTGGTTCATACTGACAGCAGGACGGTGGTCATGGAAGTTGAAATCCGCTAAGGAGTGTGTAACAACTCACCTGCCGAATGGACTAGCCCCGAAAATGGATGGCGCTGAAGCGTGTGACTGATACCCAATCATGGCTGCAAGCACAGCAGCTTTGAGTAGGAGGGCATGGTGG-TGCAGTGC---------------------------------------------------------
>MW774177.1_A._tomasii_strain_UNCW-ARC388
-----------------------------------------------------------AGTAATGGCGAATGAAAAGAGATGTGCTTAGCGTCAAAATCAGGCTTGCCTGACTTGTAGGCTGTAGGGGTTATGCCAACTTGGGTGCAGGTGCAAGTCTCTTGGAAAGGAGCACCAGTGAGGGTCAGGGTCCCGCCTGTCATCTGTCATCCCTTGTAGACGGTTTGCCCATTGAGAGTCGTGTTCTTCTGGAATAGAGCGCCAAACGGGTGGTACTCTTTGCCTAAGGAGCATTACGTGCTTGAGACCAATAGTGAACAAGTACCATGAGGGAAGGATGAAAAGGACTTTGGAAAGAGGGTTAAGAGGGCATGAAGCTGCTGGAAGGGAAGTGGATTGGACTTTTGTTT-GTGGTAAGATTGCAGGGTGCAGCTCTCACTTGTGAGGAC--CTGCGCTCTGTGTCTCTTGCTACTCGGTTGGGCTCTGTGTGGCGCTCAGAATCTTAGCGTGGATTGGCTTGACGGTTGCGGCCTGATCCATATCCTTGCCTACTCTTGGTGCAACATAATTGCTTGACCAAATAGTTCAATTTTACCCGTCTTGAAACACGGACCAAGGAGTCTAATGCGTGTGCGAGTGTAAGGGATTGACACCTGACAGCTCAACAAATGTGACT-GCTGGGATTCTTGCACCAGCAACCAACTGATCGCTTAGGAGATGTTTGTGTATGAGCACACTTGCTAGGACCCGAAAGGTGGTGAACTATGCCTGAGAAGGGTGACGTCAGGGGAAACTCTGATGGAAGCTCGTAGCGCTACTGACGTGCAAATCGTTCGTCTGACTTGGGTATAGGGGCGAAAGACTAATCGAACCATCTAGTAGCTGGTTCCCTCCGAAGTTTCCCTCAGGATAGCTGGAGCAGTACAGTTTTATCAGGTAAAGCGAATGATTCGAGGCATTGGGGGTATGTTACCCTTGACCCACTCTCAAACTTTTAATGGGTGAGATCTCCTG-GTTGCTTTGGTGACGCAGGGGGAGGAATAACAGCTCTAAGTGGGCCATTTTTGGTAAGCAGGACTGGCGATGAGGGATGAACCTAGCATTGGGGTAAAGTGCTTGACTGCTCGCTCATGTGACACCACAAAGGGTGTTGGTTCATACTGACAGCAGGACGGTGGTCATGGAAGTTGAAATCCGCTAAGGAGTGTGTAACAACTCACCTGCCGAATGGACTAGCCCCGAAAATGGATGGCGCTGAAGCGTGTGACTGATACCCAATCATGGCTGCAAGCACAGCAGCTTTGAGTAGGAGGGCATGGTGG-TGCAGTGC---------------------------------------------------------
>MW177901.1_A._cf._tomasii_strain_CAWD162
-------------------------------------AGAAACCGAATGGGAATCTCTTAGTAATGGCGAATGAAAAGAGATGTGCTTAGTGTCAAAATCAGGTTTCCCTGACTTGTAGGCTGTAGGGGTTATGCCAACTTGGGTGCAGGTGCAAGTCTCTTGGAAAGGAGCACCAGTGAGGGTCAGGGTCCCGCCTGTCATCTGTCATCCCTTGTAGACGGTTTGCCCATTGAGAGTCGTGTTCTTCTGGAATAGAGCGCCAAACGGGTGGTACTCTTTGCCTAAGGAGCATTACGTGCTTGAGACCAATAGTGAACAAGTACCATGAGGGAAGGATGAAAAGGACTTTGGAAAGAGGGTTAAGAGGGCATGAAGCTGCTGGAAGGGAAGTGGATTGGACTTTTGTCT-GTGGTAAGATTGCAGGGTGCAGCTCTCACTTGTGAGGTC--CTGCGCTCTGTGTCTCTTGCTACTCGGTTGGGCTCTGTGTGGCGCTCAGAATCTTAGCGTGGATTGGCTTGATGGTTGCGGCCTGATCCATATCCTTGCCTACTCTTGGTGCAACATAATTGCTTGACCAAATAGTTCAATTTTACCCGTCTTGAAACACGGACCAAGGAGTCTAATGCGTGTGCAAGTGTAAGGGATTCAAACCTGACAGCTCAACAAATGTGACT-GCTGGGATTCTTGCACCAGCAACCAACTGATCGCTTAGGAGATGTTTGTGTATGAGCACACTTGCTAGGACCCGAAAGGTGGTGAACTATGCCTGAGAAGGGTGACGTCAGGGGAAACTCTGATGGAAGCTCGTAGCGCTACTGACGTGCAAATCGTTCGTCTGACTTGGGT-------------------------------------------------------------------------------------------------------------------------------------------------------------------------------------------------------------------------------------------------------------------------------------------------------------------------------------------------------------------------------------------------------------------------------------------------------------------------------------------------------------------------------------------------------------
>KM259619.1_A._cf._massartii_CAWD222_28S
------------------------------------------------------------GTAATGGCGAATGAAAAGAGATGTGCTTAGTGTCAAAATCAGGTTTCCCTGACTTGTAGGCTGTAGGGGTTATGCCAACTTGGGTGCAGGTGCAAGTCTCTTGGAAAGGAGCACCAGTGAGGGTCAGGGTCCCGCCTGTCATCTGTCATCCCTTGTAGACGGTTTGCCCATTGAGAGTCGTGTTCTTCTGGAATAGAGCGCCAAACGGGTGGTACTCTTTGCCTAAGGAGCATTACGTGCTTGAGACCAATAGTGAACAAGTACCATGAGGGAAGGATGAAAAGGACTTTGGAAAGAGGGTTAAGAGGGCATGAAGCTGCTGGAAGGGAAGTGGATTGGACTTTTGTCT-GTGGTAAGATTGCAGGGTGCAGCTCTCACTTGTGAGGAC--CTGCGCTCTGTGTCTCTTGCCACTCGGTTGGGCTCTGTGTGGCGCTCAGAATCTTAGCGTGGATTGGCTTGATGGTTGCGGCCTGATCCATATCCTTGCCTACTCTTGGTGCAACATAACTGCTTGACCAAATAGTTCAATTTTACCCGTCTTGAAACACGGACCAAGGAGTCTAATGCGTGTGCAAGTGTAAGGGATTCAAACCTGACAGCTCAACAAATGTGACT-GCTGGGATTCTTGCACCAGCAACCAACTGATCGCTTAGGAGATGTTTGTGTATGAGCACACTTGCTAGGACCCGAAAGGTGGTGAACTATGCCTGAGAAGGGTGACGTCAGGGGAAACTCTGATGGAAGCTCGTAGCGCTACTGACGTGCAAATCG-----------------------------------------------------------------------------------------------------------------------------------------------------------------------------------------------------------------------------------------------------------------------------------------------------------------------------------------------------------------------------------------------------------------------------------------------------------------------------------------------------------------------------------------------------------------------------
>MZ351945.1_A._fijiensis
----------------------------------------------CATGGGATCTCTTAGTAATGGCGAATGAAAAGAGATGTGCTTAGTGTCAAAATCAGGTTTCCCTGACTTGTAGGCTGTAGGGGTTATGCCAACTTGGGTGCAGGTGGAAGTCTCTTGGAAAGGAGCACCAGTGAGGGTCAGGGTCCCGCCTGTCATCTGTCATCCCTTGTAGACGGTTTGCCCATTGAGAGTCGTGTTCTTCTGGAATAGAGCGCCAATCGGGTGGTACTCTTTGCCTAAGGAGCATTACGTGCTTGAGACCAATAGTGAACAAGTACCATGAGGGAAGGATGAAAAGGACTTTGGAAAGAGGGTTAAGAGGGCATGAAGCTGCTGGAAAGGAAGTGGATTGGACTTTTGTTGC-TAGTAAGATTGCAGGCTGCAGTTCTCACTTGTGGGATG--CTGTGTACTGTGTCTCTTACTACTCGGTTGGGCTTTGTGTAGTGCTCAGAATCTTAGCGTGGACTGGCTGAAGGGTTGCGACCTGGACCATGTTCTTGCCTACTCTTGGCGCAACATAACTGCTTGACCAAATAGTTCAATTTTACCCGTCTTGAAACACGGACCAAGGAGTCTAATGCGTGTGCAAGTGGAAGGGTTTGACACCTGACAGCTCAACAAACGTGACT-GCTGGGATCCTTGCACCAGCAACCAACTGATCGATTAGGAGATGTTTGTGTATGAGCACACTTACTAGGACCCGAAAGGTGGTGAACTATGCCTGAGAAGGGTGACGTCAGGGGAAACTCTGATGGAAGCTCGTAGCGCTACTGACGTGCAAATCGTTCGTCTGACTTGGGTATAGGGGCGAAAGACTAATCGAACCATCTAGTAGCTGGTTCCCTCCGAAGTTTCCCTCAGGATAGCTGGAGCAGATCAGTTTTATCAGGTAAAGCGAATGATTCGAGGCATTGGGGGTATGTTACCCTTGACCCACTCTCAAACTTTTAATGGGTAAGCTCCACTG-GTTGCTTAGGTGACGCAGGGGGATGAATAACAGCTCTAAGTGGGCCATTTTTGGTAAGCAGAACTGGCGATGAGGGATGAACCTAGCATTGGGGTAAAGTGCTTGACTGCTCGCTCATGTGACACCACAAAGGGTGTTGGTTCATACTGACAGCAGGACGGTGGTCATGGAAGTTGAAATCCGCTAAGGAGTGTGTAACAACTCACCTGCCGAATGGACTAGCCCCGAAAATGGATGGCGCTGAAGCGGGTGACTGATACCCAATCATGGCTGCAAGCACAGCAGCTTTGAGTAGGAGGGCATGGTGGTTGCAGTGCAGCCCATACG-----------------------------------------------
>MZ351936.1_A._pseudomassartii
-----------------------------------------------ATGGGATCTCTTAGTAATGGCGAATGAAAAGAGATGTGCTTAGTGTCAAAATCAGGTTTCCCTGACTTGTAGGCTGTAGGGGTTATGCCAACTTGGGTGCAGGTGCAAGTCTCTTGGAAAGGAGCACCAGTGAGGGTCAGGGTCCCGCCTGTCATCTGTCATCCCTTGTAGACGGTTTGCCCATAGAGAGTCGTGTTCTTCTGGAATAGAGCGCCAAACGGGTGGTACTCTTTGCCTAAGGAGCATTACGTGCTTGAGACCAATAGTGAACAAGTACCATGAGGGAAGGATGAAAAGGACTTTGGAAAGAGGGTTAAGAGGGCATGAAGCTGCTGGAAGGGAAGTGGATTGGACTTTTGATT-GTGGTAAGATTGCAGGTCGCAGTTCTCACTTGTGAGGCA--CTGCGCCTTGTGTCTCTTACTACTCGGTTGGGCTTTGTGTGGCGCTCAGAATCTTAGCGTGGATTGGCAGAAGGGTTGCGATCCGGACCATATCCTTGCCTACTCTTGGCGCAACATAACTGCTTGACCAAATAGTTCAATTTTACCCGTCTTGAAACACGGACCAAGGAGTCTAATGCGTGTGCGAGTGTAAGGGATTGACACCTGACAGCTCAACAAAGGTGACT-GCTGGGATCCTTGCACCAGCAACCAACTGATCGCTTAGGAGATGTTTGTGTATGAGCACACTTGCTAGGACCCGAAAGGTGGTGAACTATGCCTGAGAAGGGTGACGTCAGGGGAAACTCTGATGGAAGCTCGTAGCGCTACTGACGTGCAAATCGTTCGTCTGACTTGGGTATAGGGGCGAAAGACTAATCGAACCATCTAGTAGCTGGTTCCCTCCGAAGTTTCCCTCAGGATAGCTGGAGCAGAACAGTTTTATCAGGTAAAGCGAATGATTCGAGGCATTGGGGGTATGTTACCCTTGACCCACTCTCAAACTTTTAATGGGTAAGCTCCACTG-GTTGCCTAGGTGACGCAGTGGGACGAATGACAGCTCTAAGTGGGCCATTTTTGGTAAGCAGAACTGGCGATGAGGGATGAACCTAGCATTGGGGTAAAGTGCTCGACTGCTCGCTCATGTGACACCACAAAGGGTGTTGGTTCATACTGACAGCAGGACGGTGGTCATGGAAGTTGAAATCCGCTAAGGAGTGTGTAACAACTCACCTGCCGAATGGACTAGCCCCGAAAATGGATGGCGCTGAAGCGTGTGACTGATACCCAATCATGGCTGCAAGCACAGCAGCTTTGAGTAGGAGGGCATGGTGGTTGCAGTGCAGCCCACAC------------------------------------------------
>AY460588.1_A._massartii_strain_AKLSPO1_2
--------------------TAAGTAGGCGGAGGAAAAGAAACCGAATGGGAATCTCTTAGTAATGGCGAATGAAAAGAGATGTGCTTAGTGTCAAAATCAGGTTTCCCTGACTTGTAGGCTGTAGGGGTTATGCCAACTTGGGTGCAGGTGCAAGTCTCTTGGAAAGGAGCACCAGTGAGGGTCAGGGTCCCGCCTGTCATCTGTCATCCCTTGTAGACGGTTTGCCCATTGAGAGTCGTGTTCTTCTGGAATAGAGCGCCAAACGGGTGGTACTCTTTGCCTAAGGAGCATTACGTGCTTGAGACCAATAGTGAACAAGTACCATGAGGGAAGGATGAAAAGGACTTTGGAAAGAGGGTTAAGAGGGCATGAAGCTGCTGGAAGGGAAGTGGATTGGACTTTTGATT-GTGGTGAGATTGCAGGTCGCAGTTCTCACTTGTGAGGCA--CTGCGCCTTGTGTCTCTCACTACTCGGTTGGGCTTTGTGTGGCGCTCAGAATCTTAGCGTGGACTGGCAGAAGGGTTGCGACCTGGACCATGTCTTTGCCTACTCTTGGCGCAACATAACTGCTTGACCAAATAGTTCAATTTTACCCGTCTTGACACGTCGAACAAGGAGTCTAATGCGTGTGCGAGTGTAAGGGTTTGACACCTGACAGCTCAACAAAGGTGACT-GCTGGGATCCTTGCACCAGCAACCAACTGATCGCTTAGGAGATGTTTGTGTATGAGCACACTTGGTAGGACCCGAAAGGTGGTGAACTATGCCTGAGAAGGGTGACGTCAGGGGAAACTCTGATGGAAGCTCGTAGCGCTACTGACGTGCAAATCGTTCGTCTGACTTGGGTATAGGGGCGAAAGACTAATCGAACCATCTAGTAGCTGGTTCCCTCCGAAGTTTCCCTCAGGATAGCTGGAGCAGAACAGTTTTATCAGGTAAAGCGAATGATTCGAGGCATTGGGGGTATGTTACCCTTGACCCACTCTCAAACTTTTAATGGGTAAGCTCCACTG-GTTGCCTAGGTGACGCAGGGGGAGGAATAACAGCTCTAAGTGGGCCATTTTTGGTAAGCAGAACTGGCGATGAGGGATGAACCTAGCATTGGGGTAAAGTGCTCGACTGCTCGCTCATGTGACACCACAAAGGGTGTTGGTTCATACTGACAGCAGGACGGTGGTCATGGAAGTTGAAATCCGCTAAGGAGTGTGTAACAACTCACCTGCCGAATGGACTAGCCCCGAAAATGGATGGCGCTGAAGCGTGTGACTGATACCCAATCATGGCTGCAAGCACAGCAGCTTTGAGTAGGAGGGCATGGTGGTTGCAGTGCAGCCCAAACG-----------------------------------------------
>AY460589.1_A._massartii_strain_AKLV01_26
-----------------------------GGAGGAAAAGAAACCGAATGGGAATCTCTTAGTAATGGCGAATGAAAAGAGATGTGCTTAGTGTCAAAATCAGGTTTCCCTGACTTGTAGGCTGTAGGGGTTATGCCAACTTGGGTGCAGGTGCAAGTCTCTTGGAAAGGAGCACCAGTGAGGGTCAGGGTCCCGCCTGTCATCTGTCATCCCTTGTAGACGGTTTGCCCATTGAGAGTCGTGTTCTTCTGGAATAGAGCGCCAAACGGGTGGTACTCTTTGCCTAAGGAGCATTACGTGCTTGAGACCAATAGTGAACAAGTACCATGAGGGAAGGATGAAAAGGACTTTGGAAAGAGGGTTAAGAGGGCATGAAGCTGCTGGAAGGGAAGTGGATTGGACTTTTGATT-GTGGTGAGATTGCAGGTCGCAGTTCTCACTTGTGAGGCA--CTGCGCCTTGTGTCTCTCACTACTCGGTTGGGCTTTGTGTGGCGCTCAGAATCTTAGCGTGGACTGGCAGAAGGGTTGCGACCTGGACCATGTCTTTGCCTACTCTTGGCGCAACATAACTGCTTGACCAAATAGTTCAATTTTACCCGTCTT???????????????GAGTCTAATGCGTGTGCGAGTGTAAGGGTTTGACACCTGACAGCTCAACAAAGGTGACT-GCTGGGATCCTTGCACCAGCAACCAACTGATCGCTTAGGAGATGTTTGTGTATGAGCACACTTGCTAGGACCCGAAAGGTGGTGAACTATGCCTGAGAAGGGTGACGTCAGGGGAAACTCTGATGGAAGCTCGTAGCGCTACTGACGTGCAAATCGTTCGTCTGACTTGGGTATAGGGGCGAAAGACTAATCGAACCATCTAGTAGCTGGTTCCCTCCGAAGTTTCCCTCAGGATAGCTGGAGCAGAACAGTTTTATCAGGTAAAGCGAATGATTCGAGGCATTGGGGGTATGTTACCCTTGACCCACTCTCAAACTTTTAATGGGTAAGCTCCACTG-GTTGCCTAGGTGACGCAGGGGGAGGAATAACAGCTCTAAGTGGGCCATTTTTGGTAAGCAGAACTGGCGATGAGGGATGAACCTAGCATTGGGGTAAAGTGCTCGACTGCTCGCTCATGTGACACCACAAAGGGTGTTGGTTCATACTGACAGCAGGACGGTGGTCATGGAAGTTGAAATCCGCTAAGGAGTGTGTAACAACTCACCTGCCGAATGGACTAGCCCCGAAAATGGATGGCGCTGAAGCGTGTGACTGATACCCAATCATGGCTGCAAGCACAGCAGCTTTGAGTAGGAGGGCATGGTGGTTGCAGTGCAGCCCAAACG-----------------------------------------------
>MN622808.1_A._massartii_large_subunit_ri
--------------------TAAGTAGGTGGAGGAAAAGAAACCGAATGGGAATCTCTTAGTAATGGCGAATGAAAAGAGATGTGCTTAGTGTCAAAATCAGGTTGCCCTGACTTGTAGGCTGTAGGGGTGATGCCAACTTGGGTGCAGGTGAAAGTCTCTTGGAAAGGAGCACCAGTGAGGGTCAGGGTCCCGCCAGTCATCTGTGATCCCTTGTAGACGGTTTGCCCATAGAGAGTCGTGTTCTTCTGGAATAGAGCGCCAAACGGGTGGTACTCTTTGCCTAAGGAGCATTACGTGCTTGAGACCAATAGTGAACAAGTACCATGAGGGAAGGATGAAAAGGACTTTGGAAAGAGGGTTAAGAGGGCATGAAGCTGCTGGAAGGGAAGTGGATTGGACTTTTCTTAGGTGGTAAGATTGCAGCTTGCAGTCTTCACTTGTGGGGAA--CTGTGAGTTGTGTCTCTTGCCACTTGGTTGAGCTTTGTGTAGCGCTCAGAATCTTAGCGTGGACTGG-AGAAGGGTTGCGATCTGGACCATGTCCTTGCATTCTCTTAGCGCAACATTC-ATCTTGACCAAATTGTTCAATTTTACCCGTCTTGAAACACGGACCAAGGAGTCTAATGCGTGTGCAAGTGTAAGGGATTAACACCTGATAGCTCAACAAAGGTGACT-GCTGGGATTTCTGCACCAGCAACCAACTGATCGCTTAGGAGATGTTTGTGTATGAGCACACTTGCTAGGACCCGAAAGGTGGTGAACTATGCCTGAGAAGGGTGACGTCAGGGGAAACTCTGATGGAAGCTCGTAGCGCTACTGACGTGCAAATCGTTCGTCTGACTTGGGTATAGGGGCGAAAGACTAATCGAACCATCTAGTAGCTGGTTCCCTCCGAA------------------------------------------------------------------------------------------------------------------------------------------------------------------------------------------------------------------------------------------------------------------------------------------------------------------------------------------------------------------------------------------------------------------------------------------------------------------------------------------------------------
>KY697982.1_A._cf._massartii_strain_CCMP2
----------------------------------------------------ATCTCTTAGT-ATGGCGAATGAA-AGAGATGTGCTTAGTGTCAAAATCAGGTTGCCCTGACTTGTAGGCTGTAGGGGTGATGCCAACTTGGGTGCAGGTGAAAGTCTCTTGGAAAGGAGCACCAGTGAGGGTCAGGGTCCCGCCAGTCATCTGTGATCCCTTGTAGACGGTTTGCCCATAGAGAGTCGTGTTCTTCTGGAATAGAGCGCCAAACGGGTGGTACTCTTTGCCTAAGGAGCATTACGTGCTTGAGACCAATAGTGAACAAGTACCATGAGGGAAGGATGAAAAGGACTTTGGAAAGAGGGTTAAGAGGGCATGAAGCTGCTGGAAGGGAAGTGGATTGGACTTTTCTTAGGTGGTAAGATTGCAGCTTGCAGTCTTCACTTGTGGGGAA--CTGTGAGTTGTGTCTCTTGCCACTTGGTTGAGCTTTGTGTAGCGCTCAGAATCTTAGCGTGGACTGG-AGAAGGGTTGCGATCTGGACCATGTCCTTGCATTCTCTTAGCGCAACATTC-ATCTTGACCAAATTGTTCAATTTTACCCGTCTTGAAACACGGACCAAGGAGTCTAATGCGTGTGCAAGTGTAAGGGATTAACACCTGATAGCTCAACAAAGGTGACT-GCTGGGATTTCTGCACCAGCAACCAACTGATCGCTTAGGAGATGTTTGTGTATGAGCACACTTGCTAGGACCCGAAAGGTGGTGAACTATGCCTGAGAAGGGTGACGTCAGGGGAAACTCTGATGGAAGCTCGTAGCGCTACTGACGTGCAAATCGTTCGTCTGACTTGGGTATAGGGGCGAAAGACTAATCGAACCATCTAGTAGCTGGTTCCCTCCGAAGTTTCCCTCAGGATAGCTGGAGCAGAACAGTTTTATCAGGTAAAGCGAATGATTCGAGGCATTGGGGGTATGTTACCCTTGACCCACTCTCAAACTTTTAATGGGTAAGCTCCACTG-GTTGCTTAAGTGACGCAGGGGGTGGAATAACAGCTCTAAGTGGGCCATTTTTGGTAAGCAGAACTGGCGATGAGGGATGAACCTAACATTGGGGTAAAGTGCTTGACTGCTCGCTCATGTGACACCACAAAGGGTGTTGGTTCATACTGACAGCAGGACGGTGGTCATGGAAGTTGAAATCCGCTAAGGAGTGTGTAACAACTCACCTGCCGAATGGACTAGCCCCGAAAATGGATGGCGCTGAAGCGGGTGACTGATACCCAATCATGCCTGCAAGCACAGCAGCTTTGAGTAGGAGGGCATGGTGGTTGCAGTGCAGCC-----------------------------------------------------
>HF674441.2_A._massartii_genomic_DNA_cont
--------------------TAAGTAGGTGGAGGAAAAGAAACCGAATGGGAATCTCTTAGTAATGGCGAATGAAAAGAGATGTGCTTAGTGTCAAAATCAGGTTGCCCTGACTTGTAGGCTGTAAGGGTGATGCCAACTTGGGTGCAGGTGAAAGTCTCTTGGAAAGGAGCACCAGTGAGGGTCAGGGTCCCGCCAGTCATCTGTGATCCCTTGTAGACGGTTTGCCCATAGAGAGTCGTGTTCTTCTGGAATAGAGCGCCAAACGGGTGGTACTCTTTGCCTAAGGAGCATTACGTGCTTGAGACCAATAGTGAACAAGTACCATGAGGGAAGGATGAAAAGGACTTTGGAAAGAGGGTTAAGAGGGCATGAAGCTGCTGGAAGGGAAGTGGATTGGACTTTTCTTAGGTGGTAAGATTGCAGCTTGCAGTCTTCACTTGTGGGGAA--CTGCGAGTTGTGTCTCTTGCCACTTGGTTGAGCTTTGTGTGGCGCTCGGAATCTTCGCGTGGACTGG-AGAAGGGTTGTGATCTGGACCATGTCCTTGCATTCTCTTAGTGCAACATTC-ATCTTGACCAAATTGTTCAATTTTACCCGTCTTGAAACACGGACCAAGGAGTCTAATGCGTGTGCAAGTGTAAGGGATTAACACCTGATAGCTCAACAAAGGTGACT-GCTGGGATTTCTGCACCAGCAACCAACTGATCGCTTAGGAGATGTTTGTGTATGAGCACACTTGCTAGGACCCGAAAGGTGGTGAACTATGCCTGAGAAGGGTGACGTCAGGGGAAACTCTGATGGAAGCTCGTAGCGCTACTGACGTGCAAATCGTTCGTCTGACTTGGGTATAGGGGCGAAAGACTAATCGAACCATCTAGTAGCTGGTTCCCTCCGAAGTTTCCCTCAGGATAGCTGGAGCAGAACAGTTTTATCAGGTAAAGCGAATGATTCGAGGCATTGGGGGTATGTTACCCTTGACCCACTCTCAAACTTTTAATGGGTAAGCTCCACTG-GTTGCTTAAGTGACGCAGGGGGTGGAATAACAGCTCTAAGTGGGCCATTTTTGGTAAGCAGAACTGGCGATGAGGGATGAACCTAACATTGGGGTAAAGTGCTTGACTGCTCGCTCATGTGACACCACAAAGGGTGTTGGTTCATACTGACAGCAGGACGGTGGTCATGGAAGTTGAAATCCGCTAAGGAGTGTGTAACAACTCACCTGCCGAATGGACTAGCCCCGAAAATGGATGGCGCTGAAGCGGGTGACTGATACCCAATCATGGCTGCAAGCACAGCAGCTTTGAGTAGGAGGGCATGGTGGTTGCAGCGCAGCCCACACG-----------------------------------------------
>JQ394808.1_A._massartii_strain_CS-259_la
--------------------TAAGTAGGTGGAGGAAAAGAAACCGAATGGG-ATCTCTTAGTAATGGCGAATGAAAAGAGATGTGCTTAGTGTCAAAATCAGGTTGCCCTGACTTGTAGGCTGTAAGGGTGATGCCAACTTGGGTGCAGGTGAAAGTCTCTTGGAAAGGAGCACCAGTGAGGGTCAGGGTCCCGCCAGTCATCTGTGATCCCTTGTAGACGGTTTGCCCATAGAGAGTCGTGTTCTTCTGGAATAGAGCGCCAAACGGGTGGTACTCTTTGCCTAAGGAGCATTACGTGCTTGAGACCAATAGTGAACAAGTACCATGAGGGAAGGATGAAAAGGACTTTGGAAAGAGGGTTAAGAGGGCATGAAGCTGCTGGAAGGGAAGTGGATTGGACTTTTCTTAGGTGGTAAGATTGCAGCTTGCAGTCTTCACTTGTGGGGAA--CTGCGAGTTGTGTCTCTTGCCACTTGGTTGAGGTTTGTGTGGCGCTCAGAATCTTAGCGTGGACTGG-AGAAGGGTTGTGATCTGGACCATGTCCTTGCATTCTCTTAGTGCAACATTC-ATCTTGACCAAATTGTTCAATTTTACCCGTCTTGAAACACGGACCAAGGAGTCTAATGCGTGTGCAAGTGTAAGGGATTAACACCTGATAGCTCAACAAAGGTGACT-GCTGGGATTTTTGCACCAGCAACCAACTGATCGCTTAGGAGATGTTTGTGTATGAGCACACTTGCTAGGACCCGAAAGGTGGTGAACTATGCCTGAGAAGGGTGACGTCAGGGGAAACTCTGATGGAAGCTCGTAGCGCTACTGACGTGCAAATCGTTCGTCTGACTTGGGTATA----------------------------------------------------------------------------------------------------------------------------------------------------------------------------------------------------------------------------------------------------------------------------------------------------------------------------------------------------------------------------------------------------------------------------------------------------------------------------------------------------------------------------------------------------------
>KY070348.1_A._massartii_strain_Amma1506-
----------------------------------------------------------TAGTAATGGCGAATGAAAAGAGATGTGCTTAGTGTCAAAATCAGGTTGCCCTGACTTGTAGGCTGTAAGGGTGATGCCAACTTGGGTGCAGGTGAAAGTCTCTTGGAAAGGAGCACCAGTGAGGGTCAGGGTCCCGCCAGTCATCTGTGATCCCTTGTAGACGGTTTGCCCATAGAGAGTCGTGTTCTTCTGGAATAGAGCGCCAAACGGGTGGTACTCTTTGCCTAAGGAGCATTACGTGCTTGAGACCAATAGTGAACAAGTACCATGAGGGAAGGATGAAAAGGACTTTGGAAAGAGGGTTAAGAGGGCATGAAGCTGCTGGAAGGGAAGTGGATTGGAC--TTTTCTTGTGGTAAGATTGCAGCTTGCAGTCTTCACTTGTGGGGAA--CTGCGAGTTGTGTCTCTTGCCACTTGGTTGAGGTTTGTGTGGCGCTCAGAATCTTAGCGTGGACTGG-AGAAGGGTTGTGATCTGGACCATGTCCTTGCATTCTCTTAGTGCAACATTC---ACTGACCAAATTGTTCAATTTTACCCGTCTTGAAACACGGACCAAGGAGTCTAATGCGTGTGCAAGTGTAAGGGATTAACACCTGATAGCTCAACAAAGGTGACT-GCTGGGATTTCTGCACCAGCAACCAACTGATCGCTTAGGAGATGTTTGTGTATGAGCACACTTGCTAGGACCCGAAAGGTGGTGAACTATGCCTGAGAAGGGTGACGTCAGGGGAAACTCTGATGGAAGCTCGTAGCGCTACTGACGTGCAAATCGTTCGTCTGACTTGGGTATAGGGGCGAAAGACTAATCGAACCATCTAGTAGCTGGTTCCCTCCGAAGTTTCCCTCAGGATAGCTGGAGCAGAACAGTTTTATCAGGTAAAGCGAATGATTCGAGGCATTGGGGGTATGTTACCCTTGACCCACTCTCAAACTTTTAATGGGTAAGCTCCACTG-GTTGCTTAAGTGACGCAGGGGGTGGAATAACAGCTCTAAGTGGGCCATTTTTGGTAAGCAGAACTGGCGATGAGGGATGAACCTAACATTGGGGTAAAGTGCTTGACTGCTCGCTCATGTGACACCACAAAGGGTGTTGGTTCATACTGACAGCAGGACGGTGGTCATGGAAGTTGAAATCCGCTAAGGAGTGTGTAACAACTCACCTGCC-------------------------------------------------------------------------------------------------------------------------------------------------------------------
>MT325893.1_A._massartii_isolate_AA112_la
---------------------------------------------------------------ATGGCGAATGAA-AGAGATGTGCTTAGTGTCAAAATCAGGTTTTCCTGAATTGTAGGCTGTAGGGGTGATGCCAACTTGGGTGCAGGTGAAAGTCTCTTGGAAAGGAGCACCAGTGAGGGTCAGGGTCCCGCCTGTCATCTGTCATCCCTTGTGGACGGTTTGCCCATTGAGAGTCGTGTTCTTCTGGAATAGAGCGCCAATCGGGTGGTACTCTTTGCCTAAGGAGCATTACATGCTTGAGACCAATAGCGAACAAGTACCATGAGGGAAGGGTGAAAAGGACTTTGGAAAGAGGGTTAAGAGGGCATGAAGCTGCTGGAAGGGAAGTGGATTGGACTTTTACACCACGGTAAGATTGCAGTTTGCAGTCTCCACTTGTGGGGAA--CTGTGTGCTGTGTCTCTTGCCGTATGGTTGAGCTCTGTGTAGTGCTCAGAATCTTAGCGTGGACTTG-TGATTGGTTGCGATCTTGATCATGTCCTTGCCTACTCTTAGCGCAACATCT-ATCTTGACCAAATGGTTCAATTTTACCCGTCTTGAAACACGGACCAAGGAGTCTAATGCGTGTGCAAGTGCAAGGGATTGACACCTGACAGCTCAACAAAGGTGACT-GCTGGGATTCTTGCACCAGCAACCAACTGATCGCTTAGGAGATGTTTGTGTATGAGCACACTTGCTAGGACCCGAAAGGTGGTGAACTATGCCTGAGAAGGGTGACGTCACGGGAAACTCTGATGGAAGCTCGTAGCGCTACTGACGTGCAAATCGTTCGTCTGACTTGGGTATAGGGGCG-AAGACTAATCGAACCATCTAGTAGCTGGTCCCCTCCGAAGTTTCCCTCAC-?TAGCTGAG--CAGACAGTTTTATTCAGTAAAGCG-ATGATTCGAGCA--TGGGGGTATGTA--CCCTGACCCACTCTC-AACTTTTAATGG----------------------------------------------------------------------------------------------------------------------------------------------------------------------------------------------------------------------------------------------------------------------------------------------------------------------------------------------------------------------------------------------------
>AY455670.1_A._massartii_large_subunit_ri
--------------------TAAGTAGGTGGAGGAAAAGAAACCGAATGGGAATCTCTTAGTAATGGCGAATGAAAAGAGATGTGCTTAGTGTCAAAATCAGGATTTCCTGAATTGTAGGCTGTAGGGGTGATGCCAACTTGGGTGCAGGTGAAAGTCTCTTGGAAAGGAGCACCAGTGAGGGTCAGGGTCCCGCCTGTCATCTGTCATCCCTTGTGGACGGTTTGCCCATTGAGAGTCGTGTTCTTCTGGAATAGAGCGCCAATCGGGTGGTACTCTTTGCCTAAGGAGCATTACATGCTTGAGACCAATAGCGAACAAGTACCATGAGGGAAGGATGAAAAGGACTTTGGAAAGAGGGTTAAGAGGGCATGAAGCTGCTGGAAGGGAAGTGGATTGGACTTTTACACCACGGTAAGATTGCAGTTTGCAGTCTCCACTTGTGGGGAA--CTGTGTGCTGTGTCTCTTGCCGTATGGTTGAGCTCTGTGTAGTGCTCAGAATCTTAGCGTGGACTGG-AGAAGGGTTGCGATCTGGACCATGTCCTTGCCTACTCTTAGCGCAACATCT-ATCTTGACCAAATGGTTCAATTTTACCCCTCTTGAAACACGGACCAAGGAGTCTAATGCGTGTGCGAGTGCAAGGGATTGACACCTGACAGCTCAACAAAGGTGACT-GCTGGGATTYTTGCACCAGCAACCAACTGATCGCTTAGGAGATGTTTGTGTATGAGCACACTTGCTAGGACCCGAAAGGTGGTGAACTATGCCTGAGAAGGGTGACGTCAGGGGAAACTCTGATGGAAGCTCGTAGCGCTACTGACGTGCAAATCGTTCGTCTGACTTGGGTATAGGGGCGAAAGACTAATCGAACCATCTAGTAGCTGGTTCCCTCCGAAGTTTCCCTCAGGATAGCTGGAGCAGAACAGTTTTATCAGGTAAAGCGAATGATTCGAGGCATTGGGGGTATGTTACCCTTGACCCACTCTCAAACTTTTAATGGGTAAGCTCCACTG-GTTGCCTAGGTGACGCAGTGGGTGGAATGACAGCTCTAAGTGGGCCATTTTTGGTAAGCAGAACTGGCGATGAGGGATGAACCTAGCATTGGGGTAAAGTGCTTGACTGCTCGCTCATGTGACACCACAAAGGGTGTTGGTTCATACTGACAGCAGGACGGTGGTCATGGAAGTTGAAATCCGCTAAGGAGTGTGTAACAACTCACCTGCCGAATGGACTAGCCCCGAAAATGGATGGCGCTGAAGCGGGTGACTGATACCCAATCATGGCTGCAAGCACTGCAGCTCTGAGTAGGAGGGCATGGTGGTTGCAGCGCAGCCCACACG-----------------------------------------------
>KR229993.1_A._massartii_strain_W1A1_larg
--------------------TAAGTAGGTGGAGGAAAAGAAACCGAATGGGAATCTCTTAGTAATGGCGAATGAAAAGAGATGTGCTTAGTGTCAAAATCAGGTTTTCCTGAATTGTAGGCTGTAGGGGTTATGCCAACTTGGGTGCAGGTGAAAGTCTCTTGGAAAGGAGCACCAGTGAGGGTCAGGGTCCCGCCTGTCATCTGTCATCCCTTGTGAACGGTTTGCCCATTGAGAGTCGTGTTCTTCTGGAATAGAGCGCCAAACGGGTGGTACTCTTTGCCTAAGGAGCATTACGTGCTTGAGACCAATAGCGAACAAGTACCATGAGGGAAGGGTGAAAAGGACTTTGGAAAGAGGGTTAAGAGGGCATGAAGCTGCTGGAAGGGAAGTGGATTGGACTTTTACTCTACGGTAAGATTGCAGGCTGTAGTCCTCACTTGTGGGGAA--CTATGTACTGTGTCTCTTGCTGTATGGTTGAGCTTTGTGTAGCGCTCAGAATCTTAGCGTGGACTGG-ATAAGGGTTGCGATCTGGACCATGTCCTTGCCTACTCTTAGCGCAACATCT-ATCTTGACCAAATGGTTCAATTTTACCCGTCTTGAAACACGGACCAAGGAGTCTAATGCGTGTGCGAGTGTAAGGGATTGACACCTGACAGCTCAACAAAGGTGACT-GCTGGGATTCTTGCACCAGCAACCAACTGATCGCTTAGGAGATGTTTGTGTATGAGCACACTTGCTAGGACCCGAAAGGTGGTGAACTATGCCTGAGAAGGGTGACGTCAGGGGAAACTCTGATGGAAGCTCGTAGCGCTACTGACGTGCAAATCGTTCGTCTGACTTGGGTATAGGGGCGAAAGACTAATCGAACCATCTAG----------------ACGTGCCTCTC-----------------------------------------------------------------------------------------------------------------------------------------------------------------------------------------------------------------------------------------------------------------------------------------------------------------------TCTCCCGCCA------------------------------------------------------------------------------------------------------------------------------------------------------------------
>KY070356.1_A._massartii_strain_Amma1208-
----------------------------------------------------------TAGTAATGGCGAATGAAAAGAGATGTGCTTAGTGTCAAAATCAGGTTT-CCTGAATTGTAGGCTGTAGGGGTTATGCCAACTTGGGTGCAGGTGAAAGTCTCTTGGAAAGGAGCACCAGTGAGGGTCAGGGTCCCGCCTGTCATCTGTCATCCCTTGTGGACGGTTTGCCCATTGAGAGTCGTGTTCTTCTGGAATAGAGCGCCAAACGGGTGGTACTCTTTGCCTAAGGAGCATTACGTGCTTGAGACCAATAGCGAACAAGTACCATGAGGGAAGGGTGAAAAGGACTTTGGAAAGAGGGTTAAGAGGGCATGAAGCTGCTGGAAGGGAAGTGGATTGGACTTTTACTC--CGGTAAGATTGCAGGCTGTAGTCCTCACTTGTGGGGAA--CTATGTACTGTGTCTCTTGCTGTGTGGTTGAGCTTTGTGTGGCGCTCAGAATCTTAGCGTGGACTGG-AGAAGGGTTGCGATCTGGACCATGTCCTTGCCTACTCTTAGCGCAACATCT--ATCTGACCAAATGGTTCAATTTTACCCGTCTTGAAACACGGACCAAGGAGTCTAATGCGTGTGCGAGTGTAAGGGATTGAAACCTGACAGCTCAACAAAGGTGACT-GCTGGGATTCTTGCACCAGCAACCAACTGATCGCTTAGGAGATGTTTGTGTATGAGCACACTTGCTAGGACCCGAAAGGTGGTGAACTATGCCTGAGAAGGGTGACGTCAGGGGAAACTCTGATGGAAGCTCGTAGCGCTACTGACGTGCAAATCGTTCGTCTGACTTGGGTATAGGGGCGAAAGACTAATCGAACCATCTAGTAGCTGGTTCCCTCCGAAGTTTCCCTCAGGATAGCTGGAGCAGAACAGTTTTATCAGGTAAAGCGAATGATTCGAGGCATTGGGGGTATGTTACCCTTGACCCACTCTCAAACTTTTAATGGGTAAGCTCCACTG-GTTGCCTAGGTGACGCAGGGGGTTGAATAACAGCTCTAAGTGGGCCATTTTTGGTAAGCAGAACTGGCGATGAGGGATGAACCTAGCATTGGGGTAAAGTGCTTGACTGCTCGCTCATGTGACACCACAAAGGGTGTTGGTTCATACTGACAGCAGGACGGTGGTCATGGAAGTTGAAATCCGCTAAGGAGTGTGTAACAACTCACCTGCC-------------------------------------------------------------------------------------------------------------------------------------------------------------------
>MW774170.1_A._massartii_strain_UNCW-ARC3
----------------------------------------------------------TAGTAATGGCGAATGAAAAGAGATGTGCTTAGTGTCAAAATCAGGTTT-CCTGAATTGTAGGCTGTAGGGGTTATGCCAACTTGGGTGCAGGTGAAAGTCTCTTGGAAAGGAGCACCAGTGAGGGTCAGGGTCCCGCCTGTCATCTGTCATCCCTTGTGGACGGTTTGCCCATTGAGAGTCGTGTTCTTCTGGAATAGAGCGCCAAACGGGTGGTACTCTTTGCCTAAGGAGCATTACGTGCTTGAGACCAATAGCGAACAAGTACCATGAGGGAAGGGTGAAAAGGACTTTGGAAAGAGGGTTAAGAGGGCATGAAGCTGCTGGAAGGGAAGTGGATTGGACTTTTACTC--CGGTAAGATTGCAGGCTGTAGTCCTCACTTGTGGGGAA--CTATGTACTGTGTCTCTTGCTGTGTGGTTGAGCTTTGTGTGGCGCTCAGAATCTTAGCGTGGACTGG-AGAAGGGTTGCGATCTGGACCATGTCCTTGCCTACTCTTAGCGCAACATCT--ATCTGACCAAATGGTTCAATTTTACCCGTCTTGAAACACGGACCAAGGAGTCTAATGCGTGTGCGAGTGTAAGGGATTGAAACCTGACAGCTCAACAAAGGTGACT-GCTGGGATTCTTGCACCAGCAACCAACTGATCGCTTAGGAGATGTTTGTGTATGAGCACACTTGCTAGGACCCGAAAGGTGGTGAACTATGCCTGAGAAGGGTGACGTCAGGGGAAACTCTGATGGAAGCTCGTAGCGCTACTGACGTGCAAATCGTTCGTCTGACTTGGGTATAGGGGCGAAAGACTAATCGAACCATCTAGTAGCTGGTTCCCTCCGAAGTTTCCCTCAGGATAGCTGGAGCAGAACAGTTTTATCAGGTAAAGCGAATGATTCGAGGCATTGGGGGTATGTTACCCTTGACCCACTCTCAAACTTTTAATGGGTAAGCTCCACTG-GTTGCCTAGGTGACGCAGGGGGTTGAATAACAGCTCTAAGTGGGCCATTTTTGGTAAGCAGAACTGGCGATGAGGGATGAACCTAGCATTGGGGTAAAGTGCTTGACTGCTCGCTCATGTGACACCACAAAGGGTGTTGGTTCATACTGACAGCAGGACGGTGGTCATGGAAGTTGAAATCCGCTAAGGAGTGTGTAACAACTCACCTGCC-------------------------------------------------------------------------------------------------------------------------------------------------------------------
>MN062985.1_A._massartii_strain_Am-Cub-1
----------------------------------------------ATGGGAATCTCTTAGTAATGGCGAATGAAAAGAGATGTGCTTAGTGTCAAAATCAGGTTCTCCTGAGTTGTAGGCTGTAGGGGTGATGCCAACTTGGGTGCAGGTGAAAGTCTCTTGGAAAGGAGCACCAGTGAGGGTCAGGGTCCCGCCTGTCATCTGTCATCCCTTGTAGACGGTTTGCCCATTGAGAGTCGTGTTCTTCTGGAATAGAGCGCCAAACGGGTGGTACTCTTTGCCTAAGGAGCATTACGTGCTTGAGACCAATAGCGAACAAGTACCATGAGGGAAGGGTGAAAAGGACTTTGGAAAGAGGGTTAAGAGGGCATGAAGCTGCTGGAAGGGAAGTGGATTGGACTTTTACTCTGTGGCAAGATTGCAGGCTGTAGTCTTCACTTGTGGGGAA--CTGCGAACTGTGTCTCTTGCCGCATGGTTGAGTTCTGTGTAGCGCTCAGAATCTTAGCGTGGACTGG-AGAAGGGTTGCGATCTGGACCATGTCCTTGCCTACTCTTAGCGCAACATTT-GTCTTGACCAAATAGTTCAATTTTACCCGTCTTGAAACACGGACCAAGGAGTCTAATGCGTGTGCGAGTGTAAGGGATTGACACCTGACAGCTCAACAAAGGTGACT-GCTGGGATTTCTGCACCAGCAACCAACTGATCGCTTAGGAGATGTTTGTGTATGAGCACACTTGCTAGGACCCGAAAGGTGGTGAACTATGCCTGAGAAGGGTGACGTCAGGGGAAACTCTGATGGAAGCTCGTAGCGCTACTGACGTGCAAATCGTTCGTCTGACTTGGGTATA----------------------------------------------------------------------------------------------------------------------------------------------------------------------------------------------------------------------------------------------------------------------------------------------------------------------------------------------------------------------------------------------------------------------------------------------------------------------------------------------------------------------------------------------------------
>AB818952.1_A._massartii_gene_for_28S_rib
--------------------TAAGTAGGTGGAGGAAAAGAAACCGAATGGGAATCTCTTAGTAATGGCGAATGAAAAGAGATGTGCTTAGTGTCAAAATCAGGTTATCCTGAATTGTAGGCTGTAGGGGTGATGCCAACTTGGGTGCAGGTGAAAGTCTCTTGGAAAGGAGCACCAGTGAGGGTCAGGGTCCCGCCTGTCATCTGTCATCCCTTGTAGACGGTTTGCCCATTGAGAGTCGTGTTCTTCTGGAATAGAGCGCCAAACGGGTGGTACTCTTTGCCTAAGGAGCATTACGTGCTTGAGACCAATAGCGAACAAGTACCATGAGGGAAGGGTGAAAAGGACTTTGGAAAGAGGGTTAAGAGGGCTTGAAGCTGCTGGAAGGGAAGTGGATTGGACTTTTACTCCGCGGCAAGATTGCAGGCTGTAGTCTTCACTTGTGGGGAA--CTGCGTACTGTGTCTCTTGCCGCATGGTTGAGCTCTGTGTAGCGCTCAGAATCTTAGCGTGGACTGG-AGAAGGGTTGCGATCTGGACCATGTCTTTGCCTACTCTTAGCGCAACATTT-ATCTTGACCAAATAGTTCAATTTTACCCGTCTTGAAACACGGACCAAGGAGTCTAATGCGTGTGCGAGTGTAGGGGATTGACACCTGACAGCTCAACAAAGGTGACT-GCTGGGATTCTTGCACCAGCAACCAACTGATCGCTTAGGAGATGTTTGTGTATGAGCACACTTGCTAGGACCCGAAAGGTGGTGAACTATGCCTGAGAAGGGTGACGTCAGGGGAAACTCTGATGGAAGCTCGTAGCGCTACTGACGTGCAAATCGTTCGTCTGACTTGGGTATAGGGGCGAAAGACTAATCGAACCATCTAGTAGCTGGTTCCCTCCGAAGTTTCCCTCAGGATAGCTGGAGCAGAACAGTTTTATCAGGTAAAGCGAATGATTCGAGGCATTGGGGGTATGTTACCCTTGACCCACTCTCAAACTTTTAATGGGTAAGCTCCACTG-GTTGCCTAGGTGACGCAGGGGGTTGAATAACAGCTCCAAGTGGGCCATTTTTGGTAAGCAGAACTGGCGATGAGGGATGAACCTAGCATTGGGGTAAAGTGCTTGACTGCTCGCTCATGTGACACCACAAAGGGTGTTGGTTCATACTGACAGCAGGACGGTGGTCATGGAAGTTGAAATCCGCTAAGGAGTGTGTAACAACTCACCTGCCGAATGGACTAGCCCCGAAAATGGATGGCGCTGAAGCGGGTGA---ATACCCAATCATGGCTGCAAGCACAGCAGCCTTGAGTAGGAGGGCATGGTGGTTGCAGTGCAGCCCACACG-----------------------------------------------
>AF260381.1_A._klebsii_large_subunit_ribo
---------------------------------------AAACCGAATGGGAATCTCTTAGTAATGGCGAATGAAAAGAGATGTGCTTAGTGTCAAAATCAGGTTATCCTGAATTGTAGGCTGTAGGGGTGATGCCAACTTGGGTGCAGGTGAAAGTCTCTTGGAAAGGAGCACCAGTGAGGGTCAGGGTCCCGCCTGTCATCTGTCATCCCTTGTAGACGGTTTGCCCATTGAGAGTCGTGTTCTTCTGGAATAGAGCGCCAAACGGGTGGTACTCTTTGCCTAAGGAGCATTACGTGCTTGAGACCAATAGCGAACAAGTACCATGAGGGAAGGGTGAAAAGGACTTTGGAAAGAGGGTTAAGAGGGCTTGAAGCTGCTGGAAGGGAAGTGGATTGGACTTTTACTCCGCGGCAAGATTGCAGGCTGTAGTCTTCACTTGTGGGGAA--CTGCGTACTGTGTCTCTTGCCGCATGGTTGAGCTCTGTGTAGCGCTCAGAATCTTAGCGTGGACTGG-AGAAGGGTTGCGATCTGGACCATGTCTTTGCGTA?TCTTAGCGCAACATTT-ATCTTGACCAAATAGTTCAATTTTACCCGTCTTGAAACACGGACCAAGGAGTCTCATGCGTGTGCGAGTGTAAGGGATTGACACCTGACAGCTCAACAAAGGTGACT-GCTGGGATTCTTGCACCAGCAACCAACTGATCGCTTAGGAGATGTTTGTGTATGAGCACACTTGCTAGGACCCGAAAGGTGGTGAACTATGCCTGAGAAGGGTGACGTCAGGGGAAACTCTGATGGAAGCTCGTAGCGCTACTGACGTGCAAATCGTTCGTCTGACTTGGGTATAGGGGCGAAAGACTAATCGAACCATCTAGTAGCTGGTTCCCTCCG--------------------------------------------------------------------------------------------------------------------------------------------------------------------------------------------------------------------------------------------------------------------------------------------------------------------------------------------------------------------------------------------------------------------------------------------------------------------------------------------------------------
>MH668967.1_A._massartii_strain_KW-Amp8_l
-----------------------------------------------------TCTCTTAGTAATGGCGAATGAAAAGAGATGTGCTTAGTGTCAAAATCAGGTTTTCCTGAATTGTAGGCTGTAGGGGTGACGCCAACTTGGGTGCAGGTGAAAGTCTCTTGGAAAGGAGCACCAGTGAGGGTCAGGGTCCCGCCTGTCATCTGTCATCCCTCGTAGACGGTGTGCCCATTGAGAGTCGTGTTCTTCTGGAATAGAGCGCCAAACGGGTGGTACTCTTTGCCTAAGGAGCATTACGTGCTTGAGACCAATAGCGAACAAGTACCATGAGGGAAGGGTGAAAAGGACTTTGGAAAGAGGGTTAAGAGGGCATGAAGCTGCTGGAAGGGAAGTGGATTGGACTTTTACTCCATGGTAAGATTGCAGTGTGTAGTCTTCACTTGTGGGGAA--TTGCACTCTGTGTCTCTTACTGTATGGTTGAGCTCTGTGTCGCGCTCAGAATCTTAGTGTGGACTGG-AGAAGGGTTGCGATTTGGACCATGTCCTTGCCTACTCTTAGCACGACATTT-ATCTTGACCAAATGGTTCAATTTTACCCGTCTTGAAACACGGACCAAGGAGTCTAATGCGTGTGCAAGTGCAAGGGATTGACACCTGACAGCTCAACAAAGGTGACT-GCTGGGATACTTGCACCAGCAACCAACTGATCGCTTAGGAGATGTTTGTGTATGAGCACACTTGCTAGGACCCGAAAGGTGGTGAACTATGCCTGAGAAGGGTGACGTCAGGGGAAACTCTGATGGAAGCTCGTAGCGCTACTGACGTGCAAATCGTTCGTCTGACTTGGGTATAGGGGCGAAAGACTAATCGAACCATCTAGTAGCTGGTTCCCTCCGAAGTTTCCCTCAGGATAGCTGGAGCAGAACAGTTTTATCAGGTAAAGCGAATGATTCGAGGCATTGGGGGTATGTTACCCTTGACCCACTCTCAAACTTTTAATGGGTAAGCTCCACTG-GTTGCCTAGGTGACGCAGGGGGTAGAATAACAGCTCTAAGTGGGCCATTTTTGGTAAGCAGAACTGGCGATGAGGGATGAACCTAGCATTGGGGTAAAGTGCTTGACTGCTCGCTCATGTGACACCACAAAGGGTGTTGGTTCATACTGACAGCAGGACGGTGGTCATGGAAGTTGAAATCCGCTAAGGAGTGTGTAACAACTCACCTGCCGAATGGACTAGCCCCGAAAATGGATGGCGCTGAAGCGGGTGACTGATACCCAATCATGGCTGCAAGCACAGCAGCTTTGAGTAGGAGGGCATGGTGGTTG---------------------------------------------------------------
>KX853174.1_A._sp._isolate_QUCCCM84_large
---------------------------------------------AATGGGAATCTCTTAGTAATGGCGAATGAAAAGAGATGTGCTTAGTGTCAAAATCAGGTTTTCCTGAATTGTAGGCTGTAGGGGTAACGCCAACTTGGGTGCAGGTGAAAGTCTCTTGGAAAGGAGCACCAGTGAGGGTCAGGGTCCCGCCTGTCATCTGTCATCCCTTGTAGACGGTGTGCTCATTGAGAGTCGTGTTCTTCTGGAATAGAGCGCCAAACGGGTGGTACTCTTTGCCTAAGGAGCATTACGTGCTTGAGACCAATAGCGAACAAGTACCATGAGGGAAGGGTGAAAAGGACTTTGGAAAGAGGGTTAAGAGGGCATGAAGCTGCTGGAAGGGAAGTGGATTGGACTTTTACTCCATGGTAAGATTGCAGTGTGTAGTCTTCACTTGTGGGGAA--TTGCACTCTGTGTCTCTTACTGTATGGTTGAGCTCTGTGTCGCGCTCAGAATCTTAGTGTGGACTGG-AGAAGGGTTGCGATTTGGACCATGTCCTTGCCTACTCTTAGCACGACATTT-ATCTTGACCAAATGGTTCAATTTTACCCGTCTTGAAACACGGACCAAGGAGTCTAATGCGTGTGCAAGTGCAAGGGATTGACACCTGACAGCTCAACAAAGGTGACT-GCTGGGATACTTGCACCAGCAACCAACTGATCGCTTAGGAGATGTTTGTGTATGAGCACACTTGCTAGGACCCGAAAGGTGGTGAACTATGCCTGAGAAGGGTGACGTCAGGGGAAACTCTGATGGAAGCTCGTAGCGCTACTGACGTGCAAATCGTTCGTCTGACTTGGGTATAGGG-------------------------------------------------------------------------------------------------------------------------------------------------------------------------------------------------------------------------------------------------------------------------------------------------------------------------------------------------------------------------------------------------------------------------------------------------------------------------------------------------------------------------------------------------------
>MW774126.1_A._massartii_strain_UNCW-ARC1
----------------------------------------------------ATCTCTTAGT-ATGGCGA--TGAAAGAGATGTGCTTAGTGTCAAAA--AGGTT--TCTGAATTGTAGGCTGTAGGGGTGATGCCAAC-TGGGTGCAGGTGAAAGTCTCTTGGAAAGGAGCACCAGTGAGGGTCAGGGTCCCGCCTGTCATCTGTCATCCCTTGTAGACGGTTTGCCCATTGAGAGTCGTGTTCTTCTGGAATAGAGCGCCAAACGGGTGGTACTCTTTGCCTAAGGAGCATTACGTGCTTGAGACCAATAGCGAACAAGTACCATGAGGGAAGGATGAAAAGGACTTTGGAAAGAGGGTTAAGAGGGCATGAAGCTGCTGGAAGGGAAGTGGATTGGACTTTTACTCTATGGTAAGATTGCAGTGTGTAGTCTTCACTAGTGGGGAA--CTGCATTCTGTGTCTCTTGCCGTATGGTTGAGTTCTGTGTAGCGCTCAGAATCTTAGCGTGGACTGG-AGAAGGGTTGCGATCTGGACCATGTCCTTGCCTACTCTTAGCGCAACATTT-ATCTTGACCAAATAGTTCAATTTTACCCGTCTTGAAACACGGACCAAGGAGTCTAATGCGTGTGCGAGTGCAAGGGATTGACACCTGACAGCTCAACAAAGGTGACT-GCTGGGATACTTGCACCAGCAACCAACTGATCGCTTAGGAGATGTTTGTGTATGAGCACACTTGCTAGGACCCGAAAGGTGGTGAACTATGCCTGAGAAGGGTGACGTCAGGGGAAACTCTGATGGAAGCTCGTAGCGCTACTGACGTGCAAATCGTTCGTCTGACTTGGGTATAGGGGCGAAAGACTAATCGAACCATCTAGTAGCTGGTTCCCTCCGAAGTTTCCCTCAGGATAGCTGGAGCAGAACAGTTTTATCAGGTAAAGCGAATGATTCGAGGCATTGGGGGTATGTTACCCTTGACCCACTCTCAAACTTTTAATGGGTAAGCTCCACTG-GTTGCCTAGGTGACGCAGGGGGTAGAATAACAGCTCTAAGTGGGCCATTTTTGGTAAGCAGAACTGGCGATGAGGGATGAACCTAGCATTGGGGTAAAGTGCTTGACTGCTCGCTCATGTGACACCACAAAGGGTGTTGGTTCATACTGACAGCAGGACGGTGGTCATGGAAGTTGAAATCCGCTAAGGAGTGTGTAACAACTCACCTGCCGAATGGACTAGCCCCGAAAATGGATGGCGCTGAAGCGGGTGACTGATACCCAATCATGGCTGCAAGCACAGCAGCTTTGAGTAGGAGGGCATGGTGGTTGCAGTGCAGCCCACACG-----------------------------------------------
>EU046333.1_A._sp._S1-CMSTAC025_large_sub
----------------------------------------------------ATCTCTTAGT-ATGGCGA--TGAAAGAGATGTGCTTAGTGTCAAAA--AGGTT--TCTGAATTGTAGGCTGTAGGGGTGATGCCAAC-TGGGTGCAGGTGAAAGTCTCTTGGAAAGGAGCACCAGTGAGGGTCAGGGTCCCGCCTGTCATCTGTCATCCCTTGTAGACGGTTTGCCCATTGAGAGTCGTGTTCTTCTGGAATAGAGCGCCAAACGGGTGGTACTCTTTGCCTAAGGAGCATTACGTGCTTGAGACCAATAGCGAACAAGTACCATGAGGGAAGGATGAAAAGGACTTTGGAAAGAGGGTTAAGAGGGCATGAAGCTGCTGGAAGGGAAGTGGATTGGACTTTTACTCTATGGTAAGATTGCAGTGTGTAGTCTTCACTAGTGGGGAA--CTGCATTCTGTGTCTCTTGCCGTATGGTTGAGTTCTGTGTAGCGCTCAGAATCTTAGCGTGGACTGG-AGAAGGGTTGCGATCTGGACCATGTCCTTGCCTACTCTTAGCGCAACATTT-ATCTTGACCAAATAGTTCAATTTTACCCGTCTTGAAACACGGACCAAGGAGTCTAATGCGTGTGCGAGTGCAAGGGATTGACACCTGACAGCTCAACAAAGGTGACT-GCTGGGATACTTGCACCAGCAACCAACTGATCGCTTAGGAGATGTTTGTGTATGAGCACACTTGCTAGGACCCGAAAGGTGGTGAACTATGCCTGAGAAGGGTGACGTCAGGGGAAACTCTGATGGAAGCTCGTAGCGCTACTGACGTGCAAATCGTTCGTCTGACTTGGGTATAGGGGCGAAAGACTAATCGAACCATCTAGTAGCTGGTTCCCTCCGAAGTTTCCCTCAGGATAGCTGGAGCAGAACAGTTTTATCAGGTAAAGCGAATGATTCGAGGCATTGGGGGTATGTTACCCTTGACCCACTCTCAAACTTTTAATGGGTAAGCTCCACTG-GTTGCCTAGGTGACGCAGGGGGTAGAATAACAGCTCTAAGTGGGCCATTTTTGGTAAGCAGAACTGGCGATGAGGGATGAACCTAGCATTGGGGTAAAGTGCTTGACTGCTCGCTCATGTGACACCACAAAGGGTGTTGGTTCATACTGACAGCAGGACGGTGGTCATGGAAGTTGAAATCCGCTAAGGAGTGTGTAACAACTCACCTGCCGAATGGACTAGCCCCGAAAATGGATGGCGCTGAAGCGGGTGACTGATACCCAATCATGGCTGCAAGCACAGCAGCTTTGAGTAGGAGGGCATGGTGGTTGCAGTGCAGCCCACACG-----------------------------------------------
>AB477347.1_A._sp._HG115_gene_for_large_s
--------------------TAAGTAGGTGGAGGAAAAGAAACCGAATGGGAATCTCTTAGTAATGGCGAATGAAAAGAGATGTGCTTAGTGTCAAAATCAGGTTTTCCTGAATTGTAGGCTGTAGGGGTGATGCCAACTTGGGTGCAGGTGAAAGTCTCTTGGAAAGGAGCACCAGTGAGGGTCAGGGTCCCGCCTGTCATCTGTCATCCCTTGTAGACGGTTTGCCCATTGAGAGTCGTGTTCTTCTGGAATAGAGCGCCAAACGGGTGGTACTCTTTGCCTAAGGAGCATTACGTGCTTGAGACCAATAGCGAACAAGTACCATGAGGGAAGGATGAAAAGGACTTTGGAAAGAGGGTTAAGAGGGCATGAAGCTGCTGGAAGGGAAGTGGATTGGACTTTTACTCTATGGTAAGATTGCAGTGTGTAGTCTTCACTTGTGGGGAA--CTGCATTCTGTGTCTCTTGCCGTATGGTTGAGTTCTGTGTAGCGCTCAGAATCTTAGCGTGGACTGG-AGAAGGGTTGCGATCTGGACCATGTCCTTGCCTACTCTTAGCGCAACATTT-ATCTTGACCAAA????????????ACCCGTCTTGAAACACGGACCAAGGAGTCTAATGCGTGTGCGAGTGCAAGGGATTGACACCTGACAGCTCAACAAAGGTGACT-GCTGGGATACTTGCACCAGCAACCAACTGATCGCTTAGGAGATGTTTGTGTATGAGCACACTTGCTAGGACCCGAAAGGTGGTGAACTATGCCTGAGAAGGGTGACGTCAGGGGAAACTCTGATGGAAGCTCGTAGCGCTACTGACGTGCAAATCGTTCGTCTGACTTGGGTATAGGGGCGAAAGACTAATCGAACCATCTAGTAGCTGGTTCCCTCCGAAGTTTCCCTCAGGATAGCTGGAGCAGAACAGTTTTATCAGGTAAAGCGAATGATTCGAGGCATTGGGGGTATGTTACCCTTGACCCACTCTCAAACTTTTAATGGGTAAGCTCCACTG-GTTGCCTAGGTGACGCAGGGGGTAGAATAACAGCTCTAAGTGGGCCATTTTTGGTAAGCAGAACTGGCGATGAGGGATGAACCTAGCATTGGGGTAAAGTGCTTGACTGCTCGCTCATGTGACACCACAAAGGGTGTTGGTTCATACTGACAGCAGGACGGTGGTCATGGAAGTTGAAATCCGCTAAGGAGTGTGTAACAACTCACCTCCC-------------------------------------------------------------------------------------------------------------------------------------------------------------------
>KochiAmphidiniumCulture2022_CulK22
GCTACTACCACCAAGATCTGCACTGGAAGTTCCTTCACCCTTGCTCACGAGTGGGCTGCACTGCAACCACCATGCCCTCCTACTCAAAGTTACAGAGATTGCAACAATGATTGGGCATCAGTCACCCGCTTCAGCGCCATCCATTTTCGGGGCTAGTCCATTCGGCAGGTGAGTTGTTACACACTCCTTAGCGGATTTCAACTTCCATGACCACCGTCCTGCTGTCAGTATGAACCAACACCCTTTGTGGTGTCACATGAGCGAGCAGTCGAGCACTTTACCCCAATGCTAGGTTCATCCCTCATCGCCAGTTCTGCTTACCAAAAATGGCCCACGTGGAGCTGTTATTCCTCCCGCTGCGTCGTTTAGGCAACGCAGTGGAGCTTACCCATTAAAAGTTTGAGAGTGGGTCAAGGGCAACATCCCAATGCCTCGAATCATTCGCTTTACCTGATAAAACTATTCTGCTCCAGCTATCCTGAGGGAAACTTCGGAGGGAACCAGCTACTAGATGGTTCGATTAGTCTTTCGCCCCTATACCCAAGTCAGACGAACGATTTGCACGTCAGTAGCGCTACGAGCTTCCATCAGAGTTTCCCCTGACGTCACCCTTCTCAGGCATAGTTCACTACCTTTCGGGTCCTAGCAAGTGTGCTCACACGCAAACATCTCCCAAGTGTCAGTTGGCTGCTGGTGCAAGAATCCCAGCAAGTAACATTCGTTATGCTGTCAGGTTTAGATCCTGCACACTTGCACACGCATTAGACTCCTTGGTCCGTGTTTCAAGACGGGTAAGATTGAACTGTTTGGTCGAGCACAAGCGGTTTGCCAAGAGCAAGCAAGAGGATGGTTCAGGTTACAACCCTTCAGCCAGCCCTCACCACATTTCGCAGCAGAACGCCAAGCCCAACCAAGCGGCAAGAGGCACAGATGGCAGCATTCCAGACAGAGACTGCAACCCGCAATCTTACCACAAGGAGAGATTCAATCTACTTCCCTTCCAGCAGCTTCACGCCCTCTTAACCCTCTTTCCAAAGTCCTTTTCACCCTTCCCTCATGGTACTTGTTCGCTATTGGTCTCAAGCACGTAATGCTCCTTGGGCACAGAGTACCACCCAATTGGTGCTCTATTCTAGAAGAACACGACTCTTTTTGGGCAAGCCGTCTACAAGGGATGACAGGTGACAGGCAGGACCCTGACCCTCGCTGGTGCTCCTTTCCAAGAGACTTGCACCTGCCCCCAAGTTGGCAATCCCCTATAGCCTACAAGTCAGATAAACTGATTTTGACACTGGGCATGTCTCTTTTCATTCGCCATTACCAAGAGATTCCCTTTCGGTTTCTTTTCCTCCACCTACTTATATGCTTAAATTCAGCGGGT-----------
>October2022_Shiraho_AmphiCulture_81_Cul61
GACGAACGATTTGCACGTCAGTAGCGCTACGAGCTTCCATCAGAGTTTCCCCTGACGTCACCCTTCTCAGGCATAGTTCACCACCTTTCGGGTCCTAGCAAGTGTGCTCACACGCAAACATCTCCCAAGTGTCAGTTGGCTGCTGGTGCAAGAATCCCAGCAAGTAACATTCGTTATGCTGTCAGGTTTAGATCCTGCACACTTGCACACGCATTAGACTCCTTGGTCCGTGTTTCAAGACGGGTAAGATTGAACTGTTTGGTCGAGCACAAGCGGTTTGCCAAGAGCAAGCAAGAGGATGGTTCAGGTTACAACCCTTCAGCCAGCCCTCACCACATTTCGCAGCAGAACGCCAAGCCCAACCAAGCGGCAAGAGGCACAGATGGCAGCATTCCAGACAGAGACTGCAACCCGCAATCTTACCACAAGGAGAGATTCAATCTACTTCCCTTCCAGCAGCTTCACGCCCTCTTAACCCTCTTTCCAAAGTCCTTTTCACCCTTCCCTCATGGTACTTGTTCGCTATTGGTCTCAAGCACGTAATGCTCCTTGGGCACAGAGTACCACCCAATTGGTGCTCTATTCTAGAAGAACACGACTCTTTTTGGGCAAGCCGTCTACAAGGGATGACAGGTGACAGGCAGGACCCTGACCCTCGCTGGTGCTCCTTTCCAAGAGACTTGCACCTGCCCCCAAGTTGGCAATCCCCTATAGCCTACAAGTCAGATAAACTGATTTTGACACTGGGCATGTCTCTTTTCATTCGCCATTACCAAGAGATTCCCTTTCGGTTTCTTTTCCTCCACCTACTTATATGCTTAAATTCAGCGGGTC------------------------------------------------------------------------------------------------------------------------------------------------------------------------------------------------------------------------------------------------------------------------------------------------------------------------------------------------------------------------------------------------------------------------------------------------------------------------------------------------------------------------------------------------------------------------------
