# Supplementary material for: Biodiversity of symbiotic microalgae associated with meiofaunal marine acoels in Southern Japan
Source: PeerJ. 2023 Oct 5;11:e16078. doi: 10.7717/peerj.16078 (PMC10560497; doi:10.7717/peerj.16078)
Supplement: Supplemental Information 9 [file peerj-11-16078-s009.fasta]

>AF119083_Gnathostomula_sp_AMNH1_18S_ribosomal_RNA
--------------------------------------------------------------------------------------------------------------------------------------------------------------------------------------------------------------------------------------------------------------------------------------------ACUUUGGGGAAAUGAGAGUGCUCAGAGCAGGCAUU-UGC-CUGAAUCUUAGUGCAUGGAAUAAUGGAAUAUGACUU------------------------CCCAACCAGGUAAUGAUAAAUAGGGACAGACGGGGCCGUUCGUACUGCUGCGUUAGAGGUGAAAUUCUUAGAUCGCAGCAAGACGACCAAAAGCGAAAGCAAUCGGCAAGUAUGUCCUCAUUAAUCAAGAACGAAAGUCGGAGGUUCGAAGGGGAU----CACCCCCCUAGUUUCGACCAUAAACGAUGCCAACUAGGAACCAGUCAACGUUGCUCU---GACCUGAC-UGGGUCCUCUCGGGAAGCCCA-AGUGUUUGGGUUCCGGGGGAAGUAUGGUCGCAAAGCUGAAACUUAAAGGAAUUGACGGAAGGGCACCACCAGGAGUGGAGCCUGCGGCUUAAUUUGACUCAACACGGGAAAUCUCACCUAGCCCGGACACUGUUAAGAUUGACAGGCUAAAGCCCUUUCAUGAUUCAGCGGAUAGUGGUGCAUGGCCGUUCUUAGUUCGUGGAGUGAUUUGUCUGGUUAAUUCCGGUAACGAACGAGACUCAUUCC--UGCUAACU----------------------------------------ACUUCUUARARGAACUGGGGGCUUG-----GAAGCCUCACG-AAAUUGAGCAAUAACAGGUCUGUGAUGCCCUUAGAUGUUUAGGGCUGCACGCGCGCUACAAUGAGCAGGAACAUG----------GUACUGGGCUGGAAACAGCUUGGGAACCA-------------UGUGA-----------CGUGACUGGGAUAGAGAAUUGCAAUUAUUUUUCUUGAACGAGGAAUACCCAGUAAACGCAAGUCAUAAGCUU-GAUUGAUUACGUCCCUGCCCUUUGUACACACCGCCCGUCGCUAGUAGCGAUUGAUGGCUUAGC-------------------------------------------------------------------------------------------------------------------------------------
>AY078381_Nemertinoides_elongatus_18S_ribosomal_RNA
--------------------------------------------------------------------------------------------------------------------------------------------------------------------------------------------------------------------------------------------------------------------------------------------ACCUUGAAAAAAUUAGAGUGCUCAAAGCAGGCUUU-CGC-CUGGAUAGUUCAGCAUGGAAUAAUGGAAUAGGACCA------------------------GGACACGAGGUAAUGAUUAAGAGGGACAGACGGGGGCAUUCGUACUGCGGCGCUAGAGGUGAAAUUCUUGGACCACAGCGA--------------------------CAAAAUGUUUCUUUUAAUCAAGAACGAAAGUUAGAGGAUCGAAGGCGAU----CACCGCCGUAGUUCUAACCAUAAACGAUGCCGACCGGCAAUCUGCAGAGUUUCCCAU---UUCUCUGC-AGGCAGCCCUGGGGAAACCAG-AGUUUUUAGGUUCUGGGGGAAGUAUGGUUGCAAAGCUGAAACUUAAAGGAAUUGACGGAAGGGCACCACCAGGAGUGGAGCCUGCGGCUUAAUUUGACUCAACACGGGAAAACUCACCCGGCCCGGACACAGUAAGGAUUGACAGAUUGAAGCUCUUUCUUGAUUCUGUGGGUGGUGGUGCAUGGCCGUUCUUAGUUGGUGGAGUGAUUUGUCUGGUUAAUUCCGAUAACGAACGAGACUCCAACC--UGCUAAAU----------------------------------------ACUUCUUAGAGGGACAAUCGGCGCU------CAGCCGGAUG-AGAUGGAGCAAUAACAGGUCUGUGAUGCCCUUAGAUGUUCGGGGCCGCACGCGCGCUACACUGAAAGAGAACGUG--------UGUACCCUACUCCGAAUGGAGCGGGUAACCC-------------UUUGA-----------CGUGCUGGGGAUAGGGGAUUGCAAUUAUUCUCCUUGAACGAGGAAUUCCCAGUAAGUGCAAGUCAUAAGCUU-GAUUGAUUACGUCCCUGCCCUUUGUACACACCGCCCGUCGCUACUACCGAUUGAACGAUUUAG-------------------------------------------------------------------------------------------------------------------------------------
>FR837692.1_Diopisthoporus_longitubus_partial_18S_r
--------------------------------------------------------------------------------------------------------------------------------------------------------------------------------------------------------------------------------------------------------------------------------------------ACUUUGAAAAAAUUAGAGUGCUUAGAGCAGGCGUUUUGC-CUGUAUACUCGAGCAUGGAAUAAUGGAAAAGGACCU------------------------GGCUAAGCGGUAAUGAUUGAAAGGGACAGUUGGGGGCAUUCGUACUUGGGCGUUAGAGGUGAAAUUCUUGGAUCGUCCAAAGACGAACUACUGCGAAAGCAUUUGCCAAGAAUGUUUUCAUUAAUCAAGAACGAAAGUCUGAGGAUCGAAGAGGAU----UACCCUCGUAGUUCAGACCGUAAACGAUACAAACUAGCGAUCCGCCGUCGAUGUUCA---GUCGCGGU-GGGCACU-UCCGGGAAACCAA-AGUCUACGUGUUCCUGGGGGAAUAUAGUUGCAAUGCCGAAACUUAAAGGAAUUGACGGAAGGGCACCACCAGGAGUGGAGCCUGUGGCUUAAUUUGACUCAACACGGGAAAACUCACCAGGUCCAGACAUAGUGAGGAUUGACAGAUUGAAGUUCUUUCUCGAUUCUAUGGGUGGUGGUGCAUGGCCGUUCUUAGUUGGUGGAGUGAUCUGUCUGGUUAAUUCCGAUAACGAACGAGACCCCGGCC--UGCUAAAU----------------------------------------ACUUCUUAGAGGGACCGAACGCGCC-----CAAGCGUUAGG-AAGAGGGGUCAUAACAGGUCUGUGAUGCCCUUAGAUGUUCUGGGCCGCACACGCGCUACACUGGAUGUCAAUAUG--------UUUACCCUGGUCCUAGCGGUUUGGGUAAUCA-------------CGAAU-----------CGUGCUUGGGAUAGAUCAUUGCAAUUGUUGAUCUCGAACGAGGAAUUCCUAGUAAGCGCGAGUCAUCAGCUC-GGUUGAUUAUGUCCCUGCCCUUUGUACACACCGCCCGUCGCUACUACCGAUUGGGUGUUUGAG-------------------------------------------------------------------------------------------------------------------------------------
>FR837694.1_Diopisthoporus_psammophilus_partial_18S
--------------------------------------------------------------------------------------------------------------------------------------------------------------------------------------------------------------------------------------------------------------------------------------------ACUUUGAAAAAAUUAGAGUGCUUAGAGCGGGCGCCCCGC-CCGAAUACUGGAGCAUGGAAUAACGGAAAAGGACCU------------------------GGCGAAGUGGUAAUGAUUGAAAGGGACAGUUGGGGGCAUUCGUACUUGGGCGUUAGAGGUGAAAUUCUUGGAUCGUCCAAAGACGAACUACUGCGAAAGCAUUUGCCAAGAAUGUUUUCAUUAAUCAAGAACGAAAGUCUGAGGAUCGAAGAGGAU----UACCCUCGUAGUUCAGACCAUAAACGAUACAAACUAGCGAUCCGCCGUCGAUGCGUA---GUCGCGGU-GGGCACU-UCCGGGAAACCAA-AGUCUACGUGUUCCUGGGGGAAUAUAGUUGCAAUGCCGAAACUUAAAGGAAUUGACGGAAGGGCACCACCAGGAGUGGAGCCUGUGGCUUAAUUUGACUCAACACGGGAAAACUCACCAGGUCCGGACAUAGUGAGGAUUGACAGAUUGAAGUUCUUUCUCGAUUCUAUGGGUGGUGGUGCAUGGCCGUUCUUAGUUGGUGGAGUGAUCUGUCUGGUUAAUUCCGAUAACGAACGAGACCCCGGCC--UGCUAAAU----------------------------------------ACUUCUUAGAGGGACCGAACGCGCC-----CAAGCGUUAGG-AAGAGGGGUCAUAACAGGUCUGUGAUGCCCUUAGAUGUUCUGGGCCGCACACGCGCUACACUGGAUUUCAGUAUG--------UUUACCCUGGUCCUAGCGGUCUGGGUAACCA-------------CGAAU-----------CGUGCUUGGGAUAGAUCAUUGCAAUUGUUGAUCUCGAACGAGGAAUUCCUAGUAAGCGCGAGUCAUCAGCUC-GGUUGAUUAUGUCCCUGCCCUUUGUACACACCGCCCGUCGCUACUACCGAUUGGGUGUUUGAG-------------------------------------------------------------------------------------------------------------------------------------
>FR837698_1_Hallangia_proporoides_partial_18S_rRNA
--------------------------------------------------------------------------------------------------------------------------------------------------------------------------------------------------------------------------------------------------------------------------------------------ACUUUGAAAAAAUUAGAGUGUUCAAAGCAGGCUCAAUGC-CUGCAUACUUGAGCAUGGAAUAAUGGAAAAGGACCU------------------------GGGCACGUGGUAAUGAUUAAAAGGGACAGGCGGGGGCAUUCGUAUUGCCACGUUAGAGGUGAAAUUCUUGGAUCGUGGCAAGACGGACUACUGCGAAAGCAUUUGCCAAGAAUGUUUUCAUUAAUCAAGAACGAAAGUUAGAGGAUUGAAGAGGAU----CACCCUCGUAGUUCUAACCAUAAACGAUACCAACUUGCGAUCUGCCAAUGUUAAUUU---GACUUGGU-AGGCACU-UCCGGGAAACCAA-AGUGUUUGGGUUCCGGGGGAAGUAUGGUUGCAAAGCUGAAACUUAAAGGAAUUGACGGAAGGGCACCACCAGGAGUGGAGCCUGCGGCUUAAUUUGACUCAACACGGGAAAACUCACCAGGUCCAGACAUUGUAAGGAUUGACAGAUUGAAGCUCUUUCUUGAUUCUAUGGGUGGUGGUGCAUGGCCGUUCUUAGUUGGUGGAGCGAUUUGUCUGGUUAAUUCCGAUAACGAACGAGACCCCAGCC--UGCUAACU----------------------------------------ACUUCUUAGAGGGACUGGGUAAAUA-----CAAGUAUCAGG-AAGAGGGGUCAUAACAGGUCUGUGAUGCCCUUAGAUGUUCUGGGCCGCACGCGCGCUACACUGGAUGCUAACAUG--------UCUGCCUUGUCCGACAAGGACUGGGUAAUCA-------------CUGAA-----------CGUGCUUGGGAUAGAUUUUUGCAAUUAUUAAUCUUAAACGAGGAAUUCCUAGUAAGCGCAAGUCAUUAGCUU-GGUUGAUUACGUCCCUGCCCUUUGUACACACCGCCCGUCGCUACUACCGAUUGGACGUUCAAG-------------------------------------------------------------------------------------------------------------------------------------
>FR837752_1_Solenofilomorpha_cf_crezeei_UJ_2011
--------------------------------------------------------------------------------------------------------------------------------------------------------------------------------------------------------------------------------------------------------------------------------------------ACUUUGAAAAAAUUAGAGUGUUCAAAGCAGGU---AUAC-UUGUAUACUGAAGCAUGGAAUAGUAGAGCAGGGCCU------------------------UGGUGUGCGGAAAUGAUUAAAAGGGACAGGCGGGGGCAUUCGUAUUGUCACGUUAGAGGUGAAAUUCUUGGAUCGUGACAAGACGGACUACUGCGAAAGCAUUUGCCAAGAAUGUUUUCAUUAAUCAAGAACGAAAGUUAGAGGAUUGAAGAGGAU----CACCCUCGUAGUUCUAACCAUAAACCUUGCCAACUUGCCAUCAGCCGAUGUUGCUUU---GACACGGC-UGGCGCU-ACCGGGAAACCAA-AGUGUUUGGGUUCCGGGGGAAGUAUGGUUGCAAAACUGAAACUUAAAGGAAUUGACGGAAGGGCACCACCAGGAGUGGAGCCUGCGGCUUAAUUUGACUCAACACGGGAAAACUCACCAGGUCCAGACAUAGCAAGGAUUGACAGACUGAAGCUCUCUCUUGAUUCUAUGGUUGGUGGUGCAUGGCCGUUCUUAGUUGGUGGAGCGAUUUGUCAGGUUAAUUCUGAUAACGAACGAGACCCCAGCC--UGCUAACU----------------------------------------ACUUCUUAGAGGGACAGGGUUUUUU-----CAAGGAUCAGG-AAGAGGGGUCAUAACAGGUCUGUGAUGCCCUUAGACGUCCUGGGCUGCACGCGCGCUACACUGGGUGCUAGCAUG--------UAUACCUGGUCCGAAGAGGUCCGGGCAAUCA-------------CCAAU-----------CGUGCUUGGGAUAGAUUUUUGUUAGUAUGAGUCUUGAACGAGGAAUUCCUAGUAAGCGCAAAUCAUUAGUUU-GGUUGAUUACGUCCCUGCCCUUUGUACACACCGCCCGUCGCUACUACCGAUUGGAUGUUUAAG-------------------------------------------------------------------------------------------------------------------------------------
>KF578487_1_Solenofilomorpha_pellucida_voucher_UJ12
--------------------------------------------------------------------------------------------------------------------------------------------------------------------------------------------------------------------------------------------------------------------------------------------ACUUUGAAAAAAUUAGAGUGUUCAAAGCAGGU---AUAC-UUGUAUACUGAAGCAUGGAAUAGUAGAGUAGGGCCU------------------------UGGCGUGCGGAAAUGAUUAAAAGGGACAGGCGGGGGCAUUCGUAUUGUCACGUUAGAGGUGAAAUUCUUGGAUCGUGACAAGACGGACUACUGCGAAAGCAUUUGCCAAGAAUGUUUUCAUUAAUCAAGAACGAAAGUUAGAGGAUUGAAGAGGAU----CACCCUCGUAGUUCUAACCAUAAACUUUGCCAACUUGCUGUCAGCCGAUGUUGCUUU---GACACGGC-UGGCGCU-ACCGGGAAACCAA-AGUGUUUGGGUUCCGGGGGAAGUAUGGUUGCAAAACUGAAACUUAAAGGAAUUGACGGAAGGGCACCACCAGGAGUGGAGCCUGCGGCUUAAUUUGACUCAACACGGGAAAACUCACCAGGUCCAGACAUAGUAAGGAUUGACAGACUGAAGCUCUCUCUUGAUUCUAUGGUUGGUGGUGCAUGGCCGUUCUUAGUUGGUGGAGCGAUUUGUCAGGUUAAUUCUGAUAACGAACGAGACCCCAACC--UGCUAACU----------------------------------------ACUUCUUAGAGGGACAGGGUUUUUU-----CAAGGAUCAGG-AAGAGGGGUCAUAACAGGUCUGUGAUGCCCUUAGACGUCCUGGGCUGCACGCGCGCUACACUGGGUGCUAGCAUG--------UACACCUGGUCCGAAAAGGUCCGGGCAAUCA-------------CCAAU-----------CGUGCUUGGGAUAGAUUUUUGUUAGUAUGAGUCUUGAACGAGGAAUUCCUAGUAAGCGCAAGUCAUUAGCUU-GGUUGAUUACGUCCCUGCCCUUUGUACACACCGCCCGUCGCUACUACCGAUUGGAUGUUUAAG-------------------------------------------------------------------------------------------------------------------------------------
>AM701807_1_Hofstenia_miamia_partial_18S_rRNA_gene
--------------------------------------------------------------------------------------------------------------------------------------------------------------------------------------------------------------------------------------------------------------------------------------------ACUUUGAAAAAAUUAGAGUGUUCAAAGCAGGGAUAACU--AUGAAUAACUCAGCAUGGGAUAAUCAAAGAGGACUA------------------------CGUUUUGCAGUAAUGGUUAAAAGGGACAGUCGGGGGCAUUCGUAUUGUCACGUUAGAGGUGAAAUUCUUGGAUCGUGGCAAGACGGACUACUGCGAAAGCAUUUGCCAAGAAUGUUUUCAUUAAUCAAGAACGAAAGUUAGAGGAUUGAAGAGGAU----CACCCUCGUAGUUCUAACCAUAAACGUUGCCAACUAGUGAUCUGUCGAUGUCUUUUU---GACGCGGC-AGGAACU-UCCGGGAAACCAA-AGUGUUUGGGUUCCGGGGGUAGUAUGGUUGCAAAGCUGAAACUUAAAGGAAUUGACGGAAGGGCACCACCAGGAGUGGAGCCUGCGGCUUAAUUUGACUCAACACGGGGAAACUCACCAGGUCCAGACAUAGUAAGGAUUGACAGACUGAAGUUUUUUCUUGAUCCUAUGGUUGGUGGUGCAUGGCCGUUCUUAGUUGGUGGAGCGAUUUGUCUGGUUAAUUCCGAUAACGAACGAGACUCUAUCU--AGCUAAAU----------------------------------------ACUUCUUAGAAGGACAGGGUGUCUG-----AAAGCAUCAGG-AAGUAGGGUCAUAACAGGUCUGUGAUGCCCUUAGAUGUUCUGGGCCGCACGCGCGCUACAAUGGUGCUUAAAUUG--------UGAACCUUGAGUGUUAUGCUCUGGGUAAUCA-------------UUAAU-----------CAUGUUUGGGCUAGUAUAUUGUAA-UGAUAUACUUAAACGAGGAAUUCCUAGUAAGCGCAAGUCACCAGCUU-GGUUGAUUACGUCCCUGCCCUUUGUACACACCGCCCGUCGCUACAACCGAUUGGGUGUUGAAG-------------------------------------------------------------------------------------------------------------------------------------
>AM701821_1_Hofstenia_sp_AW_2007b_partial_18S_rRNA
--------------------------------------------------------------------------------------------------------------------------------------------------------------------------------------------------------------------------------------------------------------------------------------------ACUUUGAAAAAAUUAGAGUGUUCAAAGCAGGGAUAACU--AUGAAUAACUCAGCAUGGGAUAAUCAAAGAGGACUA------------------------CGUUUUGCAGUAAUGGUUAAAAGGGACAGUUGGGGGCAUUCGUAUUGUCAUGUUAGAGGUGAAAUUCUUGGAUCAUGGCAAGACGGACUACUGCGAAAGCAUUUGCCAAGAAUGUUUUCAUUAAUCAAGAACGAAAGUUAGAGGAUUGAAGAGGAU----CACCCUCGUAGUUCUAACCAUAAACGUUGCCAACUAGUGAUCUGUUGAUGUCUUUUU---GACGCGUC-AGGAACU-UCCGGGAAACCAA-AGUGUUUGGGUUCUGGGGGUAGUAUGGUUGCAAAGCUGAAACUUAAAGGAAUUGACGGAAGGGCACCACCAGGAGUGGAGCCUGCGGCUUAAUUUGACUCAACACGGGGAAACUCACCAGGUCCAGACAUAGUGAGGAUUGACAGACUGAAGUUUUUUCUUGAUCCUAUGGUUGGUGGUGCAUGGCCGUUCUUAGUUGGUGGAGCGAUUUGUCUGGUUAAUUCCGAUAACGAACGAGACUCUAUCU--AGCUAAAU----------------------------------------ACUUCUUAGAAGGACUGGGUGUCUG-----AAAGCAUCAGG-AAGUAGGGUCAUAACAGGUCUGUGAUGCCCUUAGAUGUUCUGGGCUGCACGCGCGCUACAAUGGUGCUUAAAUUG--------UGCACCUUGAGUGUUAUGCUCUGGGUAAUCA-------------UUAAU-----------CAUGUUUGGGCUUGUAUAUUGUAA-UUAUAUACACAAACGAGGAAUUCCUAGUAAGUGCAAGUCAUCAGCUU-GGUUGAUUACGUCCCUGCCCUUUGUACACACCGCCCGUCGCUACAACCGAUUGGGUGUUGAAG-------------------------------------------------------------------------------------------------------------------------------------
>AY078379_Paratomella_unichaeta_18S_ribosomal_RNA_g
--------------------------------------------------------------------------------------------------------------------------------------------------------------------------------------------------------------------------------------------------------------------------------------------ACUUUGAAAAAAUUAGAGUGUUUAAAGCGGGC-GCAAGC-CUGAAUAACUGAGCAUGGGAUAAUAGAAUAAGACU-------------------------CUUCGAUCGGUAAUGAUUAAUAGGGACAAGCGGGGGCAUUUGUAUUGCGACGUUAGAGGUGAAAUUCUUGGAUCGUCGCAAGACAAACUA---CAAAAGCUUUUCCCAUAAAUGUUUUCUUUA--UCAGAACGAAAGUUAGAGGAUUGAAGAGGAU----CACCCUCGUAGUUCUAACCAUAAACGAUGCCAACUUGCGAUCCGCCCGAGUUUAAAU---GACUUGGC-GGGCACU-UCCGGUAAACCAA-AGU---UUGGUUCCGGGGGAAGUAUGGUUGCAAAGCUGAAACUUAAAGGAAUUGACGGAAGGGCACCACCAGGAGUGGAGCCUGCGGCUUAAUUUGACUCAACACGGGAAAACUCACCAGGUCCAGACAUUGUAAGGAUUGACAGACUGAAGUUCUUUCUCGAUUCUAUGGAUGGUGGUGCAUGGCCGUUCUUAGUUGGUGGAGUGAUUGGUCUGGUUAAUUCCGAUAACGAACGAGACCCCAACC--UGCUAAAU----------------------------------------ACUUCUUAGAGGGACUAGUGGUUCU-----UUAACCCCGUG-AAGGGGGGUCAUAACAGGUCUGUGAUGCCCUUAGAUGUUCUGGGCUGCACGCGCGCUACACUGGUUGUCAAAAUG--------CUUACCUGCACGCUAUGCGUGUGGGUAAUCA-------------CCUAA-----------CGUGAUUGGGAUAGAUUAUUGCAACUAUUGAUCUUGAACGAGGAAUUCCUAGUAAGCACGAGUCAUUAGCUC-GGUUGAUUACGUCCCUGCCCUUUGUACACACCGCCCGUCGCUACUACCGAUUGGACGCUGAAG-------------------------------------------------------------------------------------------------------------------------------------
>AF102892_Paratomella_rubra_18S_ribosomal_RNA_gene
--------------------------------------------------------------------------------------------------------------------------------------------------------------------------------------------------------------------------------------------------------------------------------------------ACUUUGAAAAAAUUAGAGUGUUUAAAGCGGGC-GCAUGC-CUGAAUAACUGAGCAUGGGAUAAUGGAAUAAGACU-------------------------CUUUGAUCGGUAAUGAUUAAUAGGGACAAGCGGGGGCAUUUGUAUUGCGACGUUAGAGGUGAAAUUCUUGGAUCGUCGCAAGACAAACUACAGCGAAAGCAUUUGCCAAGAAUGUUUUCAUUAAUCAAGAACGAAAGUUAGAGGAUUGAAGAGGAU----CACCCUCGUAGUUCUAACCAUAAACGAUGCCAACUUGCGAUCCGCUGAAGUUAAUGU---GACUU-GC-GGGCACU-UCCGGUAAACCAA-AGU---UUGGUUCCGGGGGAAGUAUGGUUGCAAAGCUGAAACUUAAAGGAAUUGACGGAAGGGCACCACCAGGAGUGGAGCCUGCGGCUUAAUUUGACUCAACACGGGAAAACUCACCAGGUCCAGACAUUGUAAGGAUUGACAGACUGAAGUUCUUUCUCGAUUCUAUGGAUGGUGGUGCAUGGCCGUUCUUAGUUGGUGGAGUGAUUUGUCUGGUUAAUUCCGAUAACGAACGAGACCCCAACC--UGCUAAAU----------------------------------------ACUUCUUAGAGGGACUAGUGGCUCU-----UUAACCCCGUG-AAGUGGGGUCAUAACAGGUCUGUGAUGCCCUUAGAUGUUCUGGGCUGCACGCGCGCUACACUGGUCGCCAAAAUG--------CUUACCUGCGCGCUAUGCGCGUGGGCAAUCA-------------CCUAA-----------CGUGAUUGGGAUAGAUUAUUGCAACUAUUGAUCUUGAACGAGGAAUUCCUAGUAAGCACGAGUCAUUAGCUC-GGUUGAUUACGUCCCUGCCCUUUGUACACACCGCCCGUCGCUACUACCGAUUGGACGCUGAAG-------------------------------------------------------------------------------------------------------------------------------------
>FR837743_1_Proporus_brochii_partial_18S_rRNA_gene
--------------------------------------------------------------------------------------------------------------------------------------------------------------------------------------------------------------------------------------------------------------------------------------------ACUUUGACUAAAUUAGAGUGUUCAAAGCAGCCUUUGGGC-UUGAAUAUUAGAGCAUGGAAUAAUGGAAGAGGGCAU------------------------GGUGAUACGGUAAUGAUUAACAGGGACAGUCGGGGGCAUUCGUAUUGCCGCGUUAGAGGUGAAAUUCUUGGAUCGUGGCAAGACGGACUACUGCGAAAGCAUUUGCCAAGAAUGUUUUCAUUAAUCAAGAACGAAAGUUAGAGUAUUGAAGAGGAU----UACCCUCGUAAUUCUAACCAUAAACGAUACCUACUUGCGAUCCGCCGGCGUCCUCAU---GACUCGGC-GGGAACUACUCGGCAAACCAA-AGUCCAUUGGUUCCGGGGGAAGUAUGGUUGCAAAAUCGAAACUUAAAGGAAUUGACGGAAGGGCACCACCAGGAGUGGAGCCUGCGGCUUAAUUUGACUCAACACGGGAAAACUCACCAGGUCCAGACAUAGUAAGGAUUGACAGACUGAAUCUCUUUCAUGAUUCUAUGGGUGGUGGUGCAUGGCCGUUCUUAGUUAGUGGAGUGAUCUGUCUGGUUAAUUCCGAUAACGAACGAGAUCCCGGCC--AUUUAAAU----------------------------------------ACUUCUUAGAGGAACCAUGUGGAAAAA---CUACCCCAAGG-AAGUGGGGCUAUAACAGGUCUGUGAUGCCCUUAGAUGUCCUGGGCCGCACGCGCGCUACACUGGGCGCUUGCGUG--------AUAGCCUGGUCCGAUAAGGUCUAGGUAAUCA-------------UAGAG-----------CAUACCUGGGAUUGAUUAUUGCAACUUUUAAUCAUGAACGAGGAAUUCCUAGUAAGCACCAGUCAUCAGCUG-GGUUGAUUACGUCCCUGCCCUUUGUACACACCGCCCGUCGCUACUACUGAUUGGACGUUUAAG-------------------------------------------------------------------------------------------------------------------------------------
>KM527260_1_Archaphanostoma_fontaneti_voucher_11_21
--------------------------------------------------------------------------------------------------------------------------------------------------------------------------------------------------------------------------------------------------------------------------------------------ACUUUGAAUAAAAUAGAGUGUUCAAAGCAGCCUUUGGGU-UUGGAUAUGAAAGCAUGGAAUAAUAGAGAAGGACAU------------------------AGAGAUGCGGUAAUGAUUAAAAGGGACAAGAGGGGGCAUUCGUAUUGCUACGCUAGAGGUGAAAUUCUUGGAUCGUAGCAAGACGGACUACUGCGAAAGCAUUUGCCAAGAGUGUUUUUAUUAAUCAAGAACGAAAGUUAGAGUAUUGAAGAGGAU----UACCCUCGUAAUUCUAACCAUAAACGAUACUUACUUGCGAUCCGCUAGAGUCCUUAU---GACCUGGC-GGGAACUACUCGGGAAACCAA-AGUGCAUUUGUUCCGGGGGAAGUAUGGUUGCAAAAUCGAAACUUAAAGGAAUUGACGGAAGGGCACCACCAGGAGUGGAGCCUGCGGCUUAAUUUGACUCAACACGGGAAAACUCACCAGGUCCAGACAUGGUUAGGAUUGACAGACCGAAUCUCUUUCGUGAUUCUAUGGGUGGUGGUGCAUGGCCGUUCUUAGUUAGUGGAGUGAUCUGUCUGGUUAAUUCCGAUAACGAACGAGAUCCCAACC--AUUUAACU----------------------------------------ACUUCUUAGAGGAACCAUGUGGAAUCA---GUACUACAAGG-AAGUGGGGCUAUAACAGGUCUGUGAUGCCCUUAGAUGUUCUGGGCCGCACGCGCGCUACACUGGGUGCUAGAAUG--------AUAGCCUUGUCCGAAAUGGUCUAGGUAAUCA-------------CUGAA-----------CAUACUUGGAAUUGAUUAUUGCAAUUAUUAAUCGUGAACGAGGAAUUCCUAGUAAGCGCCAGUCAUCAGCUG-GGUUGAUUACGUCCCUGCCCUUUGUACACACCGCCCGUCGCUACUACUGAUUGGAUGUUUAAG-------------------------------------------------------------------------------------------------------------------------------------
>FN552039.1_Anaperus_rubellus_partial_18S_rRNA_gene,_isolate_1
--------------------------------------------------------------------------------------------------------------------------------------------------------------------------------------------------------------------------------------------------------------------------------------------ACTTTGAGTAAATTAGAGTGTTCAAAGCGTCCTTTGGGA-TTGAATAATAAAGCATGGAATAATGGAGAATGACC-------------------------TGGCATGCGGTAATGATTAAAAGGAACAGCCGGGGACATTTGTATTGCTACGTTAGAGGTGAAATTCTTGGATCGTGGCAAGACAAACTACTGCGAAAGCATTTGTCAAGAATGTTTTCATTAATCAAGAACGAAAGTTAGAGTATTGAAGAGGAT----TACCCTCGTAATTCTAACCATAAACTATACCAACTTACGATTTGTCATAGACCAACT---GTCTTGAC-AAGTATTAACCGGGAAACCAA-AGTCTTTTGGTTCCGGGGGAAGTATGGTTGCAAAATCGAAACTTAAAGGAATTGACGGAAGGGCACCACCAGGAGTGGAGCCTGCGGCTTAATTTGACTCAACACGGGAAAACTCACCAGGTCCAGACATTTTAAGGATTGACAGATTGAATATCTTTCATGATTATATGGGCGGTGGTGCATGGCCGTTCTTAGTTAGTGGACTGATCTGTCTGGCTAATCCCGATAACGAACGAGATCTCACCC--ATTTAAAT----------------------------------------ACTTCTTAGAGGTACTACGTGGAATATA--ATACCACGAGG-GAGTGAGGCCATAACAGGTCTGTGATGCCCTTAGATGTTCTGGACCGCACGCGCGCTACACTGTATACGCTCGTG--------TTGTCCTGGACCGACATGGTCTGGGTAATCA-------------TGTAA-----------CTATCAGGGGATCGGCTATTGTAACTAGTAGCTGTGAACCAGGAATTCCTAGTAATCAGAAGTCAACAACTT-CAGTGATTACGTCCCTGCCCTTTGTACACACCGCCCGTCGCTACTACTGATTGGACGATTAAG-------------------------------------------------------------------------------------------------------------------------------------
>AF102898_Anaperus_tvaerminnensis_18S_ribosomal_RNA_gene,_complete_sequence
--------------------------------------------------------------------------------------------------------------------------------------------------------------------------------------------------------------------------------------------------------------------------------------------ACTTTGAGTAAATTAGAGTGTTCAAAGCGTCCTTTGGGA-TTGAATAATAAAGCATGGAATANNGGAGAATGACC-------------------------TGGCATGCGGTAATGATTGAAAGGAACAGACGGGGGCATTTGTATTGCTACGTTAGAGGTGAAA-TCTTGGATCGTGGCAAGACAGACTACTGCGAAAGCATTTGCCAAGAATGTTTTCATTAATCAAGAACGAAAGTTAGAGTATTGAAGAGGAT----TACCCTCGTAATTCTAACCATAAACTATACCAACTTACGATTTGTCAAAGTCCAATT---GACTT-GC-AAGAATTAACCGGGAAACCAA-AGTCTTTTGGTTCCGGGGGAAGTATGGTTGCAAAATCGAAACTTAAAGGAATTGACGGAAGGGCACCACCAGGAGTGGAGCCTGCGGCTTAATTTGACTCAACACGGGAAAACTCACCAGGTCCAGACATTTTAAGGATTGACAGATTGAATATCTTTCATGATTATATGGGCGGTGGTGCATGGCCGTTCTTAGTTAGTGGAGTGATCTGTCTGGTTAATTCCGATAACGAACGAGATCTTCCCC--ATCTAAAT----------------------------------------ACTTCTTAGAGGTACTATGCGGAATATA--ATACCGCAAGG-AAGTGAGGCTATAACAGGTCTGTGATGCCCTTAGATGTTCTGGACTGCACGCGCGCTACACTGTACACTAGTAAG--------TTCTCTTGGACCGATAAGGTCTGGGTAACCA-------------TGAAT-----------TTAACAGGGGATCGACTATTGTAATTAGTAGTCGTGAACCAGGAATTCCTCGTACCTGGAACTCACCACGTT-CAAGGATTACGTCCCTGCCCTTTGTACACACCGCCCGTCGCTACTACTGATTGGACGATTAAG-------------------------------------------------------------------------------------------------------------------------------------
>AJ012527_Anaperus_biaculeatus_18S_rRNA_gene,_partial
--------------------------------------------------------------------------------------------------------------------------------------------------------------------------------------------------------------------------------------------------------------------------------------------ACTTTGAGTAAATTAGAGTGTTCAAAGCGTCCTTTGGGA-TTGAATAATAAAGCATGGAATAATGGAGAATGACC-------------------------TGACATGCGGTAATGATTGAAAGGAACAGACGGGGGCATTTGTATTGCTACGTTAGAGGTGAAATTCTTGGATCGTGGCAAGACAAACTACTGCGAAAGCATTTGCCAAGAATGTTTTCATTAATCAAGAACGAAAGTTAGAGTATTGAAGAGGAT----TACCCTCGTAATTCTAACCATAAACTATACCAACTTACGATTTGTCAAAGTCCAATT---GACTTGGC-AAGAATTAACCGGGAAACCAA-AGTTTATTGGTTCCGGGGGAAGTATGGTTGCAAAATCGAAACTT-AAGGAATTGACGGAAGGGCACCACCAGGAGTGGAGCCTGCGGCTTAATTTGACTCAACACGGGAAAACTCACCAGGTCCAGACATTTTAAGGATTGACAGATTGAATATCTTTCATGATTATATGGGCGGTGGTGCATGGCCGTTCTTAGTTAGTGGAGTGATCTGTCTGGTTAATTCCGATAACGAACGAGATCTCATCC--ATCTAAAT----------------------------------------ACTTCTTAGAGGAACCATGCGGAATATA--ATACCGCAAGG-AAGTGAGGCTATAACAGGTCTGTGATGCCCTTAGATGTCCTGGACTGCACGCGCGCTACACTGTACAAGATGACG--------AGATCCTAGGCCGATAAGGCCCGGGTAATCG-------------CTCAA-----------CTTAACGGGGATCGACTATTGTAACTCGTAGTCGTGAACCAGGAATTCCTCGTAATCTCAGGTCAACAGCCT-GAATGATTACGTCCCTGCCCTTTGTACACACCGCCCGTCGCTACTACTGATTGGACGATTAAG-------------------------------------------------------------------------------------------------------------------------------------
>FN552046.1_Stomatricha_hochbergi_partial_18S_rRNA_gene,_isolate_1
--------------------------------------------------------------------------------------------------------------------------------------------------------------------------------------------------------------------------------------------------------------------------------------------ACTTTGAGTAAATTAGAGTGTTCAAAGCATCCTTTGGGA-TTGCATAATAAAGCATGGAATAATGGAGAATGACCT------------------------TGATATGCGGTAATGATTGAAAGGAACAGACGGGGGCATTTGTATTGCTACGTTAGAGGTGAAATTCTTGGATCGTAGCAAGACAAACTACTGCGAAAGCATTTGCCAAGAATGTTTTCATTAATCAAGAACGAAAGTTAGAGTATTAAAGAGGAT----TACCCTCGTAATTCTAACCATAAACTATACCTGCTTACGATTTGTCAAAGTCCTATC---GACTTGAC-AAGGATTAACCGGGAAACCAA-AGTTCTTTGGTTCCGGGGGAAGTATGGTTGCAAAATCGAAACTTAAAGGAATTGACGGAAGGGCACCACCAGGAGTGGAGCCTGCGGCTTAATTTGACTCAACACGGGAAAGCTCACCCGGTCCAGACATTTTAAGGATTGACAGATTGATTATCTTTCATGATTATATGGGCGGTGGTGCATGGCCGTTCTTAGTTAGTGGAGTGATCTGTCTGGTTAATTCCGATAACGAACGAGATCTCATCC--ATCTAACT----------------------------------------ACTTCTTAGAGGAACTATGTGGAATTAA--ATACCACAAGG-AAGTGAGGCTATAACAGGTCTGTGATGCCCTTAGATGTTCTGGACTGCACGCGCGCTACACTGAACTATAAATTG--------AGAACCTTGGCCTATATGGTCCGGGTAATCA-------------ACTAA-----------TGTTCAGGGGATCGACTATTGTAATTTGTAGTCGTGAACCAGGAATTCCTCGTAATCTGGATTCAACAAATC-CAGTGATTACGTCCCTGCCCTTTGTACACACCGCCCGTCGCTACTACTGATTGGATGATTAAG-------------------------------------------------------------------------------------------------------------------------------------
>FN552024_1_Convoluta_schuelii_partial_18S_rRNA_gen
--------------------------------------------------------------------------------------------------------------------------------------------------------------------------------------------------------------------------------------------------------------------------------------------ACUUUGAGUAAAUUAGAGUGUUCAAAGCAUCCUUUGGGG-UUGCAUAAUAAAGCAUGGAAUAAUGGAGAAUGACCU------------------------UGAUAUGCGGUAAUGAUUGAAAGGAACAGCCGGGGGCAUUUGUAUUGCUACGUUAGAGGUGAAAUUCUUGGAUCGUAGCAAGACAAACUACUGCGAAAGCAUUUGCCAAGAAUGUUUUCAUUAAUCAAGAACGAAAGUUAGAGUAUUAAAGAGGAU----UACCCUCGUAAUUCUAACCAUAAACUAUACCUACUUACGAUUUGUCAAAGUCCAAAU---GACUUGGC-AAGAAUUAACCGGGAAACCAA-AGUUCUUUGGUUCCGGGGGAAGUAUGGUUGCAAAAUCGAAACUUAAAGGAAUUGACGGAAGGGCACCACCAGGAGUGGAGCCUGCGGCUUAAUUUGACUCAACACGGGAAAGCUCACCCGGUCCAGACAUUUUGAGGAUUGACAGAUUGAAUAUCUUUCAUGAUUAUAUGGGCGGUGGUGCAUGGCCGUUCUUAGUUAGUGGAGUGAUCUGUCUGGUUAAUUCCGAUAACGAACGAGAUCUCAUCU--AUCUAACU----------------------------------------ACUUCUUAGAGGAACUAUGCGGAAUAUA--AUACCGCAAGG-AAGUGAGGCUAUAACAGGUCUGUGAUGCCCUUAGAUGUUCUGGACUGCACGCGCGCUACACUGAGCUAUAAAUUG--------AGAACCUUGGCCUAUAUGGUCCGGGUAAUCA-------------ACUAA-----------UGUUCAGGGGAUCGACCCUUGUAAUUUGGGGUCGUGAACCAGGAAUUCCUCGUAAUCUGGGGUCACCAACCC-CAGUGAUUACGUCCCUGCCCUUUGUACACACCGCCCGUCGCUACUACUGAUUGGAUGAUUAAG-------------------------------------------------------------------------------------------------------------------------------------
>FN552019_1_Convoluta_lacrimosa_partial_18S_rRNA_ge
--------------------------------------------------------------------------------------------------------------------------------------------------------------------------------------------------------------------------------------------------------------------------------------------ACUUUGAGAAAAUUAGAGUGCUCAAAGCGUCCUUUGGGA-UUGAAUAAUAAAGCAUGGAAUAAUGGAGAAUGACC-------------------------UGAUGUGCGGUAAUGAUUGAAAGGAACAGCCGGGGGCAUUUGUAUUGCUACGUUAGAGGUGAAAUUCUUGGAUCGUGGCAAGACAAACUACUGCGAAAGCAUUUGCCAAGAAUGUUUUCAUUAAUCAAGAACGAAAGUCAGAGUAUUAAAGAGGAU----UACCCUCGUAAUUCUGACCAUAAACUAUACCAACUUACGAUUUGUCAAAGUCCAAUU---GACUUGGC-AAGAAUUAACCGGGAAACCAA-AGUUUAUUGGUUCCGGGGGAAGUAUGGUUGCAAAAUCGAAACUUAAAGGAAUUGACGGAAGGGCACCACCAGGAGUGGAGCCUGCGGCUUAAUUUGACUCAACACGGGAAAGCUCACCCGGUCCAGACAUCUCAAGGAUUGACAGAUUGAAGAUCUUUCAUGAUCAUAUGGGCGGUGGUGCAUGGCCGUUCUUAGUUAGUGGAGUGAUCUGUCUGGUUAAUUCCGAUAACGAACGAGAUCUCUUCC--AUCUAACU----------------------------------------ACUUCUUAGAGGAACUAUGCGGAAAAGA--AUACCGCAAGG-AAGUGAGGCUAUAACAGGUCUGUAAUGCCCUUAGAUGUCCUGGACUGCACGCGCGCUACACUGUACGCUAAAGUG--------AGAGCCUUGGCCCAUGUGGUCGGGGUAAUCA-------------CCUAA-----------CUUUCAGGGGAUCGACUGUUGUAACUUGCAGUCGUGAACCAGGAAUUCCUCGUAAUCUGGAGUCAACAACUC-CAGUGAUUACGUCCCUGCCCUUUGUACACACCGCCCGUCGCUACUACUGAUUGGAUGGUUAAG-------------------------------------------------------------------------------------------------------------------------------------
>AJ012530_Convoluta_roscoffensis_18S_rRNA_gene_par
--------------------------------------------------------------------------------------------------------------------------------------------------------------------------------------------------------------------------------------------------------------------------------------------ACUUUGAGAAAAUUAGAGUGUUCAAAGCAUCCUUUGGGA-UUGAAUAAUCAAGCAUGGAAUAAUGGAGAAUGACC-------------------------UAAAGUGCGGUAAUGAUUGAAAGGAACAGCCGGGGGCAUUUGUAUUGCUACGUUAGAGGUGAAAUUCUUGGAUCGUGGCAAGACAAACUACUGCGAAAGCAUUUGCCAAGAAUGUUUUCAUUAAUCAAGAACGAAAGUUAGAGUAUUGAAGAGGAU----UACCCUCGUAAUUCUAACCAUAAACUAUACCAACUUACGAUUUGUCAAAGUCUCUUU---GACUUGGC-AAGAAUUAACCGGGAAACCAA-AGUUUAUUGGUUCCGGGGGAAGUAUGGUUGCAAAAUCGAAACUUAAAGGAAUUGACGGAAGGGCACCACCAGGAGUGGAGCCUGCGGCUUAAUUUGACUCAACACGGGAAAUCUCACCAGGUCCAGACAUCUUAAGGAUUGACAGAUUGAUGAUCUUUCAUGAUUAUAUGGGCGGUGGUGCAUGGCCGUUCUUAGUUAGUGGAGUGAUCUGUCUGGUUAAUUCCGAUAACGAACGAGAUCUUGAUC--AUCUAAAU----------------------------------------ACUUCUUAGAGGUACUAUGUGCAAUUAA--AUAGCACAAGG-AAGUGAGGCUAUAACAGGUCUGUGAUGCCCUUAGAUGUCCUGGACUGCACGCGCGCUACACUGGUGAAUAAAUUG--------AGAACCUUGGCCAAUAUGGUCCGGGUAAUCA-------------CCUAA-----------CGUGAAGGGGAUCGAAUGUUGUAACUUGCAUUCGUGAACCAGGAAUUCCUAGUACUCGGUAGUCAACAACUA-CGGGGAUUACGUCCCUGCCCUUUGUACACACCGCCCGUCGCUACUACUGAUUGGAUGUUUAAG-------------------------------------------------------------------------------------------------------------------------------------
>MZ518816_1_Symsagittifera_schultzei_isolate_UJ14_0
--------------------------------------------------------------------------------------------------------------------------------------------------------------------------------------------------------------------------------------------------------------------------------------------ACUUUGAGAAAAUUAGAGUGUUCAAAGCAUCCUUUGGGA-UUGAAUAAUCAAGCAUGGAAUAAUGGAGAAUGACC-------------------------UAAAGUGCGGUAAUGAUUGAAAGGAACAGCCGGGGGCAUUUGUAUUGCUACGUUAGAGGUGAAAUUCUUGGAUCGUGGCAAGACAAACUACUGCGAAAGCAUUUGCCAAGAAUGUUUUCAUUAAUCAAGAACGAAAGUUAGAGUAUUGAAGAGGAU----UACCCUCGUAAUUCUAACCAUAAACUAUACCAACUUACGAUUUGUCAAAGUCUUUUU---GACUUGUC-AAGAAUUAACCGGGAAACCAA-AGUUUAUUGGUUCCGGGGGAAGUAUGGUUGCAAAAUCGAAACUUAAAGGAAUUGACGGAAGGGCACCACCAGGAGUGGAGCCUGCGGCUUAAUUUGACUCAACACGGGAAAUCUCACCAGGUCCAGACAUCUUAAGGAUUGACAGAUUGAUUAUCUUUCAUGAUUAUAUGGGCGGUGGUGCAUGGCCGUUCUUAGUUAGUGGAGUGAUCUGUCUGGUUAAUUCCGAUAACGAACGAGAUCUUGAUC--AUCUAAAU----------------------------------------ACUUCUUAGAGGAACUAUGUGCAAUUAA--AUAGCACAAGG-AAGUGAGGCUAUAACAGGUCUGUGAUGCCCUUAGAUGUUCUGGACUGCACGCGCGCUACACUGUUGGCUAAAUUG--------AGAACCUUGGCCUAUAUGGUCCGGGUAAUCA-------------CCUAA-----------CGUGAAGGGGAUCGAAUGUUGUAACUUGCAUUCGUGAACCAGGAAUUCCUAGUACUCAGUAGUCAACAACUA-CGGGGAUUACGUCCCUGCCCUUUGUACACACCGCCCGUCGCUACUACUGAUUGGAUGUUUAAG-------------------------------------------------------------------------------------------------------------------------------------
>AJ319029_Symsagittifera_corsicae_18S_rRNA_gene
--------------------------------------------------------------------------------------------------------------------------------------------------------------------------------------------------------------------------------------------------------------------------------------------ACUUUGAGAAAAUUAGAGUGUUCAAAGCAUCCUUUGGGA-UUGAAUAAUCAAGCAUGGAAUAAUGGAGAAUGACC-------------------------UAAAGUGCGGUAAUGAUUGAAAGGAACAGCCGGGGGCAUUUGUAUUGCUACGUUAGAGGUGAAAUUCUUGGAUCGUGGCAAGACAAACUACUGCGAAAGCAUUUGCCAAGAAUGUUUUCAUUAAUCAAGAACGAAAGUUAGAGUAUUGAAGAGGAU----UACCCUCGUAAUUCUAACCAUAAACUAUACCAACUUACGAUUUGUCAAAGUCUUUUU---GACUUGUC-AAGAAUUAACCGGGAAACCAA-AGUUUAUUGGUUCCGGGGGAAGUAUGGUUGCAAAAUCGAAACUUAAAGGAAUUGACGGAAGGGCACCACCAGGAGUGGAGCCUGCGGCUUAAUUUGACUCAACACGGGAAAUCUCACCAGGUCCAGACAUCUUAAGGAUUGACAGAUUGAUUAUCUUUCAUGAUUAUAUGGGCGGUGGUGCAUGGCCGUUCUUAGUUAGUGGAGUGAUCUGUCUGGUUAAUUCCGAUAACGAACGAGAUCUUGAUC--AUUUAAAU----------------------------------------ACUUCUUAGAGGAACUAUGUGCAAUUAA--AUAGCACAAGG-AAGUGAGGCUAUAACAGGUCUGUGAUGCCCUUAGAUGUCCUGGACUGCACGCGCGCUACACUGUUGGCUAAAUUG--------AGAACCUUGGCCUAUAUGGUCCGGGUAAUCA-------------CCUAA-----------CGUGAAGGGGAUCGAAUGUUGUAACUUGCAUUCGUGAACCAGGAAUUCCUAGUACUCAGUAGUCAACAACUA-CGGGGAUUACGUCCCUGCCCUUUGUACACACCGCCCGUCGCUACUACUGAUUGGAUGUUUAAG-------------------------------------------------------------------------------------------------------------------------------------
>AF102893_1_Symsagittifera_psammophila_18S_ribosoma
--------------------------------------------------------------------------------------------------------------------------------------------------------------------------------------------------------------------------------------------------------------------------------------------ACUUUGAGAAAAUUAGAGUGUUCAAAGCAUCCUUUGGGA-UUGAAUAAUCAAGCAUGGAAUAAUGGAGAAUGACC-------------------------UAAAGUGCGGUAAUGAUUGAAAGGAACAGCCGGGGGCAUUUGUAUUGCUACGUUAGAGGUGAAAUUCUUGGAUCGUGGCAAGACAAACUACUGCGAAAGCAUUUGCCAAGAAUGUUUUCAUUAAUCAAGAACGAAAGUUAGAGUAUUGAAGAGGAU----UACCCUCGUAAUUCUAACCAUAAACUAUACCAACUUACGAUUUGUCAAAGUCUUUUU---GACUUGUC-AAGAAUUAACCGGGAAACCAA-AGUUUAUUGGUUCCGGGGGAAGUAUGGUUGCAAAAUCGAAACUUAAAGGAAUUGACGGAAGGGCACCACCAGGAGUGGAGCCUGCGGCUUAAUUUGACUCAACACGGGAAAUCUCACCAGGUCCAGACAUCUUAAGGAUUGACAGAUUGAUUAUCUUUCAUGAUUAUAUGGGCGGUGGUGCAUGGCCGUUCUUAGUUAGUGGAGUGAUCUGUCUGGUUAAUUCCGAUAACGAACGAGAUCUUGAUC--AUUUAAAU----------------------------------------ACUUCUUAGAGGAACUAUGUGCAAUUAA--AUAGCACAAGG-AAGUGAGGCUAUAACAGGUCUGUGAUGCCCUUAGAUGUCCUGGACUGCACGCGCGCUACACUGUUGGCUAAAUUG--------AGAACCUUGGCCUAUAUGGUCCGGGUAAUCA-------------CCUAA-----------CGUGAAGGGGAUCGAAUGUUGUAACUUGCAUUCGUGAACCAGGAAUUCCUAGUACUCAGUAGUCAACAACUA-CGGGGAUUACGUCCCUGCCCUUUGUACACACCGCCCGUCGCUACUACUGAUUGGAUGUUUAAG-------------------------------------------------------------------------------------------------------------------------------------
>FR837689_1_Convoluta_cf_boehmigi_UJ_2011_partial
--------------------------------------------------------------------------------------------------------------------------------------------------------------------------------------------------------------------------------------------------------------------------------------------ACUUUGAGUAAAUUAGAGUGUUCAAAGCGUCCUUUGGGA-UUGAAUAAUAAAGCAUGGAAUAAAGGAGAAUGACC-------------------------UGAAAUGUGGUAAUGAUUAAAAGGAACAGCCGGGGGCAUUUGUAUUGCUACGUUAGAGGUGAAAUUCUUGGAUCGUGGCAAGACAAACUACUGCGAAAGCAUUUGCCUAGAAUGUUUUCAUUAAUCAAGAACGAAAGUUAGAGUAUUGAAGAGGAU----UACCCUCGUAAUUCUAACCAUAAACUAUACCAACUUACGAUUUGUCAAAGUCCUAUU---GACUUGGC-AAGAAUUAACCGGGAAACCAA-AGUUUAUUGGUUCCGGGGGAAGUAUGGUUGCAAAAUCGAAACUUAAAGGAAUUGACGGAAGGGCACCACCAGGAGUGGAGCCUGCGGCUUAAUUUGACUCAACACGGGAAAACUCACCAGGUCCAGACAUCUUAAGGAUUGACAGAUUGAAUAUCUUUCACGAUUAUAUGGGCGGUGGUGCAUGGCCGUUCUUAGUUAGUGGAGUGAUCUGUCUGGUUAAUUCCGAUAACGAACGAGAUCUCCACC--AUCUUAAU----------------------------------------ACUUCUUAGAGGUACAAUGCGGAAUAUA--AUACCGCAAGG-AAGUGAGGCUAUAACAGGUCUGUGAUGCCCUUAGAUGUCCUGGACUGCACGCGCGCUACACUGUACACUAAAAUG--------UGUACCUUGACUGACACAGUCUUGGGAACCA-------------CACAA-----------CUCAAAGGGGAUUGUCUAUUGUAACUUUUAGACAUGAACCAGGAAUUCCUCGUAAUCUCUGGUCACCAACCA-GAAUGAAUAUGUCCCUGCCCUUUGUACACACCGCCCGUCGCUACUACUGAUUGGAUGGUUAAG-------------------------------------------------------------------------------------------------------------------------------------
>EU710909_1_Convolutriloba_retrogemma_isolate_CONre
-----------------------------------------------------------------------------------------------------------------------------------------------------------------------------------------------------------------------------------------------------------------------------------------------------------------------------------------------------------------------------------------------------------------------------------------------------------------------------------------------------------------UGUUUUNUUAAUCAAGAACGAAAGUCAGAGUAUUGAAGAGGAU----UACCCUCGUAACUCUACCACUAAACUAUACCAACCUACAAUUUGUCAAAGUCGUCAU---GACUUGGC-AAGAGUUAACCGGGAAACCAA-AGUUUAUUGGUUCCGGGGGAAGUAUGGUUGCAAAAUCGAAACUUAAAGGAAUUGACGGAAGGGCACCACCAGGAGUGGAGCCUGCGGCUUAAUUUGACUCAACACGGGAAAACUCACCCGGUCCAGACAUCUUAAGGAUUGACAGAUUGAAUAUCUUUCAUGAUUAUAUGGGCGGUGGUGCAUGGCCGUUCUUAGUUAGUGGAGUGAUCUGUCUGGUUAAUUCCGAUAACGAACGAGAUCUUCUCC--AUCUAAAU----------------------------------------ACUUCUUAGAGGAACUAUGCGGAAUUAA--AUACCGCAGAG-AAGUGAGGCUAUAACAGGUCUGUGAUGCCCUUAGAUGUUCUGGACUGCACGCGCGCUACACUGUGUACUAAUAUG--------AGACCUUUGUCCGAAAUGGACUGGGCAAUCC-------------AUGAA-----------CUUCAAGGGGAUCGUCUGUUGUAACUUGCAGACGUGAACCAGGAAUUCCUAGUACUUAUGAGUCAACAACUC-AAGGGAUUACGUCCCUGCCCUUUGUACACACCGCCCGUCGCUACUACUGAUUGGAUAGUUAAG-------------------------------------------------------------------------------------------------------------------------------------
>FN552044_1_Convolutriloba_longifissura_partial_18S
--------------------------------------------------------------------------------------------------------------------------------------------------------------------------------------------------------------------------------------------------------------------------------------------ACCCUGAGAAAAUUAGAGUGUUCAAAGCAUCCUUUGGGA-UCGAAUAAUAAAGCAUGGAAUAAUGGAGAAUGACG-------------------------CUGAGUGCGGUAAUGAUUGAAAGGAACAGACGGGGGCAUUUGUAUUGCUACGUUAGAGGUGAAAUUCUUGGAUCGUGGCAAGACAAACUACUGCGAAAGCAUUUGCCAAGAAUGUUUUCAUUAAUCAAGAACGAAAGUCAGAGUAUUGAAGAGGAU----UACCCUCGUAAUUCUGACCAUAAACUAUACCAACCUACAAUUUGUCAAAGUCUACAU---GACUUGGC-AAGAGUUAACCGGGAAACCAA-AGUUUAUUGGUUCCGGGGGAAGUAUGGUUGCAAAAUCGAAACUUAAAGGAAUUGACGGAAGGGCACCACCAGGAGUGGAGCCUGCGGCUUAAUUUGACUCAACACGGGAAAACUCACCCGGUCCAGACAUCUUAAGGAUUGACAGAUUGAAUAUCUUUCAUGAUUAUAUGGGCGGUGGUGCAUGGCCGUUCUUAGUUAGUGGAGUGAUCUGUCUGGUUAAUUCCGAUAACGAACGAGAUCUUCUCC--AUCUAAAU----------------------------------------ACUUCUUAGAGGAACUAUGCGGAAUUAA--AUACCGCAGAG-AAGUGAGGCUAUAACAGGUCUGUGAUGCCCUUAGAUGUUCUGGACUGCACGCGCGCUACACUGUGUACUAAUAUG--------AGACCUUUGUCCGAAAUGGACUGGGCAAUCC-------------UUGAA-----------CUUCAAGGGGAUCGUCUGUUGUAACUUGCAGACGUGAACCAGGAAUUCCUAGUACUUAUGAGUCAACAACUC-AAGGGAUUACGUCCCUGCCCUUUGUACACACCGCCCGUCGCUACUACUGAUUGGAUAGUUAAG-------------------------------------------------------------------------------------------------------------------------------------
>EU710906_1_Convolutriloba_hastifera_isolate_CONhas
----------------------------------------------------------------------------------------------------------------------------------------------------------------------------------------------------------------------------------------------------------------------------------------------------------------------------------------------------------------------------------------------------------------------------------------------------------------------------------------------------------------UGUUUUCAUUAAUCAAGAACGAAAGUCAGAGUAUUGAAGAGGAU----UACCCUCGUAAUUCUGACCAUAAACUAUACCAACCUACAAUUUGUCAAAGUCGUACU---GACUUGGC-AAGAGUUAACCGGGAAACCAA-AGUUUAUUGGUUCCGGGGGAAGUAUGGUUGCAAAAUCGAAACUUAAAGGAAUUGACGGAAGGGCACCACCAGGAGUGGAGCCUGCGGCUUAAUUUGACUCAACACGGGAAAACUCACCCGGUCCAGACAUCUUAAGGAUUGACAGAUUGAAUAUCUUUCAUGAUUAUAUGGGCGGUGGUGCAUGGCCGUUCUUAGUUAGUGGAGUGAUCUGUCUGGUUAAUUCCGAUAACGAACGAGAUCUUCUCC--AUCUAAAU----------------------------------------ACUUCUUAGAGGAACUAUGCGGAAUUAA--AUACCGCAGAG-AAGUGAGGCUAUAACAGGUCUGUGAUGCCCUUAGAUGUUCUGGACUGCACGCGCGCUACACUGUGUACUAAUAUG--------AGACCUUUGUCCGAAAUGGACUGGGCAAUCC-------------UUGAA-----------CUUCAAGGGGAUCGUCUGUUGUAACUUGCAGACGUGAACCAGGAAUUCCUAGUACUUAUGAGUCAACAACUC-AAGGGAUUACGUCCCUGCCCUUUGUACACACCGCCCGUCGCUACUACUGAUUGGAUAGUUAAG-------------------------------------------------------------------------------------------------------------------------------------
>AY078365_Anaperus_gardineri_18S_ribosomal_RNA_gene,_partial_sequence
--------------------------------------------------------------------------------------------------------------------------------------------------------------------------------------------------------------------------------------------------------------------------------------------TCTTTGAGTAAATTAGAGTGTTCAAAGCGTCCTTTGGGA-TTGAATAATAAAGCATGGAATAATGGAGAATGACT-------------------------CACTATGCGGTAATCATTAAAAGGCACAGTCGGGGGCATTTGTATTGGTACGTTAGAGGTAAATTCTT-----------------------------------------GAATGTTTTCATTAAT-AAAGACGAAAGTTAGAGTATTGAAGAGGAT----TACCCTCGTAATTCTAACCATAAACTATACCAACTTACGATTTGTCAAAGTCCAATT---GACTTGGC-AAGAATTAACCGGGAAACCAA-AGTTTATTGGTTCCGGGGGAAGTATGGTTGCAAAATCGAAACTTAAAGGAATTGACGGAAGGGCACCACCAGGAGTGGAGCCTGCGGCTTAATTTGACTCAACACGGGAAAACTCACCAGGTCCAGACATTTTAAGGATTGACAGATTGAATATCTTTCACGATTATATGGGCGGTGGTGCATGGCCGTTCTTAGTTAGTGGAGTGATCTGTCTGGTTAATTCCGATAACGAACGAGATCTCACCC--ATTTAAAT----------------------------------------ATTCCTTAAAGGAACCATGCGGGATATA--ATACCGCAAGG-AAGTGAGGCTATAACAGGTCTGTGATGCCCTTAGATGTCCTGGACCGCACGCGCGCTACACTGTACACTAGAATG--------AAATCCTTGACCGATAAGGTCCGGGTAATCA-------------CGAAA-----------CATAACGGGGATCGGCTCTTGTAATTAGTAGCCGTGAACCAGGAATTCCTCGTAATCTGAAGTCAACAACTT-CAATGATTACGTCCCTGCCCTTTGTACACACCGCCCGTCGCTACTACTGATTGGACGATTAAG-------------------------------------------------------------------------------------------------------------------------------------
>FN552036_1_Amphiscolops_bermudensis_partial_18S_rR
--------------------------------------------------------------------------------------------------------------------------------------------------------------------------------------------------------------------------------------------------------------------------------------------ACUUUGAGAAAAUUAGAGUGCUCAAAGCGUCCUUUGGGA-UUGAAUAUUAAAGCAUGGGAUAAUGGAGAAUGACGC------------------------UGAAUUGCGGUAAUGAUUAAAAGGAACAGACGGGGGCAUUUGUAUUGCUACGUUAGAGGUGAAAUUCUUGGAUCGUAGCAAGACAAACUACUGCGAAAGCAUUUGCCAAGAAUGUUUUCAUUAAUCAAGAACGAAAGUUAGAGUAUUGAAGAGGAU----UACCCUCGUAAUUCUAACCUUAAACGAUACCAUCUUACGACUUGUCAAAGUCCUAUA---GACUUGGC-AAGGAUUAACCGGGAAACCAA-AGAUUAUUGGUUCCGGGGGAAGUAUGGUUGCAAAAUCGAAACUUAAAGGAAUUGACGGAAGGGCACCACCAGGAGUGGAGCCUGCGGCUUAAUUUGACUCAACACGGGAAAACUCACCAGGUCCAGACAUCUUAAGGAUUGACAGAUUGAAUCUCUUUCAUAAUUAAAUGGGCGGUGGUGCAUGGCCGUUCUUAGUUAGUGGAGUGAUUUGUCUGGUUAAUUCCGAUAACGAACGAGAUCUCUCCC--AUUUUAAU----------------------------------------ACUUCUUAGAGGGACCACGCAGAAUAUA--AUACUGCGAGG-AAGUGAGAUUAUAACAGGUCUGUGAUGCCCUUAGAUGUUCUGGACCGCACGCGCGCUACACUGCACUUUUAAUAA--------GAUCCCUUGACCGGCAUGGCUUGGGUAAUCC-------------GUAAA-----------CAUUAAGGGGAUCGACUAUUGUAACUAGUAGUCGUGAACCAGGAAUUCCUAGUAAGUAGGAGUCAACAACUC-CACUGAUUAUGUCCCUGCCCUUUGUACACACCGCCCGUCGCUACUACUGAUUGGAUGGUUAAG-------------------------------------------------------------------------------------------------------------------------------------
>FR837691_1_Daku_woorimensis_partial_18S_rRNA_gene
--------------------------------------------------------------------------------------------------------------------------------------------------------------------------------------------------------------------------------------------------------------------------------------------AAUUUGAGUAAAUUAGAGUGUUCAAAGCGACCUUUGGGU-UUGAAUAAUAAAGCAUGUGAUUAGGGAGGAAGACUG------------------------CUUGAGAUGGUAAUGAUUAAAAGGAACAGUCGGGGGCACUUGUAUUGCUACGCUAGAGGUGAAAUUCUUGGACCGUAGCAAGACAAACUACAGCGAAAGCAUUUGCCAAGAAUGUUUUCAUUAAUCAAGAACGAAAGUUAGAGUAUUGAAGAGGAU----UACCCUCGUAAUUCUAACCAUAAACGAUACCUACUUACGAUUUGUCAAAGUCCCAUC---GACUUGGC-AAGGAUUAUCCGGGAAACCAA-AGUUAAUUGGCUCCGGGGGAAGUAUGGUUGCAAAAUCGAAACUUAAAGGAAUUGACGGAAGGGCACCACCAGGAGUGGAGCCUGCGGCUUAAUUUGACUCAACACGGGAAAACUCACCAGGUCCAGACAUUGUAAGGAUUGACAGAUUGAUUAUCUUUCAUGAUUCCAUGGGUGGUGGUGCAUGGCCGUUCUUAGUUAGUGGAGUGAUCUGUCUGGUUAAUUCCGAUAACGAACGAGAUCCUAACC--AUCUAACU----------------------------------------ACUUCUUAGAGGAACAAUGCGGAAUAA---AUACCGCAGGG-AAGUGGGGCUAUAACAGGUCUGUGAUGCCCUUAGAUGUCCUGGGCCGCACGCGCGCUACAAUGAAAGCUAUACUG--------AAUACCUUGUCCGAAGCGGUCAGGGUAAUCA-------------CCCAA-----------CAUAAUUGGGAUGGAUUAUUGUAAUUAGUAGUCCUGAACGAGGAAUUCCUAGUACCUACUUGUCAUCAGCAA-GAAGGAUUACGUCCCUGCCCUUUGUACACACCGCCCGUCGCUACUACUGAUUGGAUGGGUAAG-------------------------------------------------------------------------------------------------------------------------------------
>AJ845243_1_Philocelis_karlingi_partial_18S_rRNA_ge
--------------------------------------------------------------------------------------------------------------------------------------------------------------------------------------------------------------------------------------------------------------------------------------------AAUUUGAAUAAAUUAGAGUGUYCAAAGCGACCUUUGGGA-AAGCAUAAUAAAGCAUGUGAUAGAGGAGGAAGACUG------------------------CGAGGGAUGGUAAUGAUUGAAAGGAACAGGCGGGGGCAUUUGUAUUGCUACGUUAGAGGUGAAAUUCUUGGAUCGUGGCAAGACAAACUAAAGCGAAAGCAUCUGCCAAGCAUGUUUUCAUUAAUCAAGAACGAAAGUUAGAGUAUUGAAGAGGAU----UACCCUCGUAAUUCUAACCAUAAACGAUACCUACUUACGAUUUGUCAAAGUCCUGUC---GACCUGAC-AAGGAUUAUCCGGGAAACCAA-AGUUCAUUGGCUCCGGGGGAAGUAUGGUUGCAAAAUCGAAACUUAAAGGAAUUGACGGAAGGGCACCACCAGGAGUGGAGCCUGCGGCUUAAUUUGACUCAACACGGGGAAACUCACCAGGUCCAGACAUUGUAAGGAUUGACAGAUUGAAUAUCUUUCAUGAUUCCAUGGGUGGUGGUGCAUGGCCGUUCUUAGUUAGUGGAGUGAUCUGUCUGGUUAAUUCCGAUAACGAACGAGAUCCUGGCC--AUUUAAAU----------------------------------------ACUUCUUAGAGGAACAAUGUGGAAUAUA--CUACCACAGGG-AAGUGGGGCUAUAACAGGUCUGUGAUGCCCUUAGAUGUCCUGGGCUGCACGCGCGCUACACUGGAUGCUGGAUUG--------AUAACCUUGUCCGAAAUGGUCCGGGUAAUCA-------------CCUAA-----------CAUAAUUGGGAUGGAUUAUUGUAACUAGUAGUCCUGAACGAGGAAUUCCUAGUAAGUCCCAGUCAACAGCUG-GACUGAUUACGUCCCUGCCCUUUGUACACACCGCCCGUCGCUACUACUGAUUGGAUGUUUAAG-------------------------------------------------------------------------------------------------------------------------------------
>AJ845244_1_Mecynostomum_auritum_partial_18S_rRNA_g
--------------------------------------------------------------------------------------------------------------------------------------------------------------------------------------------------------------------------------------------------------------------------------------------ACCUUGAGUAAAUUAGAGUGCUCAAAGCAUGC--CAGGA-AUGAAUAAUAAAGCAUGGAAUAAUGGAGGAGGCCCU------------------------GGUGUUGCAGUAAUGAUUGAAAGGAACAGUCGGGGGCAUUUGUAUUGCUACGUUAGAGGUGAAAUUCUUGGAUCGUGGCAAGACAAACUACUGCGAAAGCAUUUGCCAAGAAUGUUUUCAUUAAUCAAGAACGAAAGUCAGAGCAUUGAAGAGGAU----UACCCUCGUAAUUCUGACCAUAAACGAUACCAACUUACGAUUUGUCAAAGUCCUACU---GACUUGGC-AAGGAUUAACCGGGAAACCAA-AGUCUUUUGGUUCCGGGGGAAGUAUGGUUGCAAAAUCGAAACUUAAAGGAAUUGACGGAAGGGCACCACCAGGAGUGGAGCCUGCGGCUUAAUUUGACUCAACACGGGAAAACUCACCAGGUCCAGACAUCGAAAGGAUUGACAGAUUGAAUAUCUUUCAUGAUUCAAUGGGUGGUGGUGCAUGGCCGUUCUUAGUUAGUGGAGUGAUCUGUCUGGUUAAUUCCGAUAACGAACGAGAUCCUAGCC--AUUUAAAU----------------------------------------AUUUCUUAGAGGAACUAUGCGGAAUAUA--AUACCGCAAGG-AAGUGGGGCUAUAACAGGUCUGUGAUGCCCUUAGAUGUCCUGGGCUGCACGCGCGCUACACUAGAUGCUAGAAUG--------AUUACCUGGUCCGAGAUGGUCCGGGUAACCA-------------CGAAA-----------UAUGAUUGGAAUAGACUCUUGUAACUAGUAGUCUUGAACGAGGAAUUCCUAGUAAUUUGAUGUCAACAACAU-CUGUGAUUACGUCCCUGCCCUUUGUACACACCGCCCGUCGCUACUACUGAUUGGAUGAUUAAG-------------------------------------------------------------------------------------------------------------------------------------
>MZ518796_1_Childia_gracilis_isolate_UJ11_074_small
--------------------------------------------------------------------------------------------------------------------------------------------------------------------------------------------------------------------------------------------------------------------------------------------ACCUUGAGUAAAUUAGAGUGCUCAAAGCAAGC-UUAUGA-UUGAAUAAUAAAGCAUGGAAUAAUGGAGGAGGCCCU------------------------GGAGUAGCAGUAAUGAUUAAAAGGAACAGUCGGGGGUAUUUGUAUUGCUACGUUAGAGGUGAAAUUCUUGGAUCGUGGCAAGACAAACUAACGCGAAGGCAUUUACCAAGAAUGUUUUCAUUAAUCAAGAACGAAAGUCAGAGCAUUGAAGAGGAU----UACCCUCGUAAUUCUGACCAUAAACGAUACCAACUUACGAUUUGUCAAAGUCCAUUU---GACUUGGC-AAGGAUUAACCGGGAAACCAA-AGUUUUUUGGCUCCGGGGGAAGUAUGGUUGCAAAAUCGAAACUUAAAGGAAUUGACGGAAGGGCACCACCAGGAGUGGAGCCUGCGGCUUAAUUUGACUCAACACGGGAAAACUCACCAGGUCCAGACAUCGAAAGGAUUGACAGAUUGAAUAUCUUUCAUGAUUCAAUGGGUGGUGGUGCAUGGCCGUUCUUAGUUAGUGGAGUGAUCUGUCUGGUUAAUUCCGAUAACGAACGAGAUCCUAACC--AUUUAAAU----------------------------------------ACUUCUUAGAGGAACUAUGCGGAAUAUA--AUACCGCAAGG-AAGUGGGGCUAUAACAGGUCUGUGAUGCCCUUAGAUGUCCUGGGCUGCACGCGCGCUACACUGGGUACAAUAGUG--------AUAACCUAGUCCGAGAAGGUCCGGGUAACCA-------------CCAAA-----------UAUGAUUGGGAUAGACUCUUGUAACUAGUAGUCUUGAACGAGGAAUUCCUAGUAAUUUCAAGUCAACAACUU-GUGUGAUUACGUCCCUGCCCUUUGUACACACCGCCCGUCGCUACUACUGAUUGGAUGAUUAAG-------------------------------------------------------------------------------------------------------------------------------------
>FR837688_1_Childia_trianguliferum_partial_18S_rRNA
--------------------------------------------------------------------------------------------------------------------------------------------------------------------------------------------------------------------------------------------------------------------------------------------ACCUUGAGUAAAUUAGAGUGCUCAAAGCAAGC-UUUUGA-UUGAAUAAUAAAGCAUGGAAUAAUGGAGGAGGCCCU------------------------GGAGUAGCAGUAAUGGUUAAAAGGAACAGUCGGGGGUAUUUGUAUUGCUACGUUAGAGGUGAAAUUCUUGGAUCGUGGCAAGACAAACUAACGCGAAGGCAUUUACCAAGAAUGUUUUCAUUAAUCAAGAACGAAAGUCAGAGCAUUGAAGAGGAU----UACCCUCGUAAUUCUGACCAUAAACGAUACCAACUUACGAUUUGUCAAAGUCCAUUU---GACUUGGC-AAGGAUUAACCGGGAAACCAA-AGUUUUUUGGCUCCGGGGGAAGUAUGGUUGCAAAAUCGAAACUUAAAGGAAUUGACGGAAGGGCACCACCAGGAGUGGAGCCUGCGGCUUAAUUUGACUCAACACGGGAAAACUCACCGGGUCCAGACAUCGAAAGGAUUGACAGAUUGAAUAUCUUUCAUGAUUCAAUGGGUGGUGGUGCAUGGCCGUUCUUAGUUAGUGGAGUGAUCUGUCUGGUUAAUUCCGAUAACGAACGAGAUCCUAGCC--AUUUAAAU----------------------------------------ACUUCUUAGAGGAACUAUGCGGAAUAUA--AUACCGCAAGG-AAGUGGGGCUAUAACAGGUCUGUGAUGCCCUUAGAUGUCCUGGGCUGCACGCGCGCUACACUGGGUACAAUAGUG--------AUAACCUAGUCCGAGAAGGUCCGGGUAACCA-------------CCAAA-----------UAUGAUUGGGAUAGACUCUUGUAACUAGUAGUCUUGAACGAGGAAUUCCUAGUAAUAUCAAGUCAACAACUU-GUGUGAUUACGUCCCUGCCCUUUGUACACACCGCCCGUCGCUACUACUGAUUGGAUGAUUAAG-------------------------------------------------------------------------------------------------------------------------------------
>FR837683_1_Childia_macroposthium_partial_18S_rRNA
--------------------------------------------------------------------------------------------------------------------------------------------------------------------------------------------------------------------------------------------------------------------------------------------ACCUUGAGUAAAUUAGAGUGCUCAAAGCAAGC-UUAUGA-UUGAAUAAUAAAGCAUGGAAUAAUGGAGGAGGCCCU------------------------GGAGUAGCAGUAAUGGUUAAAAGGAACAGUCGGGGGUAUUUGUAUUGCUACGUUAGAGGUGAAAUUCUUGGAUCGUGGCAAGACAAACUAAAGCGAAGGCAUUUACCAAGAAUGUUUUCAUUAAUCAAGAACGAAAGUCAGAGCAUUGAAGAGGCU----UACCCUCGUAAUUCUGACCAUAAACGAUACCAACUUACGAUUUGUCAAAGUCCUUUU---GACUUGGC-AAGGAUUAACCGGGAAACCAA-AGUUUUUUGGCUCCGGGGGAAGUAUGGUUGCAAAAUCGAAACUUAAAGGAAUUGACGGAAGGGCACCACCAGGAGUGGAGCCUGCGGCUUAAUUUGACUCAACACGGGAAAACUCACCAGGUCCAGACAUCGAAAGGAUUGACAGAUUGAAUAUCUUUCAUGAUUCAAUGGGUGGUGGUGCAUGGCCGUUCUUAGUUAGUGGAGUGAUCUGUCUGGUUAAUUCCGGUAACGAACGAGAUCCUAGCC--AUUUAAAU----------------------------------------ACUUCUUAGAGGAACUAUGCGGAAUAUA--AUACCGCAAGG-AAGUGGGGCUAUAACAGGUCUGUGAUGCCCUUAGAUGUCCUGGGCUGCACGCGCGCUACACUGAGUACAUGUGUG--------AUAACCUAGUCCGAAAUGGUCCGGGUAACCA-------------CCAAA-----------UAUGAUUGGGAUAGACUAUUGUAACUAGUAGUCUUGAACGAGGAAUUCCUAGUAAUUUCAAGUCAACAACUU-GUGUGAUUACGUCCCUGCCCUUUGUACACACCGCCCGUCGCUACUACUGAUUGGAUGAUUAAG-------------------------------------------------------------------------------------------------------------------------------------
>AF102897_1_Philomecynostomum_lapillum_18S_ribosoma
--------------------------------------------------------------------------------------------------------------------------------------------------------------------------------------------------------------------------------------------------------------------------------------------ACCUUGAGUAAAUUAGAGUGUUCAAGGCAACCCUCGGGU-UUGAACAAUAAAGCAUGGAAUAAUGGAGGAUGACCU------------------------GGGGAUGCGGUAAUGAUUGAAAGGAACAGUCGGGGGCAUUCGUAUUGCUACGUUAGAGGUGAAAUUCUUGGAUCGUGGCAAGACGAACUACUGCGAAAGCAUUUGCCAAGAAUGUUUUCAUUAAUCAAGAACGAAAGUCAGAGCAUUGAAGAGGAU----UACCCUCGUAAUUCUGACCAUAAACGAUACCGACUUACGAUUUGUCAAAGUCCUGCU---GACUUGUC-AAGGAUUAACCGGAAAACCAA-AGUUUWUGGGUUCCGGGGGAAGUAUGGUUGCAAARUCGAAACUUAAAGGAAUUGACGGAAGGGCACCACCAGGRGUGGAGCCUGCGGCUUAAUUUGACUCAACACGGGRAAYCUCACCMGGUCCAGACAYYGWRAGGAUUGACAGAUUGAAUAUCUUUCWUGAUUCRRUGGGUGGUGGUGCAUGGCCGUUCUUAGUURGUGGAGYGAUCUGUCUGGUUAAUUCCGWUAACGAACGAGAUCCCGGCC--AUUUAAAU----------------------------------------ACUUCUUAAAGGAACUAUGCGGAACGC---AUACCGCAAGG-AAGUGGGGCUAUAACAGGUCUGUGAUGCCCUUAGAUGUCCUGGACUGCACGCGCGCUACACUGAAUGCUAGUGUG--------AGUACCUUGUCCGAAAUGGUCUGGGUAAUCA-------------CAUAA-----------CAUUAUGGGAAUGGAGUAUUGUAAUUAGUACUCCUGAACGAGGAACCCCUCGUAAAUGCAAGUCAACAACUU-GAUUGAUUACGUCCCUGCCCUUUGUACACACCGCCCGUCGCUACUACUGAUCGGAUGGUUAAG-------------------------------------------------------------------------------------------------------------------------------------
>MZ518799_Faerlea_fragilis
--------------------------------------------------------------------------------------------------------------------------------------------------------------------------------------------------------------------------------------------------------------------------------------------ACCTTGAGTAAATTAGAGTGTTCAAGGCAACCCTCGGGT-TTGAACAATAAAGCATGGAATAATGGAGGATGACCT------------------------GGAGATGCGGTAATGATTGAAAGGAACAGTTGGGGGCATTCGTATTGCTACGTTAGAGGTGAAATTCTTGGATCGTGGCAAGACGAACTACTGCGAAAGCATTTGCCAAGAATGTTTTCATTAATCAAGAACGAAAGTCAGAGCATTGAAGAGGAT----TACCCTCGTAATTCTGACCATAAACGATACCGACTTACGATTTGTCAAAGTCCTGCT---GACTTGTC-AAGGATTAACCGGAAAACCAA-AGTTTTTTGGTTCCGGGGGAAGTATGGTTGCAAAATCGAAACTTAAAGGAATTGACGGAAGGGCACCACCAGGGGTGGAGCCTGCGGCTTAATTTGACTCAACACGGGAAAACTCACCAGGTCCAGACATCGAAAGGATTGACAGATTGAATATCTTTCATGATTCAATGGGTGGTGGTGCATGGCCGTTCTTAGTTAGTGGAGTGATCTGTCTGGTTAATTCCGATAACGAACGAGATCCCGGCC--ATTTAAAT----------------------------------------ACTTCTTAAAGGAACTATGCGGAACAC---ATACCGCAAGG-AAGTGGGGCTATAACAGGTCTGTGATGCCCTTAGATGTCCTGGACTGCACGCGCGCTACACTGAATACTATTGTG--------AATACCTTGTCCGAAATGGTCCGGGTAATCA-------------CATGA-----------CATTATGGGGATGGAGTATTGTAATTAGTACTCCTGAACGAGGAACCCCTCGTAAACACAAGTCAACAACTT-GATTGATTACGTCCCTGCCCTTTGTACACACCGCCCGTCGCTACTACTGATCGGATGGTTAAG-------------------------------------------------------------------------------------------------------------------------------------
>MZ518814_1_Proconvoluta_primitiva_isolate_UJ11_021
--------------------------------------------------------------------------------------------------------------------------------------------------------------------------------------------------------------------------------------------------------------------------------------------ACCUUGAGUAAAUUAGAGUGUUCAAGGCAACCCUCGGGU-UUGAACAAUAAAGCAUGGAAUAAUGGAGGAUGACCU------------------------GGGGAUGCGGUAAUGAUUGAAAGGAACAGUCGGGGGCAUUCGUAUUGCUACGUUAGAGGUGAAAUUCUUGGAUCGUGGCAAGACGAACUACUGCGAAAGCAUUUGCCAAGAAUGUUUUCAUUAAUCAAGAACGAAAGUCAGAGCAUUGAAGAGGAU----UACCCUCGUAAUUCUGACCAUAAACGAUACCGACUUACGAUUUGUCAAAGUCCUGCU---GACUUGUC-AAGGAUUAACCGGAAAACCAA-AGUUUUUUGGUUCCGGGGGAAGUAUGGUUGCAAAAUCGAAACUUAAAGGAAUUGACGGAAGGGCACCACCAGGGGUGGAGCCUGCGGCUUAAUUUGACUCAACACGGGAAAACUCACCAGGUCCAGACAUCGAAAGGAUUGACAGAUUGAAUAUCUUUCAUGAUUCAAUGGGUGGUGGUGCAUGGCCGUUCUUAGUUAGUGGAGUGAUCUGUCUGGUUAAUUCCGAUAACGAACGAGAUCCCGGCC--AUUUAAAU----------------------------------------ACUUCUUAAAGGAACUAUGCGGAACGC---AUACCGCAAGG-AAGUGGGGCUAUAACAGGUCUGUGAUGCCCUUAGAUGUCCUGGACUGCACGCGCGCUACACUGAAUGCUAAUGUG--------AGUACCUUGUCCGAAAUGGUCUGGGUAAUCA-------------CAUAA-----------CAUUAUGGGAAUGGAGUAUUGUAAUUAGUACUCCUGAACGAGGAACCCCUCGUAAACACAAGUCAACAACUU-GAUUGAUUACGUCCCUGCCCUUUGUACACACCGCCCGUCGCUACUACUGAUCGGAUGGUUAAG-------------------------------------------------------------------------------------------------------------------------------------
>MZ518798_Faerlea_sp
--------------------------------------------------------------------------------------------------------------------------------------------------------------------------------------------------------------------------------------------------------------------------------------------ACCTTGAGTAAATTAGAGTGTTCAAGGCAACCCTCGGGT-TTGAACAATAAAGCATGGAATAATGGAGGATGACCT------------------------GGGGATGCGGTAATGATTGAAAGGAACAGTCGGGGGCATTCGTATTGCTACGTTAGAGGTGAAATTCTTGGATCGTGGCAAGACGAACTACTGCGAAAGCATTTGCCAAGAATGTTTTCATTAATCAAGAACGAAAGTCAGAGCATTGAAGAGGAT----TACCCTCGTAATTCTGACCATAAACGATACCGACTTACGATTTGTCAAAGTCCTGCT---GACTTGTC-AAGGATTAACCGGAAAACCAA-AGTTTTTTGGTTCCGGGGGAAGTATGGTTGCAAAATCGAAACTTAAAGGAATTGACGGAAGGGCACCACCAGGGGTGGAGCCTGCGGCTTAATTTGACTCAACACGGGAAAACTCACCAGGTCCAGACATCGAAAGGATTGACAGATTGAATATCTTTCATGATTCAATGGGTGGTGGTGCATGGCCGTTCTTAGTTAGTGGAGTGATCTGTCTGGTTAATTCCGATAACGAACGAGATCCCGGCC--ATTTAAAT----------------------------------------ACTTCTTAAAGGAACTATGCGGAACGC---ATACCGCAAGG-AAGTGGGGCTATAACAGGTCTGTGATGCCCTTAGATGTCCTGGACTGCACGCGCGCTACACTGAATGCTAGTGTG--------AGTACCTTGTCCGAAATGGTCTGGGTAATCA-------------CATAA-----------CATTATGGGAATGGAGTATTGTAATTAGTACTCCTGAACGAGGAACCCCTCGTAAATGCAAGTCAACAACTT-GATTGATTACGTCCCTGCCCTTTGTACACACCGCCCGTCGCTACTACTGATCGGATGGTTAAG-------------------------------------------------------------------------------------------------------------------------------------
>MZ518801_Faerlea_sp_isolateUJ10067
--------------------------------------------------------------------------------------------------------------------------------------------------------------------------------------------------------------------------------------------------------------------------------------------ACCTTGAGTAAATTAGAGTGTTCAAAGCAACCCTCGGGT-TTGAACAATAAAGCATGGAATAATGGAGGACGATCG------------------------GGGCGTGCGGTAATGATTAAAAGGAACAGTCGGGGGCATTCGTATTGCTACGTTAGAGGTGAAATTCTTGGATCGTGGCAAGACGAACTACAGCGAAAGCATTTGCCAAGAATGTTTTCATTAATCAAGAACGAAAGTCAGAGCATTGAAGAGGCT----TACCCTCGTAATTCTGACCATAAACGATACCGACTTACGATTTGTCAAAGTCCTGCT---GACTTGTC-AAGTATTAACCGGAAAACCAA-AGTTTTTTGGTTCCGGGGGAAGTATGGTTGCAAAATCGAAACTTAAAGGAATTGACGGAAGGGCACCACCAGGGGTGGAGCCTGCGGCTTAATTTGACTCAACACGGGAAAACTCACCAGGTCCAGACATCGAAAGGATTGACAGATTGAATATCTTTCATGATTCAATGGGTGGTGGTGCATGGCCGTTCTTAGTTAGTGGAGTGATCTGTCTGGTTAATTCCGATAACGAACGAGATCCCGGCC--ATTTAAAT----------------------------------------ACTTCTTAAAGGAACTATGCGGAATGCA--ATACCGCAAGG-AAGTGGGGCTATAACAGGTCTGTGATGCCCTTAGATGTCCTGGACTGCACGCGCGCTACACTGAATGCTAATGTG--------AGTACCTTGTCCGAAATGGTCTGGGTAATCA-------------CATAA-----------CATTATGGGAATGGAGTCTTGTAATTAGTACTCCTGAACGAGGAACCCCTCGTAAATGCAAGTCAACAACTT-GATTGATTACGTCCCTGCCCTTTGTACACACCGCCCGTCGCTACTACTGATTGGATGGTTAAG-------------------------------------------------------------------------------------------------------------------------------------
>KF578483_1_Postaphanostoma_nilssoni_voucher_UJ12_0
--------------------------------------------------------------------------------------------------------------------------------------------------------------------------------------------------------------------------------------------------------------------------------------------ACCUUGAGUAAAUUAGAGUGUUCAAGGCAUCCUUUGGGA-UUGAAUAAUAAAGCAUGGAAUAAUGGAGGAAGACCU------------------------GGAGAUGCGGUAAUGAUUAAAAGGAACAGUCGGGGGCAUUUGUAUUGCUACGUUAGAGGUGAAAUUCUUGGAUCGUGGCAAGACAAACUACUGCGAAAGCAUUUGCCAAGAAUGUUUUCAUUAAUCAAGAACGAAAGUCAGAGCAUUGAAGAGGCU----UACCCUCGUAAUUCUGACCAUAAACGAUACCUACUUACGAUUUGUCAAAGUCCUGCU---GACUUGAC-AGGGAUUAACCGGAAAACCAA-AGUGUUUUGGCUCCGGGGGAAGUAUGGUUGCAAAAUCGAAACUUAAAGGAAUUGACGGAAGGGCACCACCAGGAGUGGAGCCUGCGGCUUAAUUUGACUCAACACGGGGAAACUCACCAGGUCCAGACAUCGAAAGGAUUGACAGAUUGAAUAUCUUUCAUGAUUCAAUGGGUGGUGGUGCAUGGCCGUUCUUAGUUAGUGGAGUGAUCUGUCUGGUUAAUUCCGAUAACGAACGAGAUCCUGGCC--AUUUAAAU----------------------------------------ACUUCUUAGAGGAACUAUGUGGAAGAU---AUACCACAAGG-AAGUGGGGCUAUAACAGGUCUGUGAUGCCCUUAGAUGUCCUGGGCUGCACGCGCGCUACACUGCAUGCUGAAGUG--------AGUACCUUGUCCGACACGGUCCGGGUAAUCA-------------CCUAA-----------CAUGAUGGGAAUGGACUCUUGUAAUUAGUAGUCCUGAACGAGGAAUUCCUAGUAAAUUCAAGUCAACAGCUU-GAUUGAUUAUGUCCCUGCCCUUUGUACACACCGCCCGUCGCUACUACUGAUUGGAUGAUUAAG-------------------------------------------------------------------------------------------------------------------------------------
>AY078377_Otocelis_sandara_18S_ribosomal_RNA_gene
--------------------------------------------------------------------------------------------------------------------------------------------------------------------------------------------------------------------------------------------------------------------------------------------ACUUUGAGUAAAUUAGAGUGUUCAAAGCAUCCUUUGGGA-UUGCAUAGUAAAGCAUGAAAUGAUGGAGAAAGCAGC------------------------AAAGGUGCGGUAAUGAUUAAAAGGAACAGUCGGGGGCAUUCGUAUUGCUACGUUAGAGGUAAAA-UCUUGGAUCG------------------------------------AUGUUUNCAUUAAUCAAGAACGAGAGUUAGAGUAUUGAAGAGGAU----UACCCUCGUAAUUCUAACCAUAAACGAUACCAACUUACGAUCUGGCGAAGUCCUAUU---GACAUGUC-AGGGAUUAACCGGAAAACCAA-AGUUUAUUGGCUCCGGGGGAAGUAUGGUUGCAAAAUCGAAACUUAAAGGAAUUGACGGAAGGGCACCACCAGGAGUGGAGCCUGCGGCUUAAUUUGACUCAACACGGGAAACCUCACCAGGUCCAGACAUAGCAAGGAUUGACAGACUGAAUCUUUUUCAUGAUUCCAUGGGUGGUGGUGCAUGGCCGUUCUUAGUUAGUGGAGUGAUCUGUCUGGUUAAUUCCGAUAACGAACGAGAUCCCGGCC--AUUUAAAU----------------------------------------ACUUCUUAGAGGAACUAUGUGGAAUAAG--CUACCACAGGG-AAGUGGGGCUAUAACAGGUCUGUGAUGCCCUUAGAUGUCCUGGGCCGCACGCGCGCUACACUGACUACUUGAUUG--------AGUACCUGGUCCGUAAUGGUCUGGGUAAUCA-------------CCUCA-----------CAUACUGGGGAUGAAUUGUUGUAAUUAUCAAUUCUGAACGAGGAAUUCCUAGUAAAUGCUUGUCAUCAGCAA-GGUUGAUUACGUCCCUGCCCUUUGUACACACCGCCCGUCGCUACUACUGAUUGGAUGUUUAAG-------------------------------------------------------------------------------------------------------------------------------------
>FR837690_1_Convoluta_convoluta_partial_18S_rRNA_ge
--------------------------------------------------------------------------------------------------------------------------------------------------------------------------------------------------------------------------------------------------------------------------------------------ACUUUGAAUAAAUUAGAGUGUUCAAAGCAUCCUUUGGGA-UUGAAUAAUAAAGCAUGGAAUAAUGGAGAAUGACG-------------------------CUGCUCAUGGUAAUGGUUAAAAGGAACGGACGGGGGCAUUAGUAUUGCUUGGGGAGAGGUGAAAUUCUUGGAUCCUAGCAAGACUAACUACUGCGAAAGCAUUUGCCCAGUACGUUUUCAUUAAUCAAGAACGAAAGUUAGAGUAUUGAAGAGGAU----UACCCUCGUAAUUCUAACCAUAAACUAUACCAACUUACGAUUCGCUGAAGUCGCUUA---GACUUGGC-GAGAAUUAACCGGGAAACCAA-AGUUUAUUGGUUCCGGGGGAAGUAUGGUUGCAAAAUUGAAACUUAAAGGAAUUGACGGAAGGGCACCACCAGGAGUGGAGCCUGCGGCUUAAUUUGACUCAACACGGGAAAACUUACCAGGUCCAGACAUCUUAAGGAUUGACAGAUUAAAUAUCUUUCAUGAUUAUAUGGGCGGUGGUGCAUGGCCGUUCUUAGUUAGUGGAGUGAUCUGUCUGCUUAAUUGCGAUAACGAACGAGAUCUCAUUC--AUUUAACU----------------------------------------ACUUCUUAGAGGGACAAUGCGGGAUAUA--AUACCGCAAGG-AAGUGAGGCUAUAACAGGUCUGUGAUGCCCUUAGAUGUUCUGGACUGCACGCGCGCUACAUUGAGCGUUUGAGAG--------UGAUCCUGGGCCGAAAUGGUCUGGGUAAUCA-------------CCAAA-----------AAUGGUGGGAAUCGUAUAUUGUAA-UAAUAUACGUGAACUUGGAAUUCCUCGUAAACAGGACUCAACAAGUC-CGCUGAUUACGUCCCUGCCCUUUGUACACACCGCCCGUCGCUACUACUGAUUGGACGGAUAAG-------------------------------------------------------------------------------------------------------------------------------------
>D83381_Convoluta_naikaiensis_DNA_for_18S_rRNA_par
--------------------------------------------------------------------------------------------------------------------------------------------------------------------------------------------------------------------------------------------------------------------------------------------ACUUUGAGUAAAUUAGAGUGUUCAAAGCAACCUUUGGGA-UUGCAUAAUAAAGCAUGGAAUAAUGGAGAAUGACC-------------------------UGUUGCUCGGUGAUGAUUGAAAGGAACAGGCGGGGGCAUUUGUAUUGCUACGUUAGAGGUGAAAUUCUUGGAUCGUGGCAAGACAAACUACUGCGAAAGCAUUUGCCAAGAAUGUUUUCAUUAAUCAAGAACGAAAGUUAGAGUAUUAAAGAGGAU----UACCCUCGUAAUUCUAACCAUAAACUUUACCAACUUACGAUUUGUCCCUGUCCCUCC---GACUGGGC-AAGAAUUAACCGGGAAACCAA-AGUUUAUUGGUUCCGGGGGAAGUAUGGUUGCAAAAUCGAAACUUAAAGGAAUUGACGGAAGGGCACCACCAGGAGUGGAGCCUGC-GCUUAAUUUGACUCAACACGGGGAAACUCACCAGGUCCAGACAUCUUAAGGAUUGACAGAUAGUAUACCUCUCAUAAUCAGAUGGGCGGUGGUGCAUGGCCGUUCUUAGUUAGUGGAGUGAUCUGUCUGGUUAAUUCCGAUAACGAACGAGAUCUUGGCC--AAUUAAAU----------------------------------------ACUUCUUAGAGGCACUGUUCCGAAUUAA--AUACGGAAAGG-AAGUGAGGCUAUAACAGGUCUGUGAUGCCCUUAGAUGUUCUGGACUGCACGCGCGCUACACUGUACUCUAGAGUG--------UGAACCUAAUCUAGAGAGGAUUGGGAAAUCA-------------CAGAA-----------UUUUGAGGGGAUCGUGCAUUGUAACUUUUGCACGUGAACCCGGAAUUCCUCGUAAAUGGAAGUCAACAACUU-CAUUGAUUACGUCCCUGCCCUUUGUACACA-CGCCCGUCGCUACUACUGAUUGGAUGGCAGAG-------------------------------------------------------------------------------------------------------------------------------------
>April2022_BlueCave_Host_25_i10
----------------------------------------------------------------------------AGGGCAAGTCTGGTGCCAGCAGCCGCGGTAATACCAGCCTCTACAAGCATATGCAAAAGTTGCTGCGTTTAAAAAGCTCATAGTTGGATCTGTTGACTGAGTTGCATAGACTGTTAGCTCTCTTCGGAGGCTTTCAGGTGAC--TTGGTCTCCTACCCGTTGCGAGTTTTTGCACTTAACTGTGTCGAATTCTCAAGACGGAGTATTTACTTTGAATAAATTAGAGTGTTCAAAGCATCCTTTGGGA-ATGAATAATAAAGCATGGAATAATGGAGGAAGACCCGCTCTTCAGTGT--TTGGTTAG-CGAAGATGCGGTAATGATTAAAAGGAACAGTCGGGGGCATTCATATTGCTACGTTAGAGGTGAAATTCTTGGATCGTGGCAAGATGAACTACTGCGAAAGCATTTGCCAAGAATGTTTTCATTAATCAAGAACGAAAGTCAGAGTATTGAAGAGGATTAGATACCCTCGTAATTCTGACCATAAACGATACCGACTTACGATTAGTCAAAGTCCTGCC--AGACTTGGCTGGGAGTTAACCGGAAAACCAA-AGTTTTTTGGCTCCGGGGGAAGTATGGTTGCAAAATCGAAACTTAAAGGAATTGACGGAAGGGCACCACCAGGAGTGGAGCCTGCGGCTTAATTTGACTCAACACGGGAAAACTCACCAGGTCCAGACATAATAAGGATTGACAGATTGAATATCTCTCATGATTCTATGGGTGGTGGTGCATGGCCGTTCTTAGTTAGTGGAGTGATCTGTCTGGTTAATTCCGATAACGAACGAGATCCTGGCC--ATTTAAATAGTTA------------TGTTGTCTAACATGACTTCAATAACTTCTTAGAGGAACTATGCGGAATAC---ATACCGCAATG-AAGTGGGGCTATAACAGGTCTGTGATGCCCTTAGATGTTCTGGGCCGCACGCGCGCTACACTGAATGCTACCACACGAC-GATACACCCTTGTCCGATACGGTCAGGGAAATCGTTTAAAAT--GCATTCTA-----------CGTGATGGGAATGGAGTATTGTAATTTGTACTCCTGAACGAGGAATTCCTAGTAATCGCAAGTCAACAGCTTGCAATGATTACGTCCCTGCCCTTTGTACACACCGCCCGTCGCTACTACTGATTGGATGGTTAAGCAAGAACTTCAAATACTTGCAGT---TTTGACTTCGGTTGA---GACAGCGAGTTGAAGAAGATCGAGCTTATTTGTCTAGAGGAAGTAAAAGTCGTAACAAGGTTTCCGTAGGTGAACCTGCGGAAGGA---
>April2022_Kabira_Host_11_i2_(reversed)
----------------------------------------------------------------------------TTATCAGGTCTGGTGCCAGCAGCCGCGGTAATACCAGCCTCTACAAGCATATGCAAAAGTTGCTGCGTTTAAAAAGCTCATAGTTGGATCTGTTGACTGAGTTGCATAGACTGTTAGCTCTCTTCGGAGGCTTTCAGGTGAC--TTGGTCTCCTACCCGTTGCGAGTTTTTGCACTTAACTGTGTCGAATTCTCAAGACGGAGTATTTACTTTGAATAAATTAGAGTGTTCAAAGCATCCTTTGGGA-ATGAATAATAAAGCATGGAATAATGGAGGAAGACCCGCTCTTCAGTGT--TTGGTTAG-CGAAGATGCGGTAATGATTAAAAGGAACAGTCGGGGGCATTCATATTGCTACGTTAGAGGTGAAATTCTTGGATCGTGGCAAGATGAACTACTGCGAAAGCATTTGCCAAGAATGTTTTCATTAATCAAGAACGAAAGTCAGAGTATTGAAGAGGATTAGATACCCTCGTAATTCTGACCATAAACGATACCGACTTACGATTAGTCAAAGTCCTGCC--AGACTTGGCTGGGAGTTAACCGGAAAACCAA-AGTTTTTTGGCTCCGGGGGAAGTATGGTTGCAAAATCGAAACTTAAAGGAATTGACGGAAGGGCACCACCAGGAGTGGAGCCTGCGGCTTAATTTGACTCAACACGGGAAAACTCACCAGGTCCAGACATAATAAGGATTGACAGATTGAATATCTCTCATGATTCTATGGGTGGTGGTGCATGGCCGTTCTTAGTTAGTGGAGTGATCTGTCTGGTTAATTCCGATAACGAACGAGATCCTGGCC--ATTTAAATAGTTA------------TGTTGTCTAACATGACTTCAATAACTTCTTAGAGGAACTATGCGGAATAC---ATACCGCAATG-AAGTGGGGCTATAACAGGTCTGTGATGCCCTTAGATGTTCTGGGCCGCACGCGCGCTACACTGAATGCTACCACACGAC-GATACACCCTTGTCCGATACGGTCAGGGAAATCGTTTAAAAT--GCATTCTA-----------CGTGATGGGAATGGAGTATTGTAATTTGTACTCCTGAACGAGGAATTCCTAGTAATCGCAAGTCAACAGCTTGCAATGATTACGTCCCTGCCCTTTGTACACACCGCCCGTCGCTACTACTGATTGGATGGTTAAGCAAGAACTTCAAATACTTGCAGT---TTTGACTTCGGTTGA---GACAGCGAGTTGAAGAAGATCGAGCTTATTTGTCTAGAGGAAGTAAAAGTCGTAACAAGGTTTCC------------------------
>April2022_Manzamo_Host_31_i14
---------------------------------------------------------------------TTATCAGNGGGCAAGTCTGGTGCCAGCAGCCGCGGTAATACCAGCCTCTACAAGCATATGCAAAAGTTGCTGCGTTTAAAAAGCTCATAGTTGGATCTGTTGACTGAGTTGCATAGACTGTTAGCTCTCTTCGGAGGCTTTCAGGTGAC--TTGGTCTCCTACCCGTTGCGAGTTTTTGCACTTAACTGTGTCGAATTCTCAAGACGGAGCATTTACTTTGAATAAATTAGAGTGTTCAAAGCATCCTTTGGGA-ATGAATAATAAAGCATGGAATAATGGAGGAAGACCCGCTCTTCAGTGT--TTGGTTAG-CGAAGATGCGGTAATGATTAAAAGGAACAGTCGGGGGCATTCATATTGCTACGTTAGAGGTGAAATTCTTGGATCGTGGCAAGATGAACTACTGCGAAAGCATTTGCCAAGAATGTTTTCATTAATCAAGAACGAAAGTCAGAGTATTGAAGAGGATTAGATACCCTCGTAATTCTGACCATAAACGATACCGACTTACGATTAGTCAAAGTCCTGCC--AGACTTGACTGGGAGTTAACCGGAAAACCAA-AGTTTTTTGGCTCCGGGGGAAGTATGGTTGCAAAATCGAAACTTAAAGGAATTGACGGAAGGGCACCACCAGGAGTGGAGCCTGCGGCTTAATTTGACTCAACACGGGAAAACTCACCAGGTCCAGACATTGTAAGGATTGACAGATTGAATATCTCTCATGATTCTATGGGTGGTGGTGCATGGCCGTTCTTAGTTAGTGGAGTGATCTGTCTGGTTAATTCCGATAACGAACGAGATCCTGGCC--ATTTAAATAGTTA------------TGTTGACTGCCATGTCTTCAATAACTTCTTAGAGGAACTATGCGGAATAT---ATACCGCAATG-AAGTGGGGCTATAACAGGTCTGTGATGCCCTTAGATGTCCTGGGCCGCACGCGCGCTACACTGAATACTACCACGCGAC-GATATACCCTTGTCCGAGGCGGTCAGGGAAATCGTTTAAAAG--GTGTTCAA-----------CGTGATGGGAATGGAGTATTGTAATTTGTACTCCTGAACGAGGAATTCCTAGTAATCGCAAGTCAACAGCTTGCAATGATTACGTCCCTGCCCTTTGTACACACCGCCCGTCGCTACTACTGATTGGACGGTTAAGCAAGAACTTCAAATACTTGCAGT---TTTGACTTCGGTTGA---GACAGCGAGTTGAAGAAGATCGAGCTTATTTGTCTAGAGGAAGTAAAAGTCGTAACAAGGTTTCCGTAGGTGAACCTGCGGAAGGATCA
>April2022_Manzamo_Host_36_i15_(reversed)
----------------------------------------------------------------------------GGGGCAAGTCTGGTGCCAGCAGCCGCGGTAATACCAGCCTCTACAAGCATATGCAAAAGTTGCTGCGTTTAAAAAGCTCATAGTTGGATCTGTTGACTGAGTTGCATAGACTGTTAGCTCTCTTCGGAGGCTTTCAGGTGAC--TTGGTCTCCTACCCGTTGCGAGTTTTTGCACTTAACTGTGTCGAATTCTCAAGACGGAGCATTTACTTTGAATAAATTAGAGTGTTCAAAGCATCCTTTGGGA-ATGAATAATAAAGCATGGAATAATGGAGGAAGACCCGCTCTTCAGTGT--TTGGTTAG-CGAAGATGCGGTAATGATTAAAAGGAACAGTCGGGGGCATTCATATTGCTACGTTAGAGGTGAAATTCTTGGATCGTGGCAAGATGAACTACTGCGAAAGCATTTGCCAAGAATGTTTTCATTAATCAAGAACGAAAGTCAGAGTATTGAAGAGGATTAGATACCCTCGTAATTCTGACCATAAACGATACCGACTTACGATTAGTCAAAGTCCTGCC--AGACTTGACTGGGAGTTAACCGGAAAACCAA-AGTTTTTTGGCTCCGGGGGAAGTATGGTTGCAAAATCGAAACTTAAAGGAATTGACGGAAGGGCACCACCAGGAGTGGAGCCTGCGGCTTAATTTGACTCAACACGGGAAAACTCACCAGGTCCAGACATTGTAAGGATTGACAGATTGAATATCTCTCATGATTCTATGGGTGGTGGTGCATGGCCGTTCTTAGTTAGTGGAGTGATCTGTCTGGTTAATTCCGATAACGAACGAGATCCTGGCC--ATTTAAATAGTTA------------TGTTGACTGCCATGTCTTCAATAACTTCTTAGAGGAACTATGCGGAATAT---ATACCGCAATG-AAGTGGGGCTATAACAGGTCTGTGATGCCCTTAGATGTCCTGGGCCGCACGCGCGCTACACTGAATACTACCACGCGAC-GATATACCCTTGTCCGAGGCGGTCAGGGAAATCGTTTAAAAG--GTGTTCAA-----------CGTGATGGGAATGGAGTATTGTAATTTGTACTCCTGAACGAGGAATTCCTAGTAATCGCAAGTCAACAGCTTGCAATGATTACGTCCCTGCCCTTTGTACACACCGCCCGTCGCTACTACTGATTGGACGGTTAAGCAAGAACTTCAAATACTTGCAGT---TTTGACTTCGGTTGA---GACAGCGAGTTGAAGAAGATCGAGCTTATTTGTCTAGAGGAAGTAAAAGTCGTAACAAGGTTTCCGTAGGTGAACCTGCGGAAGG----
>April2022_Manzamo_Host_29_i12_(reversed)
TTTAAACGCATTTAGGTGACACTATAGAAGTGTGTATCGCTCGAGGGATCCGAATTCAGGAGGTAAAAACCATGATAGGGCAAGTCTGGTGCCAGCAGCCGCGGTAATACCAGCCTCCACAAGCATATGCAAAAGTTGCTGCGTTTAAAAAGCTCATAGTTGGATCTGTTGATTGAGTTGCATAGACTGTTAGTACGCTTCGGCGGCTTTCAGGTGAC--TTGATCTCCTACCCGTTGCGAGTTTTTGCACTTAACTGTGTCGAATTCTCAAGACGGAGAATTTACTTTGAATAAATTAGAGTGTTCAAAGCATCCTTTGGGA-ATGAATAATAAAGCATGGAATAATGGAGGAAGACCTGCTCTTCAGTG----CGGTTAG-CGAAGATGCGGTAATGATTAAAAGGAACAGTCGGGGGCATTCATATTGCTACGTTAGAGGTGAAATTCTTGGATCGTGGCAAGATGAACTACTGCGAAAGCATTTGCCAAGAATGTTTTCATTAATCAAGAACGAAAGTTAGAGTATTGAAGAGGATTAGATACCCTCGTAATTCTAACCATAAACGATACCGACTTACGATTAGTCAAAGTCCTGAC--TGACTTGACTGGGAGTTAACCGGAAAACCAA-AGTTTTTTGGCTCCGGGGGAAGTATGGTTGCAAAATCGAAACTTAAAGGAATTGACGGAAGGGCACCACCAGGAGTGGAGCCTGCGGCTTAATTTGACTCAACACGGGAAAACTCACCAGGTCCAGACATCGTAAGGATTGACAGATTGAATATCTCTCATGATTCTATGGGTGGTGGTGCATGGCCGTTCTTAGTTAGTGGAGTGATCTGTCTGGTTAATTCCGATAACGAACGAGATCCTGGCC--ATTTAAATAGTTC------------TGTTGACTAA-ATGTCTTCAGTAACTTCTTAGAGGAACTATGCGGAATAC---ATACCGCAGGG-AAGTGGGGCTATAACAGGTCTGTGATGCCCTTAGATGTCCTGGGCCGCACGCGCGCTACACTGATTACTACCACACGAC-GATCTACCCTTGTCCGATACGGTCAGGGAAATCGTTCAAAAT--GTGATCAA-----------CATGATGGGAATGGAGTATTGTAATTTGTACTCCTGAACGAGGAATTCCTAGTAATCGCAAGTCAACAGCTTGCAATGATTACGTCCCTGCCCTTTGTACACACCGCCCGTCGCTACTACTGATTGGACGGTTAAGCAAGAACTTCAAATACTTGCAGT---TTCGACTTCGGTTGA---GACAGTGAGTTGAAGAAGATCGAGCTTATTTGTCTAGAGGAAGTAAAAGTCGTAACAAGGTTTCCGTAGGTGAACCTGCGGAAGG----
>April2022_Manzamo_Host_30_i13_(reversed)
------------------------------------------------------------------------------------------------------------------------------------------------------------------------------------------------------------------------------------------------------------------------------------------------------------------------------------------------------------------------------------------------------------------------------------------------------------------------------------------------------------------------------------------------------------------------------------------------------------------------------------------------------------------------------------------------------------------------------------------------GGCTTAATTTGACTCAACACGGGAAAACTCACCAGGTCCAGACATAATAAGGATTGACAGATTGAATATCTCTCATGATTCTATGGGTGGTGGTGCATGGCCGTTCTTAGTTAGTGGAGTGATCTGTCTGGTTAATTCCGATAACGAACGAGATCTTGGCC--ATTTAAATAGAGA------------GATTGACTTTAATGTCATTATGAACTTCTTAGAGGAACTATGCGGAATAC---ATACCGCACGG-AAGTGAGGCTATAACAGGTCTGTGATGCCCTTAGATGTTCTGGGCCGCACGCGCGCTACACTAAATACTACTATACGAC-CTTTGGCCCTTGTCCGTCATGGTCAGGGAAATCGGTCTAATGTATAGTTGAA-----------TATGATGGGAATGAACTATTGTAATTTGTAGTTCTGAACGAGGAATTCCTAGTAATCGCTAGTCAACAACTAGCAATGATTACGTCCCTGCCCTTTGTACACACCGCCCGTCGCTACTACTGATTGGGTGTTTAAGCAAGATATTCGGAAACTCGCAGT---TTTGGCTTCGGCTGG---GACCGTGAGTAGAAGAGAATCGAGCTTATCTGCCTAGAGGAAGTAAAAGTCGTAACAAGGTTTCCGTAGGTGAACCTGCGGAAGG----
>April2022_Manzamo_Host_37_i16_(reversed)
----------------------------------------------------------------------------KGGGCAAGTCTGGTGCCAGCAGCCGCGGTAATACCAGCCTCTACAAGCATATGCAAAAGTTGCTGCGTTTAAAAAGCTCATAGTTGGATCTGTCGATGGAATTGCATATACTGTTCATACTCTACGGAGGTGTTCAGGTGAT--TCTGTCTTCTTCCTACCGAGGATTATTGCACTTAACTGTGTTGATAGTTCGAGGTCGAAGATTTACTTTGAATAAATTAGAGTGCTCAAAGCATCCTTTGGGATTTGAATAAGAAAGCATGGAATAATGGAGGATGACCCGCCTACAAGTGC--TTGGTTAGCGTAGTGCGTGGTAATGATTAAAAGGAACAGTCGGGGGCATTTGTATTGCTGCGTTAGAGGTGAAATTCTTGGATCGTAGCAAGACAAACTACTGCGAAAGCATTTGCCAAGAATGTTTTCATTAATCAAGAACGAAAGTCAAAGTATTGAAGAGGATTAGATACCCTCGTAATTTTGACCATAAACGATACCTACTTACGATTTGTCAAAGTCCTACT-AAGACTTGGCAAGGAGTTAACCGGAAAACCAA-AGTTCTTTGGCTCCGGGGGAAGTATGGTTGCAAAATCGAAACTTAAAGGAATTGACGGAAGGGCACCACCAGGAGTGGAGCCTGCGGCTTAATTTGACTCAACACGGGAAAACTCACCAGGTCCAGACATCTTAAGGATTGACAGATTGAATATCTCTCATGATTACATGGGTGGTGGTGCATGGCCGTTCTTAGTTAGTGGAGTGATCTGTCTGGTTAATTCCGATAACGAACGAGATCTTGGCC--ATTTAAATAGTTA------------AAGCTAGCTACGTCTAGTTGTTAACTTCTTAGAGGAACTACGCGGAACAC---ATACCGCGAGG-AAGTGAGGCTATAACAGGTCTGTGATGCCCTTAGATGTTCTGGGCCGCACGCGCGCTACACTGAATACTACCATACGA--CTGTGACCCTTGTCCGCTAAGGTCAGGGAAATCGGTCTAATGTATGGTTGAA-----------CATGATGGGAATGAACTATTGTAACTTGTAGTTCTGAACGAGGAATTCCTAGTAATCGCTAGTCAACAACTAGCTATGATTACGTCCCTGCCCTTTGTACACACCGCCCGTCGCTACTACTGATTGGGTTTTTAAGCAAGAATCTCGGAACCTTGCAGT---TTTGTCTCCGGATGA---AACAGTGAGTGGAAGAGAATCGAGCTTATTTGCCTAGAGGAAGTAAAAGTCGTAACAAGGTTTCCGTAGGTGAACCTGCGGAAGG----
>April2022_Odo_Host_62_i18_(reversed)
----------------------------------------------------------------------------AGGGCAAGTCTGGTGCCAGCAGCCGCGGTAATACCAGCCTTCACAAGCGTATGCAAAAGTTGCTGCGTTTAAAAAGCTCATAGTTGGATCTGTTTGGGCGTAGTGGCACATCTGGCCCCCGTAAGGGGTGTTCAGCGCTATT-CCCATCCTTCGCATCGAAGAAGCAGTTTGCACTTAATTGTGACGAACTGTGGAAACGGTGTTTTCACTTTGAGTAAATTAGAGTGTTCAAAGCGTCCTTTGGGATGTGAATAATAAAGCATGGAATAAAGGAGAATGACCTGCGTGTCGAATGATGCCGGTGG-CTGGCATGCGGTGATGATTGAAAGGAACAGCCGGGGGCATTTGTATTGCTACGTTAGAGGTGAAATTCTTGGATCGTGGCAAGACAAACTACTGCGAAAGCATTTGCCAAGAATGTTTTCATTAATCAAGAACGAAAGTTAGAGTATTGAAGAGGATTAGATACCCTCGTAATTCTAACCATAAACTATACCAACTTACGATTTGCTGAAGTCCAATT--TGACTTAGCAAGGAATTAACCGGGAAACCAA-AGTTTATTGGTTCCGGGGGAAGTATGGTTGCAAAATTGAAACTTAAAGGAATTGACGGAAGGGCACCACCAGGAGTGGAGCCTGCGGCTTAATTTGACTCAACACGGGAAAGCTCACCAGGTCCAGACATCTTAAGGATTGACAGATTGAATCTCTTTCACGATCATATGGGCGGTGGTGCATGGCCGTTCTTAGTTAGTGGAGTGATCTGTCTGCTTAATTGCGATAACGAACGAGATCTCTTCC--ATCTAACTAGTGG------------TGTATACCTTAGAGTATACACAGACTTCTTAGAGGGACTATGGGGAATATA--ATACCCCAAGTGAAGTGAGGCTATAACAGGTCTGTGATGCCCTTAGATGTTCTGGACTGCACGCGCGCTACACTGTACACTTATAAAGTGAGCTTTGAGCCTTGGCCTAAATGGTCGGGGTAATCA-------------CCAAAAAGTGTTGGACCTTAAAGGGGATCGTCCATTGTGACTTGTGGATGTGAACCAGGAATTCCTAGTACTCTGGAGTCACCAACTCCAAGGGATTATGTCCCTGCCCTTTGTACACACCGCCCGTCGCTACTACTGATTGGGTGGTTAAGCAAGGACTTCGGAACCTTCTGAC---TGATGCTTCGGTTGA---TGTCGGGAGCGGATGAGGATCAAGCTTAACTGTCTAGAGGAAGTAAAAGTCGTAACAAGGTTTCCGTAGGTGAACCTGCGGAAGG----
>October2022_Kabira_Host__63_i54
------------------------------------------------------------------------------------------------------------------------------------------------------------------------------------------------------------------------------------------------------------------------------------GTGTTTTCACTTTGAGTAAATTAGAGTGTTCAAAGCGTCCTTTGGGATGTGAATAATAAAGCATGGAATAAAGGAGAATGACCTGCGTGTCGAATGATGCCGGTGG-CTGGCATGCGGTGATGATTGAAAGGAACAGCCGGGGGCATTTGTATTGCTACGTTAGAGGTGAAATTCTTGGATCGTGGCAAGACAAACTACTGCGAAAGCATTTGCCAAGAATGTTTTCATTAATCAAGAACGAAAGTTAGAGTATTGAAGAGGATTAGATACCCTCGTAATTCTAACCATAAACTATACCAACTTACGATTTGCTGAAGTCCAATT--TGACTTAGCAAGGAATTAACCGGGAAACCAA-AGTTTATTGGTTCCGGGGGAAGTATGGTTGCAAAATTGAAACTTAAAGGAATTGACGGAAGGGCACCACCAGGAGTGGAGCCTGCGGCTTAATTTGACTCAACACGGGAAAGCTCACCAGGTCCAGACATCTTAAGGATTGACAGATTGAATCTCTTTCACGATCATATGGGCGGTGGTGCATGGCCGTTCTTAGTTAGTGGAGTGATCTGTCTGCTTAATTGCGATAACGAACGAGATCTCTTCC--ATCTAACTAGTGG------------TGTATACCTTAGAGTGTACACAGACTTCTTAGAGGGACTATGGGGAATATA--ATACCCCAAGTGAAGTGAGGCTATAACAGGTCTGTGATGCCCTTAGATGTTCTGGACTGCACGCGCGCTACACTGTACACTTATAAAGTGAGCTGTGAGCCTTGGCCTAAATGGTCGGGGTAATCA-------------CCAAAAAGTGTTGGACCTTAAAGGGGATCGTCCATTGTGACTTGTGGATGTGAACCAGGAATTCCTAGTACTCTGGAGTCACCAACTCCAAGGGATTATGTCCCTGCCCTTTGTACACACCGCCCGTCGCTACTACTGATTGGG---------------------------------------------------------------------------------------------------------------------------------------------
>October2022_Kabira_Host_16_i35
------------------------------------------------------------------------------------------------------------------------------------------------------------------------------------------------------------------------------------------------------------------------------------GTGTTTTCACTTTGAGTAAATTAGAGTGTTCAAAGCGTCCTTTGGGATGTGAATAATAAAGCATGGAATAAAGGAGAATGACCTGCGTGTCGAATGATGCCGGTGG-CTGGCATGCGGTGATGATTGAAAGGAACAGCCGGGGGCATTTGTATTGCTACGTTAGAGGTGAAATTCTTGGATCGTGGCAAGACAAACTACTGCGAAAGCATTTGCCAAGAATGTTTTCATTAATCAAGAACGAAAGTTAGAGTATTGAAGAGGATTAGATACCCTCGTAATTCTAACCATAAACTATACCAACTTACGATTTGCTGAAGTCCAATT--TGACTTAGCAAGGAATTAACCGGGAAACCAA-AGTTTATTGGTTCCGGGGGAAGTATGGTTGCAAAATTGAAACTTAAAGGAATTGACGGAAGGGCACCACCAGGAGTGGAGCCTGCGGCTTAATTTGACTCAACACGGGAAAGCTCACCAGGTCCAGACATCTTAAGGATTGACAGATTGAATCTCTTTCACGATCATATGGGCGGTGGTGCATGGCCGTTCTTAGTTAGTGGAGTGATCTGTCTGCTTAATTGCGATAACGAACGAGATCTCTTCC--ATCTAACTAGTGG------------TGTATACCTTAGAGTGTACACAGACTTCTTAGAGGGACTATGGGGAATATA--ATACCCCAAGTGAAGTGAGGCTATAACAGGTCTGTGATGCCCTTAGATGTTCTGGACTGCACGCGCGCTACACTGTACACTTATAAAGTGAGCTGTGAGCCTTGGCCTAAATGGTCGGGGTAATCA-------------CCAAAAAGTGTTGGACCTTAAAGGGGATCGTCCATTGTGACTTGTGGATGTGAACCAGGAATTCCTAGTACTCTGGAGTCACCAACTCCAAGGGATTATGTCCCTGCCCTTTGTACACACCGCCCGTCGCTACTACTGATTGGG---------------------------------------------------------------------------------------------------------------------------------------------
>October2022_Kabira_Host_14_i34
---------------------------------------------------------------------------------------------------------------------------------------------------------------------------------------------------------------------------------------------------------------------------GTGGAAACGGTGTTTTCACTTTGAGTAAATTAGAGTGTTCAAAGCGTCCTTTGGGATGTGAATAATAAAGCATGGAATAAAGGAGAATGACCTGCGTGTCGAATGATGCCGGTGG-CTGGCATGCGGTGATGATTGAAAGGAACAGCCGGGGGCATTTGTATTGCTACGTTAGAGGTGAAATTCTTGGATCGTGGCAAGACAAACTACTGCGAAAGCATTTGCCAAGAATGTTTTCATTAATCAAGAACGAAAGTTAGAGTATTGAAGAGGATTAGATACCCTCGTAATTCTAACCATAAACTATACCAACTTACGATTTGCTGAAGTCCAATT--TGACTTAGCAAGGAATTAACCGGGAAACCAA-AGTTTATTGGTTCCGGGGGAAGTATGGTTGCAAAATTGAAACTTAAAGGAATTGACGGAAGGGCACCACCAGGAGTGGAGCCTGCGGCTTAATTTGACTCAACACGGGAAAGCTCACCAGGTCCAGACATCTTAAGGATTGACAGATTGAATCTCTTTCACGATCATATGGGCGGTGGTGCATGGCCGTTCTTAGTTAGTGGAGTGATCTGTCTGCTTAATTGCGATAACGAACGAGATCTCTTCC--ATCTAACTAGTGG------------TGTATACCTTAGAGTGTACACAGACTTCTTAGAGGGACTATGGGGAATATA--ATACCCCAAGTGAAGTGAGGCTATAACAGGTCTGTGATGCCCTTAGATGTTCTGGACTGCACGCGCGCTACACTGTACACTTATAAAGTGAGCTGTGAGCCTTGGCCTAAATGGTCGGGGTAATCA-------------CCAAAAAGTGTTGGACCTTAAAGGGGATCGTCCATTGTGACTTGTGGATGTGAACCAGGAATTCCTAGTACTCTGGAGTCACCAACTCCAAGGGATTATGTCCCTGCCCTTTGTACACACCGCCCGTCGCTACTACTGATTGGG---------------------------------------------------------------------------------------------------------------------------------------------
>October2022_Kabira_Host_42_i49
-----------------------------------------------------------------------------------------------------------------------------------------------------------------------------------------------------------------------------------------------------------------------------------GGTGTTTTCACTTTGAGTAAATTAGAGTGTTCAAAGCGTCCTTTGGGATGTGAATAATAAAGCATGGAATAAAGGAGAATGACCTGCGTGTCGAATGATGCCGGTGG-CTGGCATGCGGTGATGATTGAAAGGAACAGCCGGGGGCATTTGTATTGCTACGTTAGAGGTGAAATTCTTGGATCGTGGCAAGACAAACTACTGCGAAAGCATTTGCCAAGAATGTTTTCATTAATCAAGAACGAAAGTTAGAGTATTGAAGAGGATTAGATACCCTCGTAATTCTAACCATAAACTATACCAACTTACGATTTGCTGAAGTCCAATT--TGACTTAGCAAGGAATTAACCGGGAAACCAA-AGTTTATTGGTTCCGGGGGAAGTATGGTTGCAAAATTGAAACTTAAAGGAATTGACGGAAGGGCACCACCAGGAGTGGAGCCTGCGGCTTAATTTGACTCAACACGGGAAAGCTCACCAGGTCCAGACATCTTAAGGATTGACAGATTGAATCTCTTTCACGATCATATGGGCGGTGGTGCATGGCCGTTCTTAGTTAGTGGAGTGATCTGTCTGCTTAATTGCGATAACGAACGAGATCTCTTCC--ATCTAACTAGTGG------------TGTATACCTTAGAGTGTACACAGACTTCTTAGAGGGACTATGGGGAATATA--ATACCCCAAGTGAAGTGAGGCTATAACAGGTCTGTGATGCCCTTAGATGTTCTGGACTGCACGCGCGCTACACTGTACACTTATAAAGTGAGCTGTGAGCCTTGGCCTAAATGGTCGGGGTAATCA-------------CCAAAAAGTGTTGGACCTTAAAGGGGATCGTCCATTGTGACTTGTGGATGTGAACCAGGAATTCCTAGTACTCTGGAGTCACCAACTCCAAGGGATTATGTCCCTGCCCTTTGTACACACCGCCCGTCGCTACTACTGATTGGG---------------------------------------------------------------------------------------------------------------------------------------------
>October2022_Kabira_Host_13_i33
----------------------------------------------------------------------------------------------------------------------------------------------------------------------------------------------------------------------------------------------------------------------------GTGGAACGGTGTTTTCACTTTGAGTAAATTAGAGTGTTCAAAGCGTCCTTTGGGATGTGAATAATAAAGCATGGAATAAAGGAGAATGACCTGCGTGTCGAATGATGCCGGTGG-CTGGCATGCGGTGATGATTGAAAGGAACAGCCGGGGGCATTTGTATTGCTACGTTAGAGGTGAAATTCTTGGATCGTGGCAAGACAAACTACTGCGAAAGCATTTGCCAAGAATGTTTTCATTAATCAAGAACGAAAGTTAGAGTATTGAAGAGGATTAGATACCCTCGTAATTCTAACCATAAACTATACCAACTTACGATTTGCTGAAGTCCAATT--TGACTTAGCAAGGAATTAACCGGGAAACCAA-AGTTTATTGGTTCCGGGGGAAGTATGGTTGCAAAATTGAAACTTAAAGGAATTGACGGAAGGGCACCACCAGGAGTGGAGCCTGCGGCTTAATTTGACTCAACACGGGAAAGCTCACCAGGTCCAGACATCTTAAGGATTGACAGATTGAATCTCTTTCACGATCATATGGGCGGTGGTGCATGGCCGTTCTTAGTTAGTGGAGTGATCTGTCTGCTTAATTGCGATAACGAACGAGATCTCTTCC--ATCTAACTAGTGG------------TGTATACCTTAGAGTGTACACAGACTTCTTAGAGGGACTATGGGGAATATA--ATACCCCAAGTGAAGTGAGGCTATAACAGGTCTGTGATGCCCTTAGATGTTCTGGACTGCACGCGCGCTACACTGTACACTTATAAAGTGAGCTGTGAGCCTTGGCCTAAATGGTCGGGGTAATCA-------------CCAAAAAGTGTTGGACCTTAAAGGGGATCGTCCATTGTGACTTGTGGATGTGAACCAGGAATTCCTAGTACTCTGGAGTCACCAACTCCAAGGGATTATGTCCCTGCCCTTTGTACACACCGCCCGTCGCTACTACTGA--------------------------------------------------------------------------------------------------------------------------------------------------
>October2022_Kabira_Host_23_i40
---------------------------------------------------------------------------------------------------------------------------------------------------------------------------------------------------------------------------------------------------------------------------TGTGGAACGGTGTTTTCACTTTGAGTAAATTAGAGTGTTCAAAGCGTCCTTTGGGATGTGAATAATAAAGCATGGAATAAAGGAGAATGACCTGCGTGTCGAATGATGCCGGTGG-CTGGCATGCGGTGATGATTGAAAGGAACAGCCGGGGGCATTTGTATTGCTACGTTAGAGGTGAAATTCTTGGATCGTGGCAAGACAAACTACTGCGAAAGCATTTGCCAAGAATGTTTTCATTAATCAAGAACGAAAGTTAGAGTATTGAAGAGGATTAGATACCCTCGTAATTCTAACCATAAACTATACCAACTTACGATTTGCTGAAGTCCAATT--TGACTTAGCAAGGAATTAACCGGGAAACCAA-AGTTTATTGGTTCCGGGGGAAGTATGGTTGCAAAATTGAAACTTAAAGGAATTGACGGAAGGGCACCACCAGGAGTGGAGCCTGCGGCTTAATTTGACTCAACACGGGAAAGCTCACCAGGTCCAGACATCTTAAGGATTGACAGATTGAATCTCTTTCACGATCATATGGGCGGTGGTGCATGGCCGTTCTTAGTTAGTGGAGTGATCTGTCTGCTTAATTGCGATAACGAACGAGATCTCTTCC--ATCTAACTAGTGG------------TGTATACCTTAGAGTGTACACAGACTTCTTAGAGGGACTATGGGGAATATA--ATACCCCAAGTGAAGTGAGGCTATAACAGGTCTGTGATGCCCTTAGATGTTCTGGACTGCACGCGCGCTACACTGTACACTTATAAAGTGAGCTGTGAGCCTTGGCCTAAATGGTCGGGGTAATCA-------------CCAAAAAGTGTTGGACCTTAAAGGGGATCGTCCATTGTGACTTGTGGATGTGAACCAGGAATTCCTAGTACTCTGGAGTCACCAACTCCAAGGGATTATGTCCCTGCCCTTTGTACACACCGCCCGTCGCTACTACTGATTGGG---------------------------------------------------------------------------------------------------------------------------------------------
>October2022_Kabira_Host_43_i50
----------------------------------------------------------------------------------------------------------------------------------------------------------------------------------------------------------------------------------------------------------------------------GTGGAACGGTGTTTTCACTTTGAGTAAATTAGAGTGTTCAAAGCGTCCTTTGGGATGTGAATAATAAAGCATGGAATAAAGGAGAATGACCTGCGTGTCGAATGATGCCGGTGG-CTGGCATGCGGTGATGATTGAAAGGAACAGCCGGGGGCATTTGTATTGCTACGTTAGAGGTGAAATTCTTGGATCGTGGCAAGACAAACTACTGCGAAAGCATTTGCCAAGAATGTTTTCATTAATCAAGAACGAAAGTTAGAGTATTGAAGAGGATTAGATACCCTCGTAATTCTAACCATAAACTATACCAACTTACGATTTGCTGAAGTCCAATT--TGACTTAGCAAGGAATTAACCGGGAAACCAA-AGTTTATTGGTTCCGGGGGAAGTATGGTTGCAAAATTGAAACTTAAAGGAATTGACGGAAGGGCACCACCAGGAGTGGAGCCTGCGGCTTAATTTGACTCAACACGGGAAAGCTCACCAGGTCCAGACATCTTAAGGATTGACAGATTGAATCTCTTTCACGATCATATGGGCGGTGGTGCATGGCCGTTCTTAGTTAGTGGAGTGATCTGTCTGCTTAATTGCGATAACGAACGAGATCTCTTCC--ATCTAACTAGTGG------------TGTATACCTTAGAGTGTACACAGACTTCTTAGAGGGACTATGGGGAATATA--ATACCCCAAGTGAAGTGAGGCTATAACAGGTCTGTGATGCCCTTAGATGTTCTGGACTGCACGCGCGCTACACTGTACACTTATAAAGTGAGCTGTGAGCCTTGGCCTAAATGGTCGGGGTAATCA-------------CCAAAAAGTGTTGGACCTTAAAGGGGATCGTCCATTGTGACTTGTGGATGTGAACCAGGAATTCCTAGTACTCTGGAGTCACCAACTCCAAGGGATTATGTCCCTGCCCTTTGTACACACCGCCCGTCGCTACTACTGATTGGG---------------------------------------------------------------------------------------------------------------------------------------------
>October2022_Kabira_Host_24_i41
----------------------------------------------------------------------------------------------------------------------------------------------------------------------------------------------------------------------------------------------------------------------------GTGGAACGGTGTTTTCACTTTGAGTAAATTAGAGTGTTCAAAGCGTCCTTTGGGATGTGAATAATAAAGCATGGAATAAAGGAGAATGACCTGCGTGTCGAATGATGCCGGTGG-CTGGCATGCGGTGATGATTGAAAGGAACAGCCGGGGGCATTTGTATTGCTACGTTAGAGGTGAAATTCTTGGATCGTGGCAAGACAAACTACTGCGAAAGCATTTGCCAAGAATGTTTTCATTAATCAAGAACGAAAGTTAGAGTATTGAAGAGGATTAGATACCCTCGTAATTCTAACCATAAACTATACCAACTTACGATTTGCTGAAGTCCAATT--TGACTTAGCAAGGAATTAACCGGGAAACCAA-AGTTTATTGGTTCCGGGGGAAGTATGGTTGCAAAATTGAAACTTAAAGGAATTGACGGAAGGGCACCACCAGGAGTGGAGCCTGCGGCTTAATTTGACTCAACACGGGAAAGCTCACCAGGTCCAGACATCTTAAGGATTGACAGATTGAATCTCTTTCACGATCATATGGGCGGTGGTGCATGGCCGTTCTTAGTTAGTGGAGTGATCTGTCTGCTTAATTGCGATAACGAACGAGATCTCTTCC--ATCTAACTAGTGG------------TGTATACCTTAGAGTGTACACAGACTTCTTAGAGGGACTATGGGGAATATA--ATACCCCAAGTGAAGTGAGGCTATAACAGGTCTGTGATGCCCTTAGATGTTCTGGACTGCACGCGCGCTACACTGTACACTTATAAAGTGAGCTGTGAGCCTTGGCCTAAATGGTCGGGGTAATCA-------------CCAAAAAGTGTTGGACCTTAAAGGGGATCGTCCATTGTGACTTGTGGATGTGAACCAGGAATTCCTAGTACTCTGGAGTCACCAACTCCAAGGGATTATGTCCCTGCCCTTTGTACACACCGCCCGTCGCTACTACTGATTGGGTGGTTAAGCAAGA--------------------------------------------------------------------------------------------------------------------------------
>October2022_Kabira_Host_36_i46
----------------------------------------------------------------------------------------------------------------------------------------------------------------------------------------------------------------------------------------------------------------------------GTGGAACGGTGTTTTCACTTTGAGTAAATTAGAGTGTTCAAAGCGTCCTTTGGGATGTGAATAATAAAGCATGGAATAAAGGAGAATGACCTGCGTGTCGAATGATGCCGGTGG-CTGGCATGCGGTGATGATTGAAAGGAACAGCCGGGGGCATTTGTATTGCTACGTTAGAGGTGAAATTCTTGGATCGTGGCAAGACAAACTACTGCGAAAGCATTTGCCAAGAATGTTTTCATTAATCAAGAACGAAAGTTAGAGTATTGAAGAGGATTAGATACCCTCGTAATTCTAACCATAAACTATACCAACTTACGATTTGCTGAAGTCCAATT--TGACTTAGCAAGGAATTAACCGGGAAACCAA-AGTTTATTGGTTCCGGGGGAAGTATGGTTGCAAAATTGAAACTTAAAGGAATTGACGGAAGGGCACCACCAGGAGTGGAGCCTGCGGCTTAATTTGACTCAACACGGGAAAGCTCACCAGGTCCAGACATCTTAAGGATTGACAGATTGAATCTCTTTCACGATCATATGGGCGGTGGTGCATGGCCGTTCTTAGTTAGTGGAGTGATCTGTCTGCTTAATTGCGATAACGAACGAGATCTCTTCC--ATCTAACTAGTGG------------TGTATACCTTAGAGTGTACACAGACTTCTTAGAGGGACTATGGGGAATATA--ATACCCCAAGTGAAGTGAGGCTATAACAGGTCTGTGATGCCCTTAGATGTTCTGGACTGCACGCGCGCTACACTGTACACTTATAAAGTGAGCTGTGAGCCTTGGCCTAAATGGTCGGGGTAATCA-------------CCAAAAAGTGTTGGACCTTAAAGGGGATCGTCCATTGTGACTTGTGGATGTGAACCAGGAATTCCTAGTACTCTGGAGTCACCAACTCCAAGGGATTATGTCCCTGCCCTTTGTACACACCGCCCGTCGCTACTACTGATTGGGTGGTTAAGCAA----------------------------------------------------------------------------------------------------------------------------------
>October2022_Kabira_Host_41_i48
------------------------------------------------------------------------------------------------------------------------------------------------------------------------------------------------------------------------------------------------------------------------------------GTGTTTTCACTTTGAGTAAATTAGAGTGTTCAAAGCGTCCTTTGGGATGTGAATAATAAAGCATGGAATAAAGGAGAATGACCTGCGTGTCGAATGATGCCGGTGG-CTGGCATGCGGTGATGATTGAAAGGAACAGCCGGGGGCATTTGTATTGCTACGTTAGAGGTGAAATTCTTGGATCGTGGCAAGACAAACTACTGCGAAAGCATTTGCCAAGAATGTTTTCATTAATCAAGAACGAAAGTTAGAGTATTGAAGAGGATTAGATACCCTCGTAATTCTAACCATAAACTATACCAACTTACGATTTGCTGAAGTCCAATT--TGACTTAGCAAGGAATTAACCGGGAAACCAA-AGTTTATTGGTTCCGGGGGAAGTATGGTTGCAAAATTGAAACTTAAAGGAATTGACGGAAGGGCACCACCAGGAGTGGAGCCTGCGGCTTAATTTGACTCAACACGGGAAAGCTCACCAGGTCCAGACATCTTAAGGATTGACAGATTGAATCTCTTTCACGATCATATGGGCGGTGGTGCATGGCCGTTCTTAGTTAGTGGAGTGATCTGTCTGCTTAATTGCGATAACGAACGAGATCTCTTCC--ATCTAACTAGTGG------------TGTATACCTTAGAGTGTACACAGACTTCTTAGAGGGACTATGGGGAATATA--ATACCCCAAGTGAAGTGAGGCTATAACAGGTCTGTGATGCCCTTAGATGTTCTGGACTGCACGCGCGCTACACTGTACACTTATAAAGTGAGCTGTGAGCCTTGGCCTAAATGGTCGGGGTAATCA-------------CCAAAAAGTGTTGGACCTTAAAGGGGATCGTCCATTGTGACTTGTGGATGTGAACCAGGAATTCCTAGTACTCTGGAGTCACCAACTCCAAGGGATTATGTCCCTGCCCTTTGTACACACCGCCCGTCGCTACTACTGATTGGGTGGTTAAGC------------------------------------------------------------------------------------------------------------------------------------
>October2022_Kabira_Host_18_i36
---------------------------------------------------------------------------------------------------------------------------------------------------------------------------------------------------------------------------------------------------------------------------TGTGGAACGGTGTTTTCACTTTGAGTAAATTAGAGTGTTCAAAGCGTCCTTTGGGATGTGAATAATAAAGCATGGAATAAAGGAGAATGACCTGCGTGTCGAATGATGCCGGTGG-CTGGCATGCGGTGATGATTGAAAGGAACAGCCGGGGGCATTTGTATTGCTACGTTAGAGGTGAAATTCTTGGATCGTGGCAAGACAAACTACTGCGAAAGCATTTGCCAAGAATGTTTTCATTAATCAAGAACGAAAGTTAGAGTATTGAAGAGGATTAGATACCCTCGTAATTCTAACCATAAACTATACCAACTTACGATTTGCTGAAGTCCAATT--TGACTTAGCAAGGAATTAACCGGGAAACCAA-AGTTTATTGGTTCCGGGGGAAGTATGGTTGCAAAATTGAAACTTAAAGGAATTGACGGAAGGGCACCACCAGGAGTGGAGCCTGCGGCTTAATTTGACTCAACACGGGAAAGCTCACCAGGTCCAGACATCTTAAGGATTGACAGATTGAATCTCTTTCACGATCATATGGGCGGTGGTGCATGGCCGTTCTTAGTTAGTGGAGTGATCTGTCTGCTTAATTGCGATAACGAACGAGATCTCTTCC--ATCTAACTAGTGG------------TGTATACCTTAGAGTGTACACAGACTTCTTAGAGGGACTATGGGGAATATA--ATACCCCAAGTGAAGTGAGGCTATAACAGGTCTGTGATGCCCTTAGATGTTCTGGACTGCACGCGCGCTACACTGTACACTTATAAAGTGAGCTGTGAGCCTTGGCCTAAATGGTCGGGGTAATCA-------------CCAAAAAGTGTTGGACCTTAAAGGGGATCGTCCATTGTGACTTGTGGATGTGAACCAGGAATTCCTAGTACTCTGGAGTCACCAACTCCAAGGGATTATGTCCCTGCCCTTTGTACACACCGCCCGTCGCTACTACTG---------------------------------------------------------------------------------------------------------------------------------------------------
>October2022_Kabira_Host_33_i45_(reversed)
-------------------------------------------------------------------------------------------------------------------------------------------------------------------------------------------------------------------------------------------------------------------------ACTGTGGAACGGTGTTTTCACTTTGAGTAAATTAGAGTGTTCAAAGCGTCCTTTGGGATGTGAATAATAAAGCATGGAATAAAGGAGAATGACCTGCGTGTCGAATGATGCCGGTGG-CTGGCATGCGGTGATGATTGAAAGGAACAGCCGGGGGCATTTGTATTGCTACGTTAGAGGTGAAATTCTTGGATCGTGGCAAGACAAACTACTGCGAAAGCATTTGCCAAGAATGTTTTCATTAATCAAGAACGAAAGTTAGAGTATTGAAGAGGATTAGATACCCTCGTAATTCTAACCATAAACTATACCAACTTACGATTTGCTGAAGTCCAATT--TGACTTAGCAAGGAATTAACCGGGAAACCAA-AGTTTATTGGTTCCGGGGGAAGTATGGTTGCAAAATTGAAACTTAAAGGAATTGACGGAAGGGCACCACCAGGAGTGGAGCCTGCGGCTTAATTTGACTCAACACGGGAAAGCTCACCAGGTCCAGACATCTTAAGGATTGACAGATTGAATCTCTTTCACGATCATATGGGCGGTGGTGCATGGCCGTTCTTAGTTAGTGGAGTGATCTGTCTGCTTAATTGCGATAACGAACGAGATCTCTTCC--ATCTAACTAGTGG------------TGTATACCTTAGAGTGTACACAGACTTCTTAGAGGGACTATGGGGAATATA--ATACCCCAAGTGAAGTGAGGCTATAACAGGTCTGTGATGCCCTTAGATGTTCTGGACTGCACGCGCGCTACACTGTACACTTATAAAGTGAGCTGTGAGCCTTGGCCTAAATGGTCGGGGTAATCA-------------CCAAAAAGTGTTGGACCTTAAAGGGGATCGTCCATTGTGACTTGTGGATGTGAACCAGGAATTCCTAGTACTCTGGAGTCACCAACTCCAAGGGATTATGTCCCTGCCCTTTGTACACACCGCCCGTCGCTACTACTGATTGG----------------------------------------------------------------------------------------------------------------------------------------------
>October2022_Kabira_Host_7_i24_(reversed)
-----------------------------------------------------------------------------------------------------------------------------------------------------------------------------------------------------------------------------------------------------------------------------------------------------------------------------------TGTGAATAATAAAGCATGGAATAAAGGAGAATGACCTGCGTGTCGAATGATGCCGGTGG-CTGGCATGCGGTGATGATTGAAAGGAACAGCCGGGGGCATTTGTATTGCTACGTTAGAGGTGAAATTCTTGGATCGTGGCAAGACAAACTACTGCGAAAGCATTTGCCAAGAATGTTTTCATTAATCAAGAACGAAAGTTAGAGTATTGAAGAGGATTAGATACCCTCGTAATTCTAACCATAAACTATACCAACTTACGATTTGCTGAAGTCCAATT--TGACTTAGCAAGGAATTAACCGGGAAACCAA-AGTTTATTGGTTCCGGGGGAAGTATGGTTGCAAAATTGAAACTTAAAGGAATTGACGGAAGGGCACCACCAGGAGTGGAGCCTGCGGCTTAATTTGACTCAACACGGGAAAGCTCACCAGGTCCAGACATCTTAAGGATTGACAGATTGAATCTCTTTCACGATCATATGGGCGGTGGTGCATGGCCGTTCTTAGTTAGTGGAGTGATCTGTCTGCTTAATTGCGATAACGAACGAGATCTCTTCC--ATCTAACTAGTGG------------TGTATACCTTAGAGTGTACACAGACTTCTTAGAGGGACTATGGGGAATATA--ATACCCCAAGTGAAGTGAGGCTATAACAGGTCTGTGATGCCCTTAGATGTTCTGGACTGCACGCGCGCTACACTGTACACTTATAAAGTGAGCTGTGAGCCTTGGCCTAAATGGTCGGGGTAATCA-------------CCAAAAAGTGTTGGACCTTAAAGGGGATCGTCCATTGTGACTTGTGGATGTGAACCAGGAATTCCTAGTACTCTGGAGTCACCAACTCCAAGGGATTATGTCCCTGCCCTTTGTACACACCGCCCGTCGCTACTACTGATTGGGTGGTTAAGCAAGAA-------------------------------------------------------------------------------------------------------------------------------
>April2022_Shiraho_Host_6_i1_(reversed)
---------------------------------------------------------------------------GAGGGCAAGTCTGGTGCCAGCAGCCGCGGTAATACCAGCCTCTACAAGCGTATGCAATTGTTGCTGCGTTTAAAAAGCTCATAGTTGGATCTGTTGTGGCGTAGCGGCGACATGGTGTTCAGTTAAATCTGTTCACTCGCTATTCCCTCCCTTCGCATCGAAGAAACAGTTTGCACTTAAATGTGACGAACTGTGGAAACGGTGTTTACACCCTGAATAAATTAGAGTGTTCAAAGCATCCTTTGGGA-TTGAATAATAAAGCATGGAATAAAGGAGAATGACCCGC-TGCAGTTGATGCCTGGTGG-CTTGTATGCGGTAATGATTGAAAGGAACAGACGGGGGCATTTGTATTGCTACGTTAGAGGTGAAATTCTTGGATCGTGGCAAGACAAACTACTGCGAAAGCATTTGCCAAGAATGTTTTCATTAATCAAGAACGAAAGTCAGAGTATTGAAGAGGATTAGATACCCTCGTAATTCTGACCATAAACTATACCAACTTACGATTTGTCAAAGTCCAATA--TGACTTGACAAGAAATTAACCGGGAAACCAA-AGTTTATTGGTTACGGGGGAAGTATGGTTGCAAAATTGAAACTTAAAGGAATTGACGGAAGGGCACCACCAGGAGTGGAGCCTGCGGCTTAATTTGACTCAACACGGGAAATCTCACCCGGTCCAGACATCTTAAGGANTGACAGATTGAATATCTTTCATGATTATATGGGCGGTGGTGCATGGCCGTTCTTAGTTAGTGGAGTGATCTGTCTGGTTAATTCCGATAACGAACGAGATCTTATCC--ATCTAACTAATCT------------GACCCACTAAAGTG---GTGCCTATTTCTTAGAGGAACTATGTGGAATCAA--ATACCACACGT-AAGTGAGGCTATAACAGGTCTGTGATGCCCTTAGATGTTCTGGACTGCACGCGCGCTACACTGTTCACTTTGAAATGAAATGATAAGCCTGCACCTAAATGGTCTGGGTAATCA-------------TATAAAAGTGAAGTG-CGTTAAGGGGATCGAGTGTTGTAACTTGCACTCGTGAACCAGGAATTCCTCGTACTTAGGAGTCAACAACTCCTAGGGATTACGTCCCTGCCCTTTGTACACACCGCCCGTCGCTACTACTGATTGAATGATGAAGCAAGACTTGTGGAACCTATTTGT---GAAGGCGCAAGCTGGATCAAGCTGGAACATAAGCGGAACAAGCTTCATTGTTTAGAGGAAGTAAAAGTCGTAACAAGGTTTCCGTAGGTGAACCTGCGGAAGG----
>FN552038_1_Amphiscolops_blumi_partial_18S_rRNA_gen
--------------------------------------------------------------------------------------------------------------------------------------------------------------------------------------------------------------------------------------------------------------------------------------------ACCUUGAGAAAAUUAGAGUGCUCAAGGCGAGUUUUGGCA-UUGAAUUUUAAAGCAUGGAAUAAUGGAGUAGGACUG------------------------AACCAGCAGGUAAUGAUUAAAAGGAACAGGCGGGGGCAUUUGUAUUGCUGGGGGAGGGGUGAAAUCCGUAGAUCCCAGCAAGACAUCCUACUGCGAAAGCAUUUGCCAAGAAUGUUUUCAUUAAUCAAGAACGAAAGUUAGAGUAUUGAAGAGGAU----UACCCUCGUAAUUCUAACCUUAAACAAUACCGUCUUACGCUUAGCCAAUGUAUUA-----UACUUGGC-UAGGAUACACCGGGAAACCAA-AGAUAUUUGGUUCCGGGGGGAGUAUGGUUGCAAAAUCGAAACUUAAAGGAAUUGACGGAGGGGCACCACCAGGAGUGGAGCCUGCGGCUUAAUUUGACUCAACACGGGGAAACCCACCAGGUCCAGACAUCUUAAGGAUUGACAGAUAGAAUCUCUUUCACGAUUAAAUGGGCGGUGGUGCAUGGCCGUUCUUAGUUAGUGGAGUGAUCUGUCUGGUUAAUUCCGAUAACUAACGAGAUCUCACCC--AUCUAACU----------------------------------------ACUUCUUAGAGGGACUAAGCACAAUUAA--AUAGUGCUAGG-AAGUGAGGUUAUAACAGGUCUGUGAUGCCCUUAGAUGUUCUGGACCGCACGCGCGCUACAAUGAUAGCUAAUGGG--------UUAACCUAAGCCGAUGAGGUUUGGGGAAAUC-------------GUUUA-----------CAUAGUGGGGAUCAACUAUUGUAACUAGUAGUUGUGAACUAGGAAUUCCUGGUACUUAGAUUUCACCAAAAU-CAGGGAUUACGUCCCUGCCCUUUGUACACACCGCCCGUCGCUACUACUGAUUGGACGGUUAAG-------------------------------------------------------------------------------------------------------------------------------------
>FR837756_1_Waminoa_brickneri_partial_18S_rRNA_gene
-------------------------------------------------------------------------------------------------------------------------------------------------------------------------------------------------------------------------------------------------------------------------------------------------------------------------------------------------------------------------------------------------------------------------------------------------------------------------------------------------------------------------------------GAAGUUAGAGUAUUAAGAGG-------UACCCUCGUAAUUCUAACCUUAAACGAUACCAUCUUAAUCUUAGCCAAUGUAAUUUU---UACUUGGU-UAGGAUAAACCGGGAAACCAA-AGCCAUUUGGUUCCGGGGGGAGUAUGGUUGCAAAAUCGAAACUUAAAGGAAUUGACGGAGGGGCACCACCAGGAGUGGAGCCUGCGGCUUAAUUUGACUCAACACGGGGAAACCUACCAGGUCCAGACAUCUUAAGGAUUGACAGAUAGAAUCUCUUUCAUGAUUAGAUGGGCGGUGGUGCAUGGCCGUUCUUAGUUAGUGGAGUGAUUCGUCUGGUUAAUUCCGAUAACUAACGAGUUCUCUUCC--AUCUAACU----------------------------------------ACUUCUUAGAGGAACUAAGUACAAUUAA--AUAGUACUAGG-AAGUGAGAUUAUAACAGGUCUGUGAUGCCCUUAGAUGUCCUGGACCGCACGCGCGCUACAAUGCUUGCUAAUGUG--------UUUCUCUAAGCCGAGAUGGUUUUGGGAAAUC-------------GUUAA-----------CUUAGUGGGGAUCAACUAUUGUAACUAGUAGUUGUGAACUCGGAAUUCCUAGUACUUAGAUUUCACCAGAAU-CAGGGAUUACGUCCCUGCCCUUUGUACACACCGCCCGUCGCUACUACUGAUUGGUUGCUUAAG-------------------------------------------------------------------------------------------------------------------------------------
>April2022_Mizugama_Host_44_i17_(reversed)
---------------------------------------------------------------------------AGGGGCAAGTCTGGTGCCAGCAGCCGCGGTAATACCAGCCTCTACAAGCGTATGCAAAAGTTGCTGCGTTTAAAAAGCTCATAGTTGGATCTGTGTGAGTGCTACGGCAACATGGTGTTTGGTTAAGTCCATTCACTCGTAAT-GCTCTACTTCGCATCTAAGAACCGGTTTGCACTTAACTGTGACGAACCGGGGAAAAGGTGTTTTCACCTTGAACAAATTAGAGTGTTCAAAGCATCCTTTGGGAGCTGAATAATAAAGCATGGAATAAAGGAGAATGACCCGCGTACACGTATATGCCGGTAG-GCTGTATGTGGTAATGATCAAAAGGAACAGGCGGGGGCATTAGTATTGCTACGTTAGAGGTGAAATTCTTGGATCGTGGCAAGACTAACTACTGCGAAAGCATTTGCCAAGAATGTTTTCATTAATCAAGAACGAAAGTTAGAATATTGAAGAGGATTAGATACCCTCGTAATTCTAACCATAAACGATACCAACTTACGATTGGTCCAAGTCCTCTTTGCGACTGGTCCAGAAATTAACCGGGAAACCAACAGTGTATTGGTTCCGGGGGAAGTATGGTTGCAAAATCGAAACTTAAAGGAATTGACGGAGGAGCACCACCAGGCGTGGATTTTGCGGCTTAATTTGACTCAACACGGGAAAGCTCACCCGGTCCAGACATCTTAAGGATTGACAGATTGAATATCTTTCATGATTATATGGGCGGTGGTGCATGGCCGTTCTTAGTTAGTGGAGTGATCTGTCTGGTTAATTCCGATAACGAACGAGATCTCATCCTAATCTAACTAGTGATTACCAGCTCTTTTGAGACTGCGTAATGCACGAACACTTCTTAGAGGGACAATGGGGAATTAACTCTACCCCAGGTGAAGTGAGGCTATAACAGGTCTGTGATGCCCTTAGATGTTCTGGACTGCACGCGTGATACAGTGGGAACTATAATTTGATGTGTTTAACCTAGCCCCACGTGGGCCGGGTAATCA-------------CCTAAAAGTTCCGCA-CTCAAAGGGGATCGAGTGTTGTAACTTGCACTCGTGAACCAGGAATGCCTAGTACTCGTGAGTCATCAACTCACAGGGATTACGTCCCTGCCCCTTGTACACACCGCCCGTCGCTACTACTGATTGGATGATTAAGCAAGCTATGCGGAAGCATACGATCGGTCAAACTTCGGTTTC-TGATCGTGGTGTGGATGCGCGGCGAGCTTAATTGTCTAGAGGAAGTAAAAGTCGTAACAAGGTTTCCGTAGGTGAACCTGCGGAAGG----
>FR837707_1_Isodiametra_divae_partial_18S_rRNA_gene
--------------------------------------------------------------------------------------------------------------------------------------------------------------------------------------------------------------------------------------------------------------------------------------------ACCUAGAAUAAAUUAGCGUGUUCAAAGCAGCCUUUGGGU-AUGAAUAAUGGAGCAUGGAAUAAUGGAAGAGGAUCG------------------------GAUAUGUCGAUAAUGGUUAACAAGAUCGAAUGGGGGCGUUCGUAUUGUUACGUCAGAGGUGAAAUUCUUGGAUCGUAGCAAGACGGUCUACUGCGAAAGCAUUUGCCAAAAGUGUUUUUACUUAUCAAGAACGAAAGUUGGAGUAUUGAAGAGGAU----UACCCUCGUAAUUCUAACCAUAAACUAUUCAAACU--CGAUUUGUGCAUGAUCAAAU---GUUCUAGC-AUGAAUUAUAUGGGAAACUAA-AGUCUUUCUGUUACGGGGGUAGUAUGGUUGCAAAAUCGAAACUUAAAGGAAUUGACGGAAGGGCACCACCAGGAGUGGAGCUUGCGGCUUAAUUCGACUCAACACGGGGAAACUCACCAGGUCCAGACAUGGUAAUGAUUGACAGACUGAAUAUUCAUCAUGAUACUUUGGGUGGUGGUGCAUGGCCGUUCUUAGUUAGUGGAGUGCUCUGUCUGGUUGAUUCCGAUAACGAACGAGACCUAAUUC--AAUUGAAU----------------------------------------AAUUCUAAGAGAGACCACGUAGAUUUC---UUACUACUUGG-AAGUUGGGCUAUAACAGGUCUGUGAUGCCCUUAGAUGUCCUGGGCUGCACGCGUGCUACAAUGA------------------------------------------------------------------------------------------------------------------------------------------------------------------------------------------------------------------------------------------------------------------------------------------------------------------------------------------------------------
>FR837718_1_Otocelis_erinae_partial_18S_rRNA_gene
--------------------------------------------------------------------------------------------------------------------------------------------------------------------------------------------------------------------------------------------------------------------------------------------ACCUAGAAUAAAACAGCGUGUUCAAAGCAGCCUUUGGGU-AUGAAUAAUGGAGCAUGGAAUAAUGGAAGAGGUUUU------------------------GAUUAGACGAUAAUGGUUAACAAGAUCGAGUGGGGGCGUUCGUAUUGCUACGUCAGAGGUGAAAUUCUUGGAUCGUAGCAAGACGGUCUACUGCGAAAGCAUUUGCCAAAAGUGUUUUUACUUAUCAAGAACGAAAGUUGGAGUAUUGAAGAGGAU----UACCCUCGUAAUUCUAACCAUAAACUAUUCAAACU--CGAUUUGUGCAUGAUCAAAU---GUUCUGGC-AUGAAUUAUCUAGGAAACUAA-AGUUUUUCUGUUACGGGGGUAGUAUGGUUGCAAAAUCGAAACUUAAAGGAAUUGACGGAAGGGCACCACCAGGAGUGGAGCCUGCGGCUUAAUUCGACUCAACACGGGGAAACUCACCAGGUCCAGACAUGGUAAUGAUUGACAGACUGGAUAUCCAUCAUGAUUCCUUGGGUGGUGGUGCAUGGCCGUUCUUAGUUAGUGGAGUGCUCUGUCUGGUUGAUUCCGAUAACGAACGAGACCUAAUUC--AACUGAAU----------------------------------------AUUUCUAAGCGAGACCACGUGGAUAUU---UUACCACGUGG-AAGUUGGGCUAUAACAGGUCUGUGAUGCCCUUAGAUGUCCUGGGCUGCACGCGCGCUACACUGAGUGUAAUCGUG--------AUAUUUUUGUCCGUUAGGGUCUGGGAAACCA-------------UUGAA-----------CGUACUGGGAAUCGAUUUCUGGAAUUUCGAAUCGUAAACGAGGAAUUCCUAGUAAGUAUCGGUAAGUAUCCG-GGCUGAUUAUGUCCCUGCCCUUUGUACACACCGCCCGUCGCUACUACUGAUUGGGUGUAUGAG-------------------------------------------------------------------------------------------------------------------------------------
>FR837711_1_Isodiametra_vexillaria_partial_18S_rRNA
--------------------------------------------------------------------------------------------------------------------------------------------------------------------------------------------------------------------------------------------------------------------------------------------ACCUAGAAUAAAACAGCGUGUUUAAAGCAGCCUUUGGGC-AUGAAUAAUGGAGCAUGGAAUAAUGGAGUAGGAUCU------------------------GGUUUAACGAUAAUGAUCAACAAGAUUGAAUGGGGGUAUUCGUAUUGUUACGUCAGAGGUGAAAUUCUUGGACCGUAGCAAGGCGAUCUACUGCGAAAGCAUUUGCCAAAAGUGUUUUUACUUAUCAAGAACGAAAGUUGGAGUAUUGAAGAGGAU----UACCCUCGUAAUUCUAACCAUAAACUAUUCAAACU--CGAUUUGUGCAUGAUCAAAU---GUUCUGGC-AUGAAUUAUCUAGGAAACUAA-AGUUUUUCUGUUACGGGGGUAGUAUGGUUGCAAAAUCGAAACUUAAAGGAAUUGACGGAAGGGCACCACCAGGAGUGGAGCCUGCGGCUUAAUUCGACUCAACACGGGGAAACUCACUAGGUCCAGACAUGGUUAAGAUUGACAGACUGAAUACUCAUCAUGAUACCUUGGGUGGUGGUGCAUGGCCGUUCUUAGUUAGUGGAGUGCUCUGUCUGGUUGAUUCCGAUAACGAACGAGACCCUAUUC--AAUUGAAU----------------------------------------AUUUCUAAAAGAGACCAAGUGGGGUCC---GCACCACUUGG-AAGUCGGGCUAUAACAGGUCUGUGAUGCCCUUAGAUGUCCUGGGCUGCACGCGCGCUACACUGAGUGUAAUCGCU--------GGUAUCUUGUCCGAUAGGGACUGUGAAACCA-------------UUGAA-----------CGUACUGGGAAUCGAUUUCUGGAAUUUCGAAUCGUAAACGAGGAAUUCCUAGUAAGUAUCGGUAAGUAUCCG-GGCUGAUUACGUCCCUGCCCUUUGUACACACCGCCCGUCGCUACUACUGAUUGGGUGUAUGAG-------------------------------------------------------------------------------------------------------------------------------------
>FR837708_1_Isodiametra_nicki_partial_18S_rRNA_gene
--------------------------------------------------------------------------------------------------------------------------------------------------------------------------------------------------------------------------------------------------------------------------------------------ACCUAGAAUAAAUUAGCGUGUUUAAAGCAGCCUUUGGGU-AUGAAUAAUGGAGCAUGGAAUAAUGGAAAAGGAUUU------------------------GAUAUGAAGAUAAUGGUUAACAAGAUUGAAUGGGGGCGUUCGUAUUGUUACGUCAGAGGUGAAAUUCUUGGAUCGUAGCAAGACGGUCUACUGCGAAAGCAUUUGCCAAAAGUGUUUUUACUUAUCAAGAACGAAAGUUGGAGUAUUGAAGAGGAU----UACCCUCGUAAUUCUAACCAUAAACUAUUCAAACU--CGAUUUGUGCAUGAUCAAAU---GUUCUGGC-AUGAAUUAUCUAGGAAACUAA-AGUCUUUCUGUUACGGGGGUAGUAUGGUUGCAAAAUCGAAACUUAAAGGAAUUGACGGAAGGGCACCACCAGGAGUGGAGCCUGCGGCUUAAUUCGACUCAACACGGGAAAACUCACCAGGUCCAGACAUGGUAAUGAUUGACAGACUGAAUAUUCAUCAUGAUACCUUGGGUGGUGGUGCAUGGCCGUUCUUAGUUAGUGGAGUGCUCUGUCUGGUUGAUUCCGAUAACGAACGAGACCUCAAUC--AAUUGAAU----------------------------------------AUUCAUCUUCGACAACAUUUGGCUACA---GUUGGGCUUGG-AAGUUGGGCUAUAACAGGUCUGUGAUGCCCUUAGAUGUCCUGGGCCGCACGCGCGCUACACUGAGUGUAAACGUG--------AUUAUUUUGUCCGAAAGGGUCUGGGAAACCA-------------UUGAA-----------CGUGCUGGGGAUCGAUUUCUGUAAUUUCGAAUCAUCAGCGAGGAAUUCCUAGUAAGCGUCGGUCAGCAUCCG-GGCUGAUUACGUCCCUGCCCUUUGUACACACCGCCCGUCGCUACUACUGAUUGGGU--------------------------------------------------------------------------------------------------------------------------------------------
>AY078372_Convoluta_pulchra_18S_ribosomal_RNA_gene
--------------------------------------------------------------------------------------------------------------------------------------------------------------------------------------------------------------------------------------------------------------------------------------------ACCUAGAAUAAAUCAGCGUGUUCAAGGCAGCCUUUGGGC-GUGAAUAGUGGAGCGUGGAAUUGAUGUAAAAGAUUU------------------------GAUUAGGCGAUAAUGGUCAAAAAGAUUGAAUGGGGGCAUGUGUAUUGAUGCGUCAGAGGUGAAA-UCUUGGAUCGCGUCG--------------GAAAACAUUUGCCAAGAAUGAUUUUUUUAAUAAAGAACGAAAGUUGGAGUAUUGAAGAGGAU----UACCCUCGUAAUUCUAACCAUAAACUCUACAAUCCCUACUUGUGUU-GUAUUGUUUC---GAUUUGGC-ACGGGUUAUCAGGGAAACUGA-AGUGUUUCUGUUACGGGGGUAGUAUGGUUGCAAAAUCGAAACUUGAAGGAAUUGACGGAAGGGCACCACCAGGAGUGGAGCCUGCGGCUUAAUUCGACUCAACACGGGAAAAUUCACCGGGUCCAGACACAGGAAUGAUUGACAGGCUGGAUAUUCAUCACGAUACUGCGGGUGGUGGUGCAUGGCCGUUCUUAGUUAGUGGAGUAGUUUGUCUGGUUGAUUCCGAUAACGAACGAGACCUCUAUC--GACUGAAU----------------------------------------AUACAUAAGAGAGACUAAGUGGGUAUA---AUACCGCAUGG-AAGUGAGGCUAUAACAGGUCUGUGAUGCCCUUAGAUGUCCCGGGCUGCACGCGUGCUACACUGAGUGCGAACAGG---------UUAUAGGGUCCGAAAGGGUCUGGUGAAUCC-------------UGCAA-----------CAUGCUUGGGAUCAAUUUCUGUCAUAUCGAAUUGUGAACGAGGAAUUUCUAGUAAGUGCCGGUAAGUAACUG-GGCUGAUUAUGUCCCUGCCCUUUGUACACACCGCCCGUCGCUACUACUGAUUGGGUGUAUGAG-------------------------------------------------------------------------------------------------------------------------------------
>FR837697_1_Faerlea_glomerata_partial_18S_rRNA_gene
--------------------------------------------------------------------------------------------------------------------------------------------------------------------------------------------------------------------------------------------------------------------------------------------ACUUUGAGAAAAUUUGAGUGUUUAAAGCAGCCUUUGGGC-AUGAAUGCUGUAGCAUGGAAUAAUAGAAAAUGACUG------------------------AGUAUUGUAGUAAUGAUUAAAAAGGACAGGCGGGGACAUUCGAAUU----UUGCGUAGGUGAAAUUCUUGGAUCGCAGCAAGACGAACUAAUGCGAAAAU-UUUGUCAAGAAUGUUUUUGUUAAUCAAGAACGAUAGUCAGAGUAUUGAAGAGGAU----UACCCUCGUAAUUCUAACUGUAAACGAUACAUGCUUGAGAUCCGUC-AUGUUUGAGA---GACUUGAC-GGGAAUUAUCCGGAAAACCAA-AGCUAAUAUGUUACGGGGGAAGUAUGGUUGCAAAAUCGAAACUUAAAGGAAUUGACGGAAGGGCACCACCAGGAGUGGAGCUUGCG--UUAAUUUGACUCAACACGGGAAAACUCACCAGGACCAGACAUGACAAGGAUUCACAUGUAAUUUUUUUCUGAUGAUUUCAUGGGUGGUGGUGCAUGGCCGUUCCU-GUUAGUGGAGUGAUCUGUCUGGUUGAUUCCGAUAACGAACGAGAUUU-------AUCCUCCU----------------------------------------ACUUCUUAGAGGAACUAUGGGGAAUAU---CUACCGU-AGG-AAGUUGGGUCAUAACAGGCGUG----------------------------------UACACUG------AUAUUG--------AUAUUCUUAUCCGUAGUGGAUUGGGUAAUCA-------------AGUAA-----------CAUGCUUGGAAUCGGUAAUUGUAAUU--UUAUCGUGAACGAGGAAUUCCUAGUAAGCACUAGUCAUCAGCUA-AGUUGAUUAUGUCCCUGCCCUUUGUACACACCGCCCGUCGCUACUACUGAUUGGGUGUUCAAG-------------------------------------------------------------------------------------------------------------------------------------
