# Supplementary material for: Biodiversity of symbiotic microalgae associated with meiofaunal marine acoels in Southern Japan
Source: PeerJ. 2023 Oct 5;11:e16078. doi: 10.7717/peerj.16078 (PMC10560497; doi:10.7717/peerj.16078)
Supplement: Supplemental Information 10 [file peerj-11-16078-s010.fasta]

>April22_Host_20_Hetero7
----------------------------------------------------------------------------------------------------CGAACGATTTGCACGTCAGTATCGCTACGAGCCTCCATCAGAGTTTCCCCTGACTTTGCCCTACCCACGCATAGTTCACCATCTTTCGGGTCCTAACAGATATGCTCATACTCAAACCTCTCTCAATTGATTGGTCGGTTGCTGGTGCAAAGATCCCAGCAGTCACTTTCATTGCGCAAGCAGGTTTACCCGCCCGTGAACTCGCACATATGTTAGACTCCTTGGTCCGTGTTTCAAGACGGGTCGAATAGAACCATTTAGTCAGCGTCGTTGTGTCAGGGAGTTGCACC-AGTCACGCA-CCCCCCC--CCA----CAGAGGCCGAAACAA------------CCATCCATGGAGGTGTGA----GG-----ACACAGCACACTGCAACCAGACACGCAAGAACCAGTTCACAAATGAGTTCAACCAAGCACATTCACCCACCCGGAGACAGGCTACCATGTCCCTGGCGTTTTCCTCGATTGAGAACTGACGTTGACAGACAAGGCAAGAAACAA-CACGCACATCCTGATCAAAAACCCACTACCACGCTTGCGCTGAAGCAGCAGGCAATCCCATTAGCACGCACCAATCTTGCCAAGAAACACTGGTTCCATTCGCTTCCCTTTCAGCAATTTCAGGCACTTTTAACTCTCTTTTCAAAGTCCTTTTCACCTTTCCCTCATGGTACTTGTTTGCTATCGGTCTCGAACCTATATTTAGCTTTAGATGAAATTTACCACCCACTTTGCGCTCCATTTCCGAGGAACGTGACTCTTGAGA-AGAACGCCGTGTACGGAGGACTGCAGATGACAAACGGGACTCTCACCCTCGTTGATGCTCTTTTC------CAAGAGGCTTACATCTGCGCCCCCGTTGGCAGTACATCTCGAGACTACAA-TTCAATGCCAGAGACACCGATTTCCATGCTGAGCTTA-TCCCTGTTCATTCGCCATTACTGAGGGAATCMTATTTAGTTTCTKATCCTCCGSTTACTTATATGCTTAAATTCAGCGGGT--------------------------------------------
>KF031312.1HeterocapsaminimastrainJK2largesubunitr_(reversed)
-------------------------------------------------------------------------------------------------------------------------------------------------------------------------------------------------------------------------------------------------------------------------------------------------------------------------------CCTTGGTCCGTGTTTCAAGACGGGTCGAATAGAACCATTTAGTCAGCGTCGTTGTGTCAGGGAGATGCCCTAG-TTCCCCA-GTTCAGCTGG----AAGAGG-----AGAT---------------CCCCTTCACAGGCAGAGCT--GGAAAG--CAAAGAACACTGCAACCAGACACGCAAGAACCAGTCCACAAATGAGTTCAACCAAGCACATTCACTCCACCGCAGCAGAGCTACCATGTCCCTGGCGTTTTCCTCGATTGAGAACTGACGTTGACACACAAGGCAAGAAACAA-CACGCACATCCTGATCAAAA-ACCACTACCACGCTTGCGCTGAGGCAGCAGCCAATCACATTAGCACGCACCAATCTTGCCAAGAAGCACTGGTTCCATTCGCTTCCCTTTCAGCAATTTCAGGCACTTTTAACTCTCTTTTCAAAGTCCTTTTCACCTTTCCCTCATGGTACTTGTTTGCTATCGGTCTCGAACCTATATTTAGCTTTAGATGAAATTTACCACCCACTTTGCGCTCCAATCCCGAGGAACGTGACTCTTTAGAA-GTACGCCGTGCACGGGGGACTGCAGATGACAAACGGGATTCTCACCCTCGTTGATGCTCTTTTC------CAAGAGGCTTACATCTGCGCCTCCGTTGGCAGTACAACTCGAGACTACAA-TTCAAGGCCACAGGCCCCGATTTCCATGCTGAGCTCA-TCCCTGTTCAGTCGCCCTTACTGAGGGAATCCTATTTAGTTTCTTATCCTCCGCTTACTTATATGCTTAAATTCAGCGGGT--------------------------------------------
>KF240778.1HeterocapsarotundatastrainSCCAPK-0483largesubunitri_(reversed)
-------------------------------------------------------------------------------------------------------------------------------------------------------------------------------------------------------------------------------------------------------------------------------------------------------------------------------CCTTGGTCCGTGTTTCAAGACGGGTCGAATAGAACCATTTAGTCAGCGTCGTTGTGTCAGGGAGATGCTCCAG-TTACCAA-ACTCAGCTGA----GAGAGG----AAATCCA------------CACTCAGACAAAATTCGG----CAA-----CACGAAACACTGCAACCAGACACGCATGAACCAGTCCACAAATGAGTTCAACCAAGCACATTCACTCCACCGCAGCAGAGCTACCATGTCCCTGGCGTTTTCCTCGATTGAGAACTGACGTTGACACACAAGGCAAGAAACAA-CACGCACATCCTGATCAAAA-ACCACTGCAACGCTTGCGCTGATGCAGCAGCCAATCACATTAGCACGCACCAATCTTGCCAAGAAGCACTGGTTCCATTCGCTTCCCTTTCAGCAATTTCAGGCACTTTTAACTCTCTTTTCAAAGTCCTTTTCACCTTTCCCTCATGGTACTTGTTTGCTATCGGTCTCGAACCTATATTTAGCTTTAGATGAAATTTACCACCCACTTTGCGCTCCAATCCCGAGGAACGTGACTCTTTAGAA-GCATACCGTGCACGGGGGACTGCAGATGACAAACGGGACTCTCACCCTCGTTGATGCTCTTTTC------CAAGAGGCTTACATCTGCGCCTCCGTTGGCAATGCAACTCGAGACTACAA-TTCAAGGCCAGAGGCCCCGATTTCCATGCTGAGCTTA-TCCCTGTTCAGTCGCCCTTACTGAGGGAATCCTATTTAGTTTCTTTTCCTCCGCTTACTTATATGCTTAAATTCAGCGGGT--------------------------------------------
>AB049709.1Heterocapsacircularisquamageneforlargesubun_(reversed)
-------------------------------------------------------------------------------------------------------------------------------------------------------------------------------------------------------------------------------------------------------------------------------------------------------------------------------CCTTGGTCCGTGTTTCAAGACGGGTCGAATAGAACCATTTAGTCATCGTCATTGTGTCAGGGAGGAGACCCAG-TCACCCA-CT-CACGAGC----AGCAGG--CATACAC---------------CCACCACAAGGTCATGA----GGA-----CACAAGCCCCTGCAACCAGACACGCATGAATCAGTTCAAGAATGAGTTCAACCAAGCACATTCGCTCACCCATAGGCAAACTACCATGTCCCTGGTGTTTTCCCCGATCAAGAACTGACGTTGACACACAAGGCAAGAAACAA-CACGCGCGTCCTGATCAAAA-CCCACTACCACGCTTGCGCTGAAGCAGCAGGCAATCACAATAGCACGCACCAATCTTGCCAAGAAGCACTGGTTCCATTCGCTTCCCTTTCAGCAATTTCAGGCACTTTTAACTCTCTTTTCAAAGTCCTTTTCACCTTTCCCTCATGGTACTTGTTTGCTATCGGTCTCGAACCTATATTTAGCTTTAGATGAAATTTACCACCCACTTTGCGCTCCAATCCCGAGGAACGTGACTCTTTAGAA-GTACACCGTGCATGGGGGACTGCAGATGACAAACGGGACTCTCACCCTCGTCGGTGCTCTTTTC------CAAGAGGCTTACATCTGCGCCTCCATTGGTAGTACAACTCAAGACTACAA-TTCAAGGCCACAGGCCCCGATTCTCATGCTGAGCTTA-TCCCTGTTCATTCGCCATTACTGAGGGAATCCTATTTAGTTTCTTATCCTCCGCTTACTTATATGCTTAAATTCAGCGGGT--------------------------------------------
>EF205005.1Gymnodiniumsp.CCMP42428Sri_(reversed)
CTGATAAAACTGTTCAACTCCAGCTATCCTGAGGGAAACTTCGGAGGGAACCAGCTACTAGATGGTTCGATTAGTCTTTCGCCCCTATACGCAGTTTTGACGAACGATTTGCACGTCAGTATCGCTACGAGCCTCCATCAGAGTTTCCCCTGACTTTGCCCTAACCACGCATAGTTCACCATCTTTCGGGTCCTAACAGATATGCTCATACTCAAACCTCTCTCAATTGATTGGTCGGTTGCTGGTGCAAAGATCCCAGCAGTCACTTTCATTGCGCAAGCAGGTTTACCCGCCCGTGAACTCGCACATATGTTAGACTCCTTGGTCCGTGTTTCAAGACGGGTCGAATAGAACCATTTAGTCAACGTCGTTGTGTCAGGGAGATGTCCTGG-TCACCCA-CTCCATCCAA----GGAGGG----CAAGC---------------CCACCAAAGAGTCATGG----GGA-----CACAGAGCACTGCAACCAGACACGCAAGAACCAGTTCACAAATGAGTTCAACCAAGCACATTCGCTCACCCATGGGCAAACTACCATGTCCCTGGCGTTTTCCTCGATTGAGAACTGACGATGACACACAAGGCAAGAAACAA-CACGCGCGTCCTGATCAAAA-CCCACAGCCACGCTTGCGCTGAGGAAGCAGGCAATCACATTAGCACGCACCAATCTTGCCAAGAAGCACTGGTTCCATTCGCTTCCCTTTCAGCAATTTCAGGCACTTTTAACTCTCTTTTCAAAGTCCTTTTCACCTTTCCCTCATGGTACTTGTTTGCTATCGGTCTCGAACCTATATTTAGCTTTAGATGAAATTTACCACCCACTTTGCGCTCCAATCCCGAGGAACGTGACTCTT-AGAAAGTACACCGTGCACGGGGGACTGCAGATGACAAACGGGACTCTCACCCTCGTTGATGTTCACCTCGGAAGGCAAGGTGCTTG-ACCCGC----CAATTAACCCTATTTCCAGGCAATCTGATTTCAGGGTAACAGAC---GGTTATAAAGAAAAGACAACTCGGCGTTCATTCGCCATTACTGAGG---------------------------------------------------------------------------------------------------
>MW003725.1HeterocapsabusanensisstrainHtLomme05largesubunitri_(reversed)
---------------------------------------------------------------------------------------------------------------------------------------------------------------------------------------------------------------------------------------------------------------------------------------------------------------------------------------------------CGGGTCGAATAGAACCATTTAGTCATCGTCGTTGTGTCAGGGAGATGTTCCGA-TCACCCA-ATCCGCCGC-----GACGAG--CAAGAGC---------------CCACCAC-GAGTCATGA----GGA-----CACAGAGCACTGCAACCAGACACGCAGGAAACAGTTCACAAATGAGTTCGACCAAGAATATTCACCCAACCGGAGCCGAGCTACCATGTCCCTGGCGTTTTCCTCGATTGAGAACTGACGTTGACACACAAGGCAAGAAACAA-CACGCGCGTCCTGATCAAAA-CCCACTGCCACGCTTGCGCTGAAGCAGCAGGCAATCACAATAGCACGCACCAATCTTGCCAAGAAACACTGGTTCCATTCGCTTCCCTTTCAGCAATTTCAGGCACTTTTAACTCTCTTTTCAAAGTCCTTTTCACCTTTCCCTCATGGTACTTGTTTGCTATCGGTCTCGAACCTATATTTAGCTTTAGATGAAATTTACCACCCACTTTGCGCTCCAATCCCGAGGAACGTGACTCTTAAGAAAGCACACCGTGCACGGGGGACTGCAGATGACAAACGGGACTCTCACCCTCGTTGATGCTCTTTTC------CAAGAGGCTTACATCTGCGCCTCCGTTGGCAATGCTTCTCGAGACTACAA-TTCAAGGCCACTGGCCCCGATTTCCATACTGAGCTTA-TCCCTGTTCATTC----------------------------------------------------------------------------------------------------------------
>EU165306.1Heterocapsapygmeaestrainutex242126Sri_(reversed)
-------------------------------------------------------------------------------------------------------------------------------------------------------------------------------------------------------------------------------------------------------------------------------------------------------------------------------------------TTTCAAGACGGGTCGAATAGAACCATTTAGTCAGCGTCGTTGTGTCAGGGAGATACTCCCTGTCACCCA-GAACGTCTG-----AGCAAA--CCGAAGC---------------CCACT-CAGAGTCCCAA----GGA-----CGCAGAGCACTGCAACCAGACACGCAGGAAACAGTTCACAAATGAGTTCAACCAAGCACATTCACCCAAGCGCACCCAGGCTACCATGTCCCTGGCGTTTTCCTCGATTGAGAACTGACGTTGACACACAAGGCAAGAAACAA-CACGCACGTCCTGATCAAAA-CCCACAACATCGCTTGCGCTGATGAAGCAGGCAATCACAATAGCACGCACCAATCTTGCCAAGCAACACTGGTTCCATTCGCTTCCCTTTCAGCAATTTCAGGCACTTTTAACTCTCTTTTCAAAGTCCTTTTCACCTTTCCCTCATGGTACTTGTTTGCTATCGGTCTCGAACCTATATTTAGCTTTAGATGAAATTTACCACCCACTTTGCGCTCCAATCCCGAGGAACGTGACTCTTTAGAAAGCACACCGTGCACGGGGGACTGCAGATGACAAACGGGATTCTCACCCTCGTTGATGCTCTTTTC------CAAGAGGCTTACATCTGCGCCTCCGTTGGCAATGCTTCTCGAGACTACAA-TTCAAGGCCATAGGCCCCGATTTCCATGCTGAGCTGA-TCCCTGTTCATTCGCCATTACTGA-----------------------------------------------------------------------------------------------------
>KX853175.1Heterocapsasp.isolateQUCCCM85largesubunitri_(reversed)
-------------------------------------------------------------------------------------TATACGCAGTTTTGACGAACGATTTGCACGTCAGTATCGCTACGAGCCTCCATCAGAGTTTCCCCTGACTTTGCCCTAACCACGCATAGTTCACCATCTTTCGGGTCCTAACAGATATGCTCATACTCAAACCTCTCTCAATTGATTGGTCGGTTGCTGGTGCAAAGATCCCAGCAGTCACTTTCATTGCGCAAGCAGGTTTACCCGCCCGTGAACTCGCACATATGTTAGACTCCTTGGTCCGTGTTTCAAGACGGGTCGAATAGAACCATTTAGTCATCGTCGTTGTGTCAGGGAGATACTCCTG-TCACCAGGACACACCTG-----AGCAGA--CCGAAGC---------------CCACCCAGGAGCCCCTA----GGA-----CGAAGAGCACTGCAACCAGACACGCAGGAAACAGTTCACAAATGAGTTCAACCAAGCACATTCGCTCAGCCGCAGCTGAACTACCATGTCCCTGGCGTTTTCCTCGATTGAGAACTGACGTTGACACACAAGGCAAGAAACAA-CACGCACGTCCTGATCAAAA-CCCACTACGACCCTTGCGGTGAAGCAGCAGGCAATCACATTAGCACGCACCAATCTTGCCAAGCAACACTGGTTCCATTCGCTTCCCTTTCAGCAATTTCAGGCACTTTTAACTCTCTTTCCAAAGTCCTTTTCACCTTTCCCTCATGGTACTTGTTTGCTATCGGTCTCGAACCTATATTTAGCTTTAGATGAAATTTACCACCCACTTTGCGCTCCAATCCCGAGGAACGTGACTCTTTAGAAAGCACACCGTGCACGGGGGACTGCAGATGACAAACGGGATTCTCACCCTCGTTGATGCTCTTTTC------CAAGAGGCTTACATCTGCGCCTCCGTTGGCAATGCTTCTAGAGACTACAA-TTCAAGGCCACAGGCCCCGATTTCCATGCTGAGCTCA-TCCCTGTTCATTCGCCATTACTGAGGGAATCCTATTTA---------------------------------------------------------------------------------------
>KX853177.1Heterocapsasp.isolateQUCCCM87largesubunitri_(reversed)
----------------------------------------------------------------------------TTTCGCCCCTATACGCAGTTTTGACGAACGATTTGCACGTCAGTATCGCTACGAGCCTCCATCAGAGTTTCCCCTGACTTTGCCCTAACCACGCATAGTTCACCATCTTTCGGGTCCTAACAGATATGCTCATACTCAAACCTCTCTCAATTGATTGGTCGGTTGCTGGTGCAAAGATCCCAGCAGTCACTTTCATTGCGCAAGCAGGTTTACCCGCCCGTGAACTCGCACATATGTTAGACTCCTTGGTCCGTGTTTCAAGACGGGTCGAATAGAACCATTTAGTCATCGTCGTTGTGTCAGGGAGATACTCCTG-TCACCAGGACACACCTG-----AGCAGA--CCGAAGC---------------CCACCCAGGAGCCCCTA----GGA-----CGAAGAGCACTGCAACCAGACACGCAGGAAACAGTTCACAAATGAGTTCAACCAAGCACATTCGCTCAGCCGCAGCTGAACTACCATGTCCCTGGCGTTTTCCTCGATTGAGAACTGACGTTGACACACAAGGCAAGAAACAA-CACGCACGTCCTGATCAAAA-CCCACTACGACCCTTGCGGTGAAGCAGCAGGCAATCACATTAGCACGCACCAATCTTGCCAAGCAACACTGGTTCCATTCGCTTCCCTTTCAGCAATTTCAGGCACTTTTAACTCTCTTTCCAAAGTCCTTTTCACCTTTCCCTCATGGTACTTGTTTGCTATCGGTCTCGAACCTATATTTAGCTTTAGATGAAATTTACCACCCACTTTGCGCTCCAATCCCGAGGAACGTGACTCTTTAGAAAGCACACCGTGCACGGGGGACTGCAGATGACAAACGGGATTCTCACCCTCGTTGATGCTCTTTTC------CAAGAGGCTTACATCTGCGCCTCCGTTGGCAATGCTTCTAGAGACTACAA-TTCAAGGCCACAGGCCCCGATTTCCATGCTGAGCTCA-TCCCTGTTCATTCGCCATTACTGAGGGAATCCTATTTA---------------------------------------------------------------------------------------
>KX853178.1Heterocapsasp.isolateQUCCCM88largesubunitri_(reversed)
-------------------------------------------------------------------------------------TATACGCAGTTTTGACGAACGATTTGCACGTCAGTATCGCTACGAGCCTCCATCAGAGTTTCCCCTGACTTTGCCCTAACCACGCATAGTTCACCATCTTTCGGGTCCTAACAGATATGCTCATACTCAAACCTCTCTCAATTGATTGGTCGGTTGCTGGTGCAAAGATCCCAGCAGTCACTTTCATTGCGCAAGCAGGTTTACCCGCCCGTGAACTCGCACATATGTTAGACTCCTTGGTCCGTGTTTCAAGACGGGTCGAATAGAACCATTTAGTCATCGTCGTTGTGTCAGGGAGATACTCCTG-TCACCAGGACACACCTG-----AGCAGA--CCGAAGC---------------CCACCCAGGAGCCCCTA----GGA-----CGAAGAGCACTGCAACCAGACACGCAGGAAACAGTTCACAAATGAGTTCAACCAAGCACATTCGCTCAGCCGCAGCTGAACTACCATGTCCCTGGCGTTTTCCTCGATTGAGAACTGACGTTGACACACAAGGCAAGAAACAA-CACGCACGTCCTGATCAAAA-CCCACTACGACCCTTGCGGTGAAGCAGCAGGCAATCACATTAGCACGCACCAATCTTGCCAAGCAACACTGGTTCCATTCGCTTCCCTTTCAGCAATTTCAGGCACTTTTAACTCTCTTTCCAAAGTCCTTTTCACCTTTCCCTCATGGTACTTGTTTGCTATCGGTCTCGAACCTATATTTAGCTTTAGATGAAATTTACCACCCACTTTGCGCTCCAATCCCGAGGAACGTGACTCTTTAGAAAGCACACCGTGCACGGGGGACTGCAGATGACAAACGGGATTCTCACCCTCGTTGATGCTCTTTTC------CAAGAGGCTTACATCTGCGCCTCCGTTGGCAATGCTTCTAGAGACTACAA-TTCAAGGCCACAGGCCCCGATTTCCATGCTGAGCTCA-TCCCTGTTCATTCGCCATTACTGAGGGAATCCTATTT----------------------------------------------------------------------------------------
>EU165312.1HeterocapsarotundatastrainCCMP173426Sri_(reversed)
-------------------------------------------------------------------------------------------------------------------------------------------------------------------------------------------------------------------------------------------------------------------------------------------------------------------------------------------TTTCAAGACGGGTCGAATAGAACCATTTAGTCATCGTCGTTGTGTCAGGGAGATACTCCTGGTCACCAGGACACACCTG-----AGCAGA--CCGAAGC---------------CCACCCAGGAGCCCCTA----GGA-----CGAAGAGCACTGCAACCAGACACGCAGGAAACAGTTCACAAATGAGTTCAACCAAGCACATTCGCTCAGCCGCAGCCAAACTACCATGTCCAAGGCGTTTTCCTCGATTGAGAACTGACGTTGACACACAAGGCAAGAAACAA-CACGCACGTCCTGATCAAAA-CCCACTACGACCCTTGCGGTGAAGCAGCAGGCAATCACATTAGCACGCACCAATCTTGCCAAGCAACACTGGTTCCATTCGCTTCCCTTTCAGCAATTTCAGGCACTTTTAACTCTCTTTCCAAAGTCCTTTTCACCTTTCCCTCATGGTACTTGTTTGCTATCGGTCTCGAACCTATATTTAGCTTTAGATGAAATTTACCACCCACTTTGCGCTCCAATCCCGAGGAACGTGACTCTTTAGAAAGCACACCGTGCACGGGGGACTGCAGATGACAAACGGGATTCTCACCCTCGTTGATGCTCTTTTC------CAAGAGGCTTACATCTGCGCCTCCGTTGGCAATGCTTCTCGAGACTACAA-TTCAAGGCCACAGGCCCCGATTTCCATGCTGAGCTCA-TCCCTGTTCATTCGCCATTACTGAGGGAATCCTATTTAGTTTCTTATCCTCCGCTTACTTATATGCTTA--------------------------------------------------------
>FJ939577.1HeterocapsapygmaeastrainCCMP1322largesubunitri_(reversed)
----------------------------------------------------------------------------------------------------------------------------------------------------------------------------------------------------------------------------------------------------------------------------------------------------------------------TGTTAGACTCCTTGGTCCGTGTTTCAAGACGGGTCGAATAGAACCATTTAGTCATCGTCGTTGTGTCAGGGAGATACTCCTG-TCACCAGGACACACCTG-----AGCAGA--CCGAAGC---------------CCACCCAGGAGCCCCTA----GGA-----CGAAGAGCACTGCAACCAGACACGCAGGAAACAGTTCACAAATGAGTTCAACCAAGCACATTCGCTCAGCCGTAGCCAAACTACCATGTCCCTGGCGTTTTCCTCGATTGAGAACTGACGTTGACACACAAGGCAAGAAACAA-CACGCACGTCCTGATCAAAA-CCCACTACGACCCTTGCGGTGAAGCAGCAGGCAATCACATTAGCACGCACCAATCTTGCCAAGCAACACTGGTTCCATTCGCTTCCCTTTCAGCAATTTCAGGCACTTTTAACTCTCTTTCCAAAGTCCTTTTCACCTTTCCCTCATGGTACTTGTTTGCTATCGGTCTCGAACCTATATTTAGCTTTAGATGAAATTTACCACCCACTTTGCGCTCCAATCCCGAGGAACGTGACTCTTTAGAAAGCACACCGTGCACGGGGGACTGCAGATGACAAACGGGATTCTCACCCTCGTTGATGCTCTTTTC------CAAGAGGCTTACATCTGCGCCTCCGTTGGCAATGCTTCTCGAGACTACAA-TTCAAGGCCACAGGCCCCGATTTCCATGCTGAGCTCA-TCCCTGTTCATTCGCCATTACTGAGGGAATCCTATTTAGTTTCTTATCCCCCGCTTACTTATATGCTTAAATTCAGCCGGGA-------------------------------------------
>EU165271.1Heterocapsaceaesp.CCMP277026Sri_(reversed)
-------------------------------------------------------------------------------------------------------------------------------------------------------------------------------------------------------------------------------------------------------------------------------------------------------------------------------------------TTTCAAGACGGGTCGAATAGAACCATTTAGTCATCGTCGTTGTGTCAGG-AGATACTCCTG-TCACCAGGACACACCTG-----AGCAGA--CCGAAGC---------------CCACCCAGGAGCCCCTA----GGA-----CGAAGAGCACTGCAACCAGACACGCAGGAAACAGTTCACAAATGAGTTCAACCAAGCACATTCGCTCAGCCGCAGCCAAACTACCATGTCCCTGGCGTTTTCCTCGATTGAGAACTGACGTTGACACACAAGGCAAGAAACAA-CACGCACGTCCTGATCAAAA-CCCACTACGACCCTTGCGGTGAAGCAGCAGGCAATCACATTAGCACGCACCAATCTTGCCAAGCAACACTGGTTCCATTCGCTTCCCTTTCAGCAATTTCAGGCACTTTTAACTCTCTTTCCAAAGTCCTTTTCACCTTTCCCTCATGGTACTTGTTTGCTATCGGTCTCGAACCTATATTTAGCTTTAGATGAAATTTACCACCCACTTTGCGCTCCAATCCCGAGGAACGTGACTCTTTAGAAAGCACACCGTGCACGGGGGACTGCAGATGACAAACGGGATTCTCACCCTCGTTGATGCTCTTTTC------CAAGAGGCTTACATCTGCGCCTCCGTTGGCAATGCTTCTCGAGACTACAA-TTCAAGGCCACAGGCCCCGATTTCCATGCTGAGCTCA-TCCCTGTTCATTCGCCATTACTGAGGGAATCCTATTTAGTTTCTTATCCTCCGCTTACTTATATGC-----------------------------------------------------------
>JN119844.1Heterocapsasp.HCBC88largesubunitri_(reversed)
---------------------------------------------------------------------------------------------------------GATTTGCACGTCAGTATCGCTACGAGCCTCCATCAGAGTTTCTCCTGACTTTGCCCTATCCACGCATAGTTCACCATCTTTCGGGTCCTAACAGATATGCTCATACTCAAACCTCTCTCAATTGATTGGTCGGTTGCTGGTGCAAAGATCCCAGCAGTCACTTTCATTGCGCAAGCAGGTTTAACCGCCCGTGAACTCGCACATATGTTAGACTCCTTGGTCCGTGTTTCAAGACGGGTCGAATAGAACCATTTAGTCATCGTCGTTGTGTCAGGGAGATACCCCAG-TCGCCCA-GGACGCCCA-----AGCAGA--CCGAAGC---------------CGACATTGGAGTCCCAA----GGA-----CAGAGGGCACTGCAACCAGACACGCAGGAAACAGTTCACAAATGAGTTCAACCAAGCACATTCACCCAACCGTGGTCAGGCTACCATGTCCCTGGCGTTTTCCTCGATTGAGAACTGACGTTGACACACAAGGCAAGAAACAA-CACGCACGTCCTGATCAAAA-ACCACTGCCACGCTTGCGCTGAAGCAGCAGCCAATCACATTAGCACGCACCAATCTTGCCAAGCAACACTGGTTCCATTCGCTTCCCTTTCAGCAATTTCAGGCACTTTTAACTCTCTTTTCAAAGTCCTTTTCACCTTTCCCTCATGGTACTTGTTTGCTATCGGTCTCGAACCTATATTTAGCTTTAGATGAAATTTACCACCCACTTTGCGCTCCAATCCCGAGGAACGTGACTCTTTAGAAAGCACACCGTGCACGGGGGACTGCAGATGACAAACGGGACTCTCACCCTCGTTGATGCTCTTTTC------CAAGAGGCTTACATCTGCGCCTCCGTTGGCAATGCTTCTCGAGACTACAA-TTCAAGGCCACAGGCCCCGATTTCCATGCTGAGCTCA-TCCCTGTTCATTC----------------------------------------------------------------------------------------------------------------
>MF471317.1Heterocapsasp.isolate4_1largesubunitri_(reversed)
---------------------------------------------------------------------------------------------------------------------------------------------------------------------------------------------------------------------------------------------------------------------------------------------------------------------------------------------------CGGGTCGAATAGAACCATTTAGTCATCGTCGTTGTGTCAGGGAGATACCCCAG-TCGCCCA-AGACGCCCA-----AGCAGA--CCGAAGC---------------CCACATTGGAGTCCCAG----GGA-----CAGAGAGCACTGCAACCAGACACGCAAGAAACAGTTCACAAATGAGTTCAACCAAGGACGTTCACCCAAGCGGACCCAGGCTCCCATTTCCCTGGCGTTTTCCTCGATTGAGAACTGACGTTGACACACAAGGCAAGAAACAA-CACGCACGTCCTGATCAAAA-ACCACTGCCACGCTTGCGCTGAAGCAGCAGCCAATCACATTAGCACGCACCAATCTTGCCAAGCAACACTGGTTCCATTCGCTTCCCTTTCAGCAATTTCAGGCACTTTTAACTCTCTTTTCAAAGTCCTTTTCACCTTTCCCTCATGGTACTTGTTTGCTATCGGTCTCGAACCTATATTTAGCTTTAGATGAAATTTACCACCCACTTTGCGCTCCAATCCCGAGGAACGTGACTCTTTAGAAAGCACACCGTGCACGGGGGACTGCAGATGACAAACGGGACTCTCACCCTCGTCGATGCTCTTTTC------CAAGAGGCTCACATCTGCGCCTCCGTTGGCAATGCTTCTCGAGACTACAA-TTCAAGGCCACAGGCCCCGATTTCCATGCTGAGCTCA-TCCCTGTTCATTCGCCATTACTGAGGGAATCCTATTTAGTTTCTTATCCTCCGCTTACTTA----------------------------------------------------------------
>MF471319.1Heterocapsasp.isolate4_3largesubunitri_(reversed)
---------------------------------------------------------------------------------------------------------------------------------------------------------------------------------------------------------------------------------------------------------------------------------------------------------------------------------------------------CGGGTCGAATAGAACCATTTAGTCATCGTCGTTGTGTCAGGGAGATACCCCAG-TCGCCCA-AGACGCCCA-----AGCAGA--CCGAAGC---------------CCACATTGGAGTCCCAG----GGA-----CAGAGAGCACTGCAACCAGACACGCAAGAAACAGTTCACAAATGAGTTCAACCAAGGACGTTCACCCAAGCGGACCCAGGCTCCCATTTCCCTGGCGTTTTCCTCGATTGAGAACTGACGTTGACACACAAGGCAAGAAACAA-CACGCACGTCCTGATCAAAA-ACCACTGCCACGCTTGCGCTGAAGCAGCAGCCAATCACATTAGCACGCACCAATCTTGCCAAGCAACACTGGTTCCATTCGCTTCCCTTTCAGCAATTTCAGGCACTTTTAACTCTCTTTTCAAAGTCCTTTTCACCTTTCCCTCATGGTACTTGTTTGCTATCGGTCTCAAACCTATATTTAGCTTTAGATGAAATTTACCACCCACTTTGCGCTCCAATCCCGAGGAACGTGACTCTTTAGAAAGCACACCGTGCACGGGGGACTGCAGATGACAAACGGGACTCTCACCCTCGTCGATGCTCTTTTC------CAAGAGGCTTACATCTGCGCCTCCGTTGGCAATGCTTCTCGAGACTACAA-TTCAAGGCCACAGGCCCCGATTTCCATGCTGAGCTCA-TCCCTGTTCATTCGCCATTACTGAGGGAATCCTATTTAGTTTCTTATCCTCCGCTTACTTA----------------------------------------------------------------
>MF471315.1Heterocapsasp.isolate3_2largesubunitri_(reversed)
---------------------------------------------------------------------------------------------------------------------------------------------------------------------------------------------------------------------------------------------------------------------------------------------------------------------------------------------------CGGGTCGAATAGAACCATTTAGTCATCGTCGTTGTGTCAGGGAGATACCCCAG-TCGCCCA-AGACGCCCA-----AGCAGA--CCGAAGC---------------CCACATTGGAGTCCCAG----GGA-----CAGAGAGCACTGCAACCAGACACGCAAGAAACAGTTCACAAATGAGTTCAACCAAGGACGTTCACCCAAGCGGACCCAGGCTCCCATTTCCCTGGCGTTTTCCTCGATTGAGAACTGACGTTGACACACAAGGCAAGAAACAA-CACGCACGTCCTGATCAAAA-ACCACTGCCACGCTTGCGCTGAAGCAGCAGCCAATCACATTAGCACGCACCAATCTTGCCAAGCAACACTGGTTCCATTCGCTTCCCTTTCAGCAATTTCAGGCACTTTTAACTCTCTTTTCAAAGTCCTTTTCACCTTTCCCTCATGGTACTTGTTTGCTATCGGTCTCGAACCTATATTTAGCTTTAGATGAAATTTACCACCCACTTTGCGCTCCAATCCCGAGGAACGTGACTCTTTAGAAAGCACACCGTGCACGGGGGACTGCAGATGACAAACGGGACTCTCACCCTCGTCGATGCTCTTTTC------CAAGAGGCTTACATCTGCGCCTCCGTTGGCAATGCTTCTCGAGACTACAA-TTCAAGGCCACAGGCCCCGATTTCCATGCTGAGCTCA-TCCCTGTTCATTCGCCATTACTGAGGGAATCCTATTTAGTTTCTTATCCTCCGCTTACTTA----------------------------------------------------------------
>MF471316.1Heterocapsasp.isolate3_3largesubunitri_(reversed)
---------------------------------------------------------------------------------------------------------------------------------------------------------------------------------------------------------------------------------------------------------------------------------------------------------------------------------------------------CGGGTCGAATAGAACCATTTAGTCATCGTCGTTGTGTCAGGGAGATACCCCAG-TCGCCCA-AGACGCCCA-----AGCAGA--CCGAAGC---------------CCACATTGGAGTCCCAG----GGA-----CAGAGAGCACTGCAACCAGACACGCAAGAAACAGTTCACAAATGAGTTCAACCAAGGACGTTCACCCAAGCGGACCCAGGCTCCCATTTCCCTGGCGTTTTCCTCGATTGAGAACTGACGTTGACACACAAGGCAAGAAACAA-CACGCACGTCCTGATCAAAA-ACCACTGCCACGCTTGCGCTGAAGCAGCAGCCAATCACATTAGCACGCACCAATCTTGCCAAGCAACACTGGTTCCATTCGCTTCCCTTTCAGCAATTTCAGGCACTTTTAACTCTCTTTTCAAAGTCCTTTTCACCTTTCCCTCATGGTACTTGTTTGCTATCGGTCTCGAACCTATATTTAGCTTTAGATGAAATTTACCACCCACTTTGCGCTCCAATCCCGAGGAACGTGACTCTTTAGAAAGCACACCGTGCACGGGGGACTGCAGATGACAAACGGGACTCTCACCCTCGTCGATGCTCTTTTC------CAAGAGGCTTACATCTGCGCCTCCGTTGGCAATGCTTCTCGAGACTACAA-TTCAAGGCCACAGGCCCCGATTTCCATGCTGAGCTCA-TCCCTGTTCATTCGCCATTACTGAGGGAATCCTATTTAGTTTCTTATCCTCCGCTTACTTA----------------------------------------------------------------
>MF471318.1Heterocapsasp.isolate4_2largesubunitri_(reversed)
---------------------------------------------------------------------------------------------------------------------------------------------------------------------------------------------------------------------------------------------------------------------------------------------------------------------------------------------------CGGGTCGAATAGAACCATTTAGTCATCGTCGTTGTGTCAGGGAGATACCCCAG-TCGCCCA-AGACGCCCA-----AGCAGA--CCGAAGC---------------CCACATTGGAGTCCCAG----GGA-----CAGAGAGCACTGCAACCAGACACGCAAGAAACAGTTCACAAATGAGTTCAACCAAGGACGTTCACCCAAGCGGACCCAGGCTCCCATTTCCCTGGCGTTTTCCTCGATTGAGAACTGACGTTGACACACAAGGCAAGAAACAA-CACGCACGTCCTGATCAAAA-ACCACTGCCACGCTTGCGCTGAAGCAGCAGCCAATCACATTAGCACGCACCAATCTTGCCAAGCAACACTGGTTCCATTCGCTTCCCTTTCAGCAATTTCAGGCACTTTTAACTCTCTTTTCAAAGTCCTTTTCACCTTTCCCTCATGGTACTTGTTTGCTATCGGTCTCGAACCTATATTTAGCTTTAGATGAAATTTACCACCCACTTTGCGCTCCAATCCCGAGGAACGTGACTCTTTAGAAAGCACACCGTGCACGGGGGACTGCAGATGACAAACGGGACTCTCACCCTCGTCGATGCTCTTTTC------CAAGAGGCTTACATCTGCGCCTCCGTTGGCAATGCTTCTCGAGACTACAA-TTCAAGGCCACAGGCCCCGATTTCCATGCTGAGCTCA-TCCCTGTTCATTCGCCATTACTGAGGGAATCCTATTTAGTTTCTTATCCTCCGCTTACTTA----------------------------------------------------------------
>AY571372.1Heterocapsaarcticalargesubunitri_(reversed)
CTGATAAAACTGTTCAACTCCAGCTATCCTGAGGGAAACTTCGGAGGGAACCAGCTACTAGATGGTTCGATTAGTCTTTCGCCCCTATACGCAGTTTTGACGAACGATTTGCACGTCAGTATCGCTACGAGCCTCCATCAGAGTTTCCCCTGACTTTGCCCTAACCACGCATAGTTCACCATCTTTCGGGTCCTAACAGATATGCTCATACTCAAACCTCTCTCAATTGATTGGTCGGTTGCTGGTGCAAAGATCCCAGCAGTCACTTTCATTGCGCAAGCAGGTTTACCCGCCCGTGAACTCGCACATATGTTAGACTCCTTGGTCCGTGTTTCAAGACGGGTCGAATAGAACCATTTAGTCATCGTCGTTGTGTAAGGGAGATGTCCCAG-TTGCCCA-CTTCAGCTGC----AGAGAG----GAAGA---------------CCACTCTACAGACAGAA----GGAAGGAACAGAGGACACTGCAACCAGACACGCAAGAACCAGTTCACAAATGAGTTCGACCAAGCACATTCGATCACCCGAGAGCGAGCTACCATGTCCCTGGCGTTTTCCTCGATTGAGAACTGACGTTGACACACAAGGCAAGAAACAA-CACGCACATCCTGATCAAAA-ACCACTGCCACGCTTGCGCTGAAGCAGCAGCCAATCACATTAGCACGCACCAATCTTGCCAAGAAGCACTGGTTCCATTCGCTTCCCTTTCAGCAATTTCAGGCACTTTTAACTCTCTTTTCAAAGTCCTTTTCACCTTTCCCTCATGGTACTTGTTTGCTATCGGTCTCGAACCTATATTTAGCTTTAGATGAAATTTACCACCCACTTTGCGCTCCAATCCCGAGGAACGTGACTCTTTAGAA-GTACACCGTGCACGGGGGACTGCAGATGACAAACGGGACTCTCACCCTCGTTGATGCTCTTTTC------CAAGAGGCTTACATCTGCGCCTCCGTTGGCAGTACAACTCGAGACTACAA-TTCAAGGCCCAGGGCCCCGATTTCCATGCTGAGCTTA-TCCCTGTTCAGTCGCCCTTACTGAGGGAATCCTA-------------------------------------------------------------------------------------------
>MF423367.1HeterocapsapseudotriquetrastrainGeoB222largesubunitri_(reversed)
----------------------------------------------------------------------------------------------------------------------------------------------------------------------------------------------------------------------------------------------------------------------------------------------------------------------------------------GTGTTTCAAGACGGGTCGAATAGAACCATTTAGTCAGCGTCGTTGTGTCAGGGAGATATACCGG-TCACTCA-CTCCACCCAC----AGA-GG--CCGAAAC---------------CACCCGTGAGGGTGTGA----GGA-----CTCAGCACACTGCAACCAGACACGCAAGAACCAGTTCACAAATGAGTTCAACCAAGCACATTCACCCACCCGGAGACAGGCTACCATGTCCCTGGCGTTTTCCTCGATTGAGAACTGACGTTGACAGACAAGGCAAGAAACAA-CACGCACGTCCTGATCAAAA-CCCACTACCACGCTTGCGCTGAAGCAGCAGGCAATCCCATTAGCACGCACCAATCTTGCCAAGAAACACTGGTTCCATTCGCTTCCCTTTCAGCAATTTCAGGCACTTTTAACTCTCTTTTCAAAGTCCTTTTCACCTTTCCCTCATGGTACTTGTTTGCTATCGGTCTCGAACCTATATTTAGCTTTAGATGAAATTTACCACCCACTTTGCGCTCCATTTCCGAGGAACGTGACTCTTGAGAA-GAACGCCGTGCACGGGGGACTGCAGATGACAAACGGGACTCTCACCCTCGTTGATGCTCTTTTC------CAAGAGGCTTACATCTGCGCCTCCGTTGGCAGTACATCTCGAGACTACAA-TTCAATGCCAGAGACACCGATTTCCATGCTGAGCTTA-TCCCTGTTCATTCGCCATTACTGAGGGAATCCTATTTAGTTTCTTATCCTCCGCTTACTTATATGCTTAAATTCAGCGGGTTTGCTGACCTAACTTCATGTC-----------------------
>AF260399.1Heterocapsasp.largesubunitri_(reversed)
---------------AACTCCAGCTATCCTGAGGGAAACTTCGGAGGGAACCAGCTACTAGATGGTTCGATTAGTCTTTCGCCCCTATACGCAGTTTTGACGAACGATTTGCACGTCAGTATCGCTACGAGCCTCCATCAGAGTTTCCCCTGACTTTGCCCTAACCACGCATAGTTCACCATCTTTCGGGTCCTAACAGATATGCTCATACTCAAACCTCTCTCAATTGATTGGTCGGTTGCTGGTGCAAAGATCCCAGCAGTCACTTTCATTGCGCAAGCAGGTTTACCCGCCCGTGAACTCGCACATATGTTAGACTCCTTGGTCCGTGTTTCAAGACGGGTCGGATAGAACCATTTAGTCAGCGTCGTAGTGTCAGGGAGATACACCGG-TCACACA-CCCCGCCCAC----AGAAGG--CCGAAGC---------------CCCCCACGGAGGAGCGA----GGA-----CACAGCACACTGCAACCAGACACGCAAGAACCAGTTCACAAATGAGTTCAACCAAGCACATTCACCCACCCGAAGACGGGCTACCATGTCCCTGGCGTTTTCCTCGATCGAGAACTGACGTTGACACACAAGGCAAGAAACAA-CACGCACGTCCAGTTCAAAA-ACCACTACCACGCTTGCGCTGAAGTAGCAGCCAATCCCCATAGCACGCACCAATCTTGCCAAGAAACACTGGTTCCATTCGCTTCCCTTTCAGCAATTTCAGGCACTTTTAACTCTCTTTTCAAAGTCCTTTTCACCTTTCCCTCATGGTACTTGTTTGCTATCGGTCTCGAACCTATATTTAGCTTTAGATGAAATTTACCACCCACTTTGCGCTCCATTTCCGAGGAACGTGACTCTTTAGAA-GTACACCGTGCACGGGGGACTGCAGATGACAAACGGGACTCTCACCCTCGTTGATGCTCTTTTC------CAAGAGGCTTACATCTGCGCCTCCGTTGGCAGTACAACTTGAGACTACAA-TTCAATGCCAGAGGCACCGATTTCCATGCTGAGCTCA-TCCCTGTTCATTCGCCATTACTGAGGGAATCCTATTTAGTTTCTTTTCCTCCGCTTACTTATATGCTTAAATT----------------------------------------------------
>KT389965.1HeterocapsatriquetracloneKJ34-3-0518Srib_(reversed)
--------------------------------------------------------------------------------------------------------------------------------------------------------------------TCACGCATAGTTCACCATCTTTCGGGTCCTAACAGATATGCTCATACTCAAACCTCTCTCAATTGATTGGTCGGTTGCTGGTGCAAAGATCCCAGCAGTCACTTTCATTGCGCAAGCAGGTTTACCCGCCCGTGAACTCGCACATATGTTAGACTCCTTGGTCCGTGTTTCAAGACGGGTCGAATAGAACCATTTAGTCAGCGTCGTTGTGTCAGGGAGATACACCGG-TCGCCCA-CCCCACCCGC----AGAAGG--TCGAGAC---------------CCCCCACAGGGGTGCGA----GGA-----CACAGAGCACTGCAACCAGACACGCAAGAACCAGTTCACAAATGAGTTCAACCAAGCACATTCACCCACCCGGAGACAGGTTACCATGTCCAAGGCGTTTTCCTCGATTGAGAACTGACGTTGACACACAAGGCAAGAAACAA-CACGCACGTCATGATCAAAA-CCCACTACCACGCTTGCGCTGAAGCAGCAGGCAATCCCAATAGCACGCACCAATCTTGCCAAGAAACACTGGTTCCATTCGCTTCCCTTTCAGCAATTTCAGGCACTTTTAACTCTCTTTTCAAAGTCCTTTTCACCTTTCCCTCATGGTACTTGTTTGCTATCGGTCTCGAACCTATATTTAGCTTTAGATGAAATTTACCACCCACTTTGCGCTCCATTTCCGAGGAACGTGACTCTTTAGAA-GTACGCCGTGCACGGGGGACTGCAGATGACAAACGGGACTCTCACCCTCGTTGATGCTCTTTTC------CAAGAGGCTTACATCTGCGCCTCCGTTGGCAGTACATCTCGAGACTACAA-TTCAATGCCAGAGACACCGATTTCCATGCTGAGCTTA-TCCCTGTTCATTCGCCATTACTGAGGGAATCCTATTTAGTTTCTTATCCTCCGCTTACTTATATGCTTAAATTCAGCGGGTTTGCTGACCTAACTTCATGTCTTGGAAGAAGTCCCGAATGGACT
>LC621346.1Heterocapsaphilippinensis_(reversed)
---------------------------------------TTCGGAGGGAACCAGCTACTAGATGGTTCGATTAGTCTTTCGCCCCTATACGCAGTTTTGACGAACGATTTGCACGTCAGTATCGCTACGAGCCTCCATCAGAGTTTCCCCTGACTTTGCCCTAACCACGCATAGTTCACCATCTTTCGGGTCCTAACAGATATGCTCATACTCAAACCTCTCTCAATTGATTGGTCGGTTGCTGGTGCAAAGATCCCAGCAGTCACTTTCATTGCGCAAGCAGGTTTACCCGCCCGTGAACTCGCACATATGTTAGACTCCTTGGTCCGTGTTTCAAGACGGGTCGAATAGAACCATTTAGTCAGCGTCGTTGTGTCAGGGAGATACACCGG-TCGCCCA-CCCCACCCGC----AGAAGG--TCGAGAC---------------CCCCCACAGGGGTGCGA----GGA-----CACAGAGCACTGCAACCAGACACGCAAGAACCAGTTCACAAATGAGTTCAACCAAGCACATTCACCCACCCGGAGACAGGTTACCATGTCCAAGGCGTTTTCCTCGATTGAGAACTGACGTTGACACACAAGGCAAGAAACAA-CACGCACGTCATGATCAAAA-CCCACTACCACGCTTGCGCTGAAGCAGCAGGCAATCCCAATAGCACGCACCAATCTTGCCAAGAAACACTGGTTCCATTCGCTTCCCTTTCAGCAATTTCAGGCACTTTTAACTCTCTTTTCAAAGTCCTTTTCACCTTTCCCTCATGGTACTTGTTTGCTATCGGTCTCGAACCTATATTTAGCTTTAGATGAAATTTACCACCCACTTTGCGCTCCATTTCCGAGGAACGTGACTCTTTAGAA-GTACGCCGTGCACGGGGGACTGCAGATGACAAACGGGACTCTCACCCTCGTTGATGCTCTTTTC------CAAGAGGCTTACATCTGCGCCTCCGTTGGCAGTACATCTCGAGACTACAA-TTCAATGCCAGAGACACCGATTTCCATGCTGAGCTTA-TCCCTGTTCATTCGCCATTACTGAGGGAATCCTATTTAGTTTCTTATCCTCCGCTTACTTATATGCTTAAATTCAGCGGGTTTGCTGACCTAACTTCATGTCTTGGAAGAAGTCCCGAATGGACT
>EU165273.1Heterocapsaceaesp.FIU1126Sri_(reversed)
----------------------------------------------------------------------------------------------------------------------------------------------------------------------------------------------------------------------------------------------------------------------------------------------------------------------------------------GTGTTTCAAGACGGGTCGAATAGAACCATTTAGTCAGCGTCGTTGTGTCAGGGAGATACACCGG-TCGCCCA-CCCCACCCGC----AGAAGG--TCGAGAC---------------CCCCCACAGGGGTGCGA----GGA-----CACAGAGCACTGCAACCAGACACGCAAGAACCAGTTCACAAATGAGTTCAACCAAGCACATTCACCCACCCGGAGACGGGTTACCATGTCCAAGGCGTTTTCCTCGATTGAGAACTGACGTTGACACACAAGGCAAGAAACAA-CACGCACGTCATGATCAAAA-CCCACTACCACGCTTGCGCTGAAGCAGCAGGCAATCCCAATAGCACGCACCAATCTTGCCAAGAAACACTGGTTCCATTCGCTTCCCTTTCAGCAATTTCAGGCACTTTTAACTCTCTTTTCAAAGTCCTTTTCACCTTTCCCTCATGGTACTTGTTTGCTATCGGTCTCGAACCTATATTTAGCTTTAGATGAAATTTACCACCCACTTTGCGCTCCATTTCCGAGGAACGTGACTCTTTAGAA-GTACGCCGTGCACGGGGGACTGCAGATGACAAACGGGACTCTCACCCTCGTTGATGCTCTTTTC------CAAGAGGCTTACATCTGCGCCTCCGTTGGCAGTACATCTCGAGACTACAA-TTCAATGCCAGAGACACCGATTTCCATGCTGAGCTTA-TCCCTGTTCATTCGCCATTACTGAGGGAATCCTATTTAGTTTCTTATCCTCCGCTTACTTATATGCTTA--------------------------------------------------------
>MF423359.1HeterocapsasteiniistrainUTKG7clone6largesubunitri_(reversed)
------------------------------------------------------------------------------------------------------------------------------------------------------------------------------------------------------------------------------------------------------------------------------------------------------------------------------TCCTTGGTCCGTGTTTCAAGACGGGTCGAATAGAACCATTTAGTCAGCGTCGATGTGTCAGGGAGGTGCACCGG-TCGCCCA-CCCCACCTGC----GGAAGA--TCGAAAC---------------CCACCCCAGGGGTGTGA----AGA-----CACAATGCACTGCAACCAGACACGCAAGAACCAGTTCACAAATGGGTTCAACCAAGCACATTCACTCACCCGAAGACGAGCTACCATGTCCCTGGCGTTTTCCTCGATCGAGAACTGACGTCGACACACAAGGCAAGAAACAA-CACGCACGTCCTGATCAAAA-CCCACTACCACGCTTGCGCTGAAGCAGCAGGCAATCACATTAGCACGCACCAATCTTGCCAAGAAGCACTGGTTCCATTCGCTTCCCTTTCAGCAATTTCAGGCACTTTTAACTCTCTTTTCAAAGTCCTTTTCACCTTTCCCTCATGGTACTTGTTTGCTATCGGTCTCGAACCTATATTTAGCTTTAGATGAAATTTACCACCCACTTTGCGCTCCATTTCCGAGGAACGTGACTCTTTAGAA-GTACACCGTGCACGGGGGACTGCAGATGACAAACGGGACTCTCACCCTCGTTGATGCTCTTTTC------CAAGAGGCTTACATCTGCGCCTCCGTTGGCAGTACAACTCGAGACTACAA-TTCAATGCCAGAGACACCGATTTCCATGCTGAGCTTA-TCCCTGTTCATTCGCCATTACTGAGGGAATCCTATTTAGTTTCTTATCCTCCGCTTACTTATATGCTTAAGTTCAGCGGGTTTGCTGACCTAACTTCATGTC-----------------------
>MF423356.1HeterocapsasteiniistrainUTKG7clone1largesubunitri_(reversed)
------------------------------------------------------------------------------------------------------------------------------------------------------------------------------------------------------------------------------------------------------------------------------------------------------------------------------TCCTTGGTCCGTGTTTCAAGACGGGTCGAATAGAACCATTTAGTCAGCGTCGATGTGTCAGGGAGATGCACCGG-TCGCCCA-CCCCACCTGC----GGAAGA--TCGAAAC---------------CCACCCCAGGGGTGTGA----AGA-----CACAATGCACTGCAACCAGACACGCAAGAACCAGTTCACAAATGAGTTCAACCAAGCACATTCACTCACCCGAAGACGAGCTACCATGTCTCTGGCGTTTTCCTCGATCGAGAACTGACGTTGACACACAAGGCAAGAAACAA-CACGCATGTCCTGATCAAAA-CCCACTACCACGCTTGCGCTGAAGCAGCAGGCAATCACATTAGCACGCACCAATCTTGCCAAGAAGCACTGGTTCCATTCGCTTCCCTTTCAGCAATTTCAGGCACTTTTAACTCTCTTTTCAAAGTCCTTTTCACCTTTCCCTCATGGTACTTGTTTGCTATCGGTCTCGAACCTATATTTAGCTTTAGATGAAATTTACCACCCACTTTGCGCTCCATTTCCGAGGAACGTGACTCTTTAGAA-GTACACCGTGCACGGGGGACTGCAGATGACAAACGGGACTCTCACCCTCGTTGATGCTCTTTTC------CAAGAGGCTTACATCTGCGCCTCCGTTGGCAGTACAACTCGAGACTACAA-TTCAATGCCAGAGACACCGATTTCCATGCTGAGCTTA-TCCCTGTTCATTCGCCATTACTGAGGGAATCCTATTTAGTTTCTTATCCTCCGCTTACTTATATGCTTAAATTCAGCAGGTTTGCTGACCTAACTTCATGTC-----------------------
>MF423361.1HeterocapsasteiniistrainUTKG7clone12largesubunitri_(reversed)
------------------------------------------------------------------------------------------------------------------------------------------------------------------------------------------------------------------------------------------------------------------------------------------------------------------------------TCCTTGGTCCGTGTTTCAAGACGGGTCGAATAGAACCATTTAGTCAGCGTCGATGTGTCAGGGAGATGCACCGG-TCGCCCA-CCCCACCTGC----GGAAGA--TCGAAAC---------------CCACCCCAGGGGTGTGA----AGA-----CACAATGCACTGCAACCAGACACGCAAGAACCAGTTCACAAATGAGTTCAACCAAGCACATTCACTCACCCGAAGACGAGCTACCATGTCCCTGGCGTTTTCCTCGATCGAGAACTGACGTTGACACACAAGGCAAGAAACAA-CACGCACGTCCTGATCAAAA-CCCACTACCACGCTTGCGCTGAAGCAGCAGGCAATCACATTAGCACGCACCAATCTTGCCAAGAAGCACTGGTTCCATTCGCTTCCCTTTCAGCAATTTCAGGCACTTTTAACTCTCTTTTCAAAGTCCTTTTCACCTTTCCCTCATGGTACTTGTTTGCTATCGGTCTCGAACCTATATTTAGCTTTAGATGAAATTTACCACCCACTTTGCGCTCCATTTCCGAGGAACGTGACTCTTTAGAA-GTACACCGTGCACGGGGGACTGCAGATGACAAACGGGACTCTCACCCTCGTTGATGCTCTTTTC------CAAGAGGCTTACATCTGCGCCTCCGTTGGCAGTACAACTCGAGACTACAA-TTCAATGCCAGAGACACCGATTTCCATGCTGAGCTTA-TCCCTGTTCATTCGCCATTACTGAGGGAATCCTATTTAGTTTCTTATCCTCCGCATACTTATATGCTTAAATTCAGCAGGTTTGCTGACCTAACTTCATGTC-----------------------
>MF423358.1HeterocapsasteiniistrainUTKG7clone5largesubunitri_(reversed)
------------------------------------------------------------------------------------------------------------------------------------------------------------------------------------------------------------------------------------------------------------------------------------------------------------------------------TCCTTGGTCCGTGTTTCAAGACGGGTCGAATAGAACCATTTAGTCAGCGTCGATGTGTCAGGGAGATGCACCGG-TCGCCCA-CCCCACCTGC----GGAAGA--TCGAAAC---------------CCACCCCAGGGGTGTGA----AGA-----CACAATGCACTGCAACCAGACACGCAAGAACCAGTTCACAAATGAGTTCAACCAAGCACATTCACTCACCTGAAGACGAGCTACCATGTCCCTGGCGTTTTCCTCGATCGAGAACTGACGTTGACACACAAGGCAAGAAACAA-CACGCACGTCCTGATCAAAA-CCCACTACCACGCTTGCGCTGAAGCAGCAGGCAATCACATTAGCACGCACCAATCTTGCCAAGAAGCACTGGTTCCATTCGCTTCCCTTTCAGCAATTTCAGGCACTTTTAACTCTCTTTTCAAAGTCCTTTTCACCTTTCCCTCATGGTACTTGTTTGCTATCGGTCTCGAACCTATATTTAGCTTTAGATGAAATTTACCACCCACTTTGCACTCCATTTCCGAGGAACGTGACTCTTTAGAA-GTACACCGTGCACGGGGGACTGCAGATGACAAACGGGACTCTCACCCTCGTTGATGCTCTTTTC------CAAGAGGCTTACATCTGCGCCTCCGTTGGCAGTACAACTCGAGACTACAA-TTCAATGCCAGAGACACCGATTTCCATGCTGAGCTTA-TCCCTGTTCATTCGCCATTACTGAGGGAATCCTATTTAGTTTCTTATCCTCCGCTTACTTATATGCTTAAATTCAGCGGGTTTGCTGACCTAACTTCATGTC-----------------------
>MF423346.1HeterocapsasteiniistrainUTK_(reversed)
------------------------------------------------------------------------------------------------------------------------------------------------------------------------------------------------------------------------------------------------------------------------------------------------------------------------------------------GTTTCAAGACGGGTCGAATAGAACCATTTAGTCAGCGTCGATGTGTCAGGGAGATGCACCGG-TCGCCCA-CCCCACCTGC----GGAAGA--TCGAAAC---------------CCACCCCAGGGGTGTGA----AGA-----CACAATGCACTGCAACCAGACACGCAAGAACCAGTTCACAAATGAGTTCAACCAAGCACATTCACTCACCCGAAGACGAGCTACCATGTCCCTGGCGTTTTCCTCGATCGAGAACTGACGTTGACACACAAGGCAAGAAACAA-CACGCACGTCCTGATCAAAA-CCCACTACCACGCTTGCGCTGAAGCAGCAGGCAATCACATTAGCACGCACCAATCTTGCCAAGAAGCACTGGTTCCATTCGCTTCCCTTTCAGCAATTTCAGGCACTTTTAACTCTCTTTTCAAAGTCCTTTTCACCTTTCCCTCATGGTACTTGTTTGCTATCGGTCTCGAACCTATATTTAGCTTTAGATGAAATTTACCACCCACTTTGCGCTCCATTTCCGAGGAACGTGACTCTTTAGAA-GTACACCGTGCACGGGGGACTGCAGATGACAAACGGGACTCTCACCCTCGTTGATGCTCTTTTC------CAAGAGGCTTACATCTGCGCCTCCGTTGGCAGTACAACTCGAGACTACAA-TTCAATGCCAGAGACACCGATTTCCATGCTGAGCTTA-TCCCTGTTCATTCGCCATTACTGAGGGAATCCTATTTAGTTTCTTATCCTCCGCTTACTTATATGCTTAAATTCAGCGGGTTTGCTGACCTAACTTCATGTCTTGGAAGAAGTCACAAGTG-ACT
>EF613355.1HeterocapsatriquetraisolateGSW0206-2largesubunitri_(reversed)
----------------------------------------------------------TAGATGGTTCGATTAGTCTTTCGCCCCTATACGCAGTTTTGACGAACGATTTGCACGTCAGTATCGCTACGAGCCTCCATCAGAGTTTCCCCTGACTTTGCCCTAACCACGCATAGTTCACCATCTTTCGGGTCCTAACAGATATGCTCATACTCAAACCTCTCTCAATTGATTGGTCGGTTGCTGGTGCAAAGATCCCAGCAGTCACTTTCATTGCGCAAGCAGGTTTACCCGCCCGTGAACTCGCACATATGTTAGACTCCTTGGTCCGTGTTTCAAGACGGGTCGAATAGAACCATTTAGTCAGCGTCGATGTGTCAGGGAGATGCACCGG-TCGCCCA-CCCCACCTGC----GGAAGA--TCGAAAC---------------CCACCCCAGGGGTGTGA----AGA-----CACAATGCACTGCAACCAGACACGCAAGAACCAGTTCACAAATGAGTTCAACCAAGCACATTCACTCACCCGAAGACGAGCTACCATGTCCCTGGCGTTTTCCTCGATCGAGAACTGACGTTGACACACAAGGCAAGAAACAA-CACGCACGTCCTGATCAAAA-CCCACTACCACGCTTGCGCTGAAGCAGCAGGCAATCACATTAGCACGCACCAATCTTGCCAAGAAGCACTGGTTCCATTCGCTTCCCTTTCAGCAATTTCAGGCACTTTTAACTCTCTTTTCAAAGTCCTTTTCACCTTTCCCTCATGGTACTTGTTTGCTATCGGTCTCGAACCTATATTTAGCTTTAGATGAAATTTACCACCCACTTTGCGCTCCATTTCCGAGGAACGTGACTCTTTAGAA-GTACACCGTGCACGGGGGACTGCAGATGACAAACGGGACTCTCACCCTCGTTGATGCTCTTTTC------CAAGAGGCTTACATCTGCGCCTCCGTTGGCAGTACAACTCGAGACTACAA-TTCAATGCCAGAGACACCGATTTCCATGCTGAGCTTA-TCCCTGTTCATTCGCCATTACTGAGGGAATCCTATTTAGTTTCTTATCCTCCGCTTACTTATATGCTTAAATTCAGCGGGT--------------------------------------------
>MF423357.1HeterocapsasteiniistrainUTKG7clone2largesubunitri_(reversed)
------------------------------------------------------------------------------------------------------------------------------------------------------------------------------------------------------------------------------------------------------------------------------------------------------------------------------TCCTTGGTCCGTGTTTCAAGACGGGTCGAATAGAACCATTTAGTCAGCGTCGATGTGTCAGGGAGATGCACCGG-TCGCCCA-CCCCACCTGC----GGAAGA--TCGAAAC---------------CCACCCCAGGGGTGTGA----AGA-----CACAATGCACTGCAACCAGACACGCAAGAACCAGTTCACAAATGAGTTCAACCAAGCACATTCACTCACCCGAAGACGAGCTACCATGTCCCTGGCGTTTTCCTCGATCGAGAACTGACGTTGACACACAAGGCAAGAAACAA-CACGCACGTCCTGATCAAAA-CCCACTACCACGCTTGCGCTGAAGCAGCAGGCAATCACATTAGCACGCACCAATCTTGCCAAGAAGCACTGGTTCCATTCGCTTCCCTTTCAGCAATTTCAGGCACTTTTAACTCTCTTTTCAAAGTCCTTTTCACCTTTCCCTCATGGTACTTGTTTGCTATCGGTCTCGAACCTATATTTAGCTTTAGATGAAATTTACCACCCACTTTGCGCTCCATTTCCGAGGAACGTGACTCTTTAGAA-GTACACCGTGCACGGGGGACTGCAGATGACAAACGGGACTCTCACCCTCGTTGATGCTCTTTTC------CAAGAGGCTTACATCTGCGCCTCCGTTGGCAGTACAACTCGAGACTACAA-TTCAATGCCAGAGACACCGATTTCCATGCTGAGCTTA-TCCCTGTTCATTCGCCATTACTGAGGGAATCCTATTTAGTTTCTTATCCTCCGCTTACTTATATGCTTAAATTCAGCGGGTTTGCTGACCTAACTTCATGTC-----------------------
>HQ902268.1HeterocapsatriquetracloneSt3-1internaltranscribed_(reversed)
------------------------------------------------------------GATGGTTCGATTAGTCTTTCGCCCCTATACGCAGTTTTGACGAACGATTTGCACGTCAGTATCGCTACGAGCCTCCATCAGAGTTTCCCCTGACTTTGCCCTAACCACGCATAGTTCACCATCTTTCGGGTCCTAACAGATATGCTCATACTCAAACCTCTCTCAATTGATTGGTCGGTTGCTGGTGCAAAGATCCCAGCAGTCACTTTCATTGCGCAAGCAGGTTTACCCGCCCGTGAACTCGCACATATGTTAGACTCCTTGGTCCGTGTTTCAAGACGGGTCGAATAGAACCATTTAGTCAGCGTCGATGTGTCAGGGAGATGCACCGG-TCGCCCA-CCCCACCTGC----GGAAGA--TCGAAAC---------------CCACCCCAGGGGTGTGA----AGA-----CACAATGCACTGCAACCAGACACGCAAGAACCAGTTCACAAATGAGTTCAACCAAGCACATTCACTCACCCGAAGACGAGCTACCATGTCCCTGGCGTTTTCCTCGATCGAGAACTGACGTTGACACACAAGGCAAGAAACAA-CACGCACGTCCTGATCAAAA-CCCACTACCACGCTTGCGCTGAAGCAGCAGGCAATCACATTAGCACGCACCAATCTTGCCAAGAAGCACTGGTTCCATTCGCTTCCCTTTCAGCAATTTCAGGCACTTTTAACTCTCTTTTCAAAGTCCTTTTCACCTTTCCCTCATGGTACTTGTTTGCTATCGGTCTCGAACCTATATTTAGCTTTAGATGAAATTTACCACCCACTTTGCGCTCCATTTCCGAGGAACGTGACTCTTTAGAA-GTACACCGTGCACGGGGGACTGCAGATGACAAACGGGACTCTCACCCTCGTTGATGCTCTTTTC------CAAGAGGCTTACATCTGCGCCTCCGTTGGCAGTACAACTCGAGACTACAA-TTCAATGCCAGAGACACCGATTTCCATGCTGAGCTTA-TCCCTGTTCATTCGCCATTACTGAGGGAATCCTATTTAGTTTCTTATCCTCCGCTTACTTATATGCTTAAATTCAGCGGGTTTGCTGACCTAACTTCATGTCTTGGAAGAAGTCACAAGTG-ACT
>HQ902267.1HeterocapsatriquetracloneSt1-2internal_(reversed)
------------------------------------------------------------GATGGTTCGATTAGTCTTTCGCCCCTATACGCAGTTTTGACGAACGATTTGCACGTCAGTATCGCTACGAGCCTCCATCAGAGTTTCCCCTGACTTTGCCCTAACCACGCATAGTTCACCATCTTTCGGGTCCTAACAGATATGCTCATACTCAAACCTCTCTCAATTGATTGGTCGGTTGCTGGTGCAAAGATCCCAGCAGTCACTTTCATTGCGCAAGCAGGTTTACCCGCCCGTGAACTCGCACATATGTTAGACTCCTTGGTCCGTGTTTCAAGACGGGTCGAATAGAACCATTTAGTCAGCGTCGATGTGTCAGGGAGATGCACCGG-TCGCCCA-CCCCACCTGC----GGAAGA--TCGAAAC---------------CCACCCCAGGGGTGTGA----AGA-----CACAATGCACTGCAACCAGACACGCAAGAACCAGTTCACAAATGAGTTCAACCAAGCACATTCACTCACCCGAAGACGAGCTACCATGTCCCTGGCGTTTTCCTCGATCGAGAACTGACGTTGACACACAAGGCAAGAAACAA-CACGCACGTCCTGATCAAAA-CCCACTACCACGCTTGCGCTGAAGCAGCAGGCAATCACATTAGCACGCACCAATCTTGCCAAGAAGCACTGGTTCCATTCGCTTCCCTTTCAGCAATTTCAGGCACTTTTAACTCTCTTTTCAAAGTCCTTTTCACCTTTCCCTCATGGTACTTGTTTGCTATCGGTCTCGAACCTATATTTAGCTTTAGATGAAATTTACCACCCACTTTGCGCTCCATTTCCGAGGAACGTGACTCTTTAGAA-GTACACCGTGCACGGGGGACTGCAGATGACAAACGGGACTCTCACCCTCGTTGATGCTCTTTTC------CAAGAGGCTTACATCTGCGCCTCCGTTGGCAGTACAACTCGAGACTACAA-TTCAATGCCAGAGACACCGATTTCCATGCTGAGCTTA-TCCCTGTTCATTCGCCATTACTGAGGGAATCCTATTTAGTTTCTTATCCTCCGCTTACTTATATGCTTAAATTCAGCGGGTTTGCTGACCTAACTTCATGTCTTGGAAGAAGTCACAAGTG-ACT
>MF423363.1HeterocapsasteiniistrainUTKG7clone20largesubunitri_(reversed)
------------------------------------------------------------------------------------------------------------------------------------------------------------------------------------------------------------------------------------------------------------------------------------------------------------------------------TCCTTGGTCCGTGTTTCAAGACGGGTCGAATAGAACCATTTAGTCAGCGTCGATGTGTCAGGGAGATGCACCGG-TCGCCCA-CCCCACCTGC----GGAAGA--TCGAAAC---------------CCACCCCAGGGGTGTGA----AGA-----CACAATGCACTGCAACCAGACACGCAAGAACCAGTTCACAAATGAGTTCAACCAAGCACATTCACTCACCCGAAGACGAGCTACCATGTCCCTGGCGTTTTCCTCGATCGAGAACTGACGTTGACACACAAGGCAAGAAACAA-CACGCACGTCCTGATCAAAA-CCCACTACCACGCTTGCGCTGAAGCAGCAGGCAATCACATTAGCACGCACCAATCTTGCCAAGAAGCACTGGTTCCATTCGCTTCCCTTTCAGCAATTTCAGGCACTTTTAACTCTCTTTTCAAAGTCCTTTTCACCTTTCCCTCATGGTACTTGTTTGCTATCGGTCTCGAACCTATATTTAGCTTTAGATGAAATTTACCACCCACTTTGCGCTCCATTTCCGAGGAACGTGACTCTTTAGAA-GTACACCGTGCACGGGGGACTGCAGATGACAAACGGGACTCTCATCCTCGTTGATGCTCTTTTC------CAAGAGGCTTACATCTGCGCCTCCGTTGGCAGTACAACTCGAGACTACAA-TTCAATGCCAGAGACACCGATTTCCATGCTGAGCTTA-TCCCTGTTCATTCGCCATTACTGAGGGAATCCTATTTAGTTTCTTATCCTCCGCTTACTTATATGCTTAAGTTCAGCGGGTTTGCTGACCTAACTTCATGTC-----------------------
>MF423360.1HeterocapsasteiniistrainUTKG7clone11largesubunitri_(reversed)
------------------------------------------------------------------------------------------------------------------------------------------------------------------------------------------------------------------------------------------------------------------------------------------------------------------------------TCCTTGGTCCGTGTTTCAAGACGGGTCGAATAGAACCATTTAGTCAGCGTCGATGTGTCAGGGAGATGCACCGG-TCGCCCA-CCCCACCTGC----GGAAGA--TCGAAAC---------------CCACCCCAGGGGTGTGA----AGA-----CACAATGCACTGCAACCAGACACGCAAGAACCAGTTCACAAATGAGTTCAACCAAGCACATTCACTCACCCGAAGACGAGCTACCATGTCCCTGGCGTTTTCCTCGATCGAGAACTGACGTTGACACACAAGGCAAGAAACAA-CACGCACGTCCTGATCAAAA-CCCACTACCACGCTTGCGCTGAAGCAGCAGGCAATCACATTAGCACGCACCAATCTTGCCAAGAAGCACTGGTTCCATTCGCTTCCCTTTCAGCAATTTCAGGCACTTTTAACTCTCTTTTCAAAGTCCTTTTCACCTTTCCCTCATGGTACTTGTTTGCTATCGGTCTCGAACCTATATTTAGCTTTAGATGAAATTTACCACCCACTTTGCGCTCCATTTCCGAGGAACGTGACTCTTTAGAA-GTACACCGTGCACGGGGGACTGCAGATGACAAACGGGACTCTCATCCTCGTTGATGCTCTTTTC------CAAGAGGCTTACATCTGCGCCTCCGTTGGCAGTACAACTCGAGACTACAA-TTCAATGCCAGAGACACCGATTTCCATGCTGAGCTTA-TCCCTGTTCATTCGCCATTACTGAGGGAATCCTATTTAGTTTCTTATCCTCCGCTTACTTATATGCTTAAATTCAGCGGGTTTGCTGACCTAACTTCATGTC-----------------------
>AF033867.1Cachoninahalliilargesubunitri_(reversed)
---------------------------------------------------------------------------------------------------------------------------------------------------------------------------------------------------------------------------------------------------------------------------------------------------------------------------------------------------CGGGTCGAATAGAACCATTTAGTCATCGTCGTTGTGTCAGGGAGATGTCCTGG-TCACCCA-CTCCATCCAA----GGAAGG--CAAGAAC---------------CCACCCCAGAGTCATGG----AGA-----CACAGAGCACTGCAACCAGACACGCAAGAACCAGTTCACAAATGAGTTCAACCAAGCACATTCGCTCACCCGGAGGCAAACTACCATGTCCCTGGCGTTTTCCTCGATTGAGAACTGACGTTGACACACAAGGCAAGAAACAA-CACGCACGTCCTGATCAAAA-CCCACTGCCACGCTTGCGCTGGAGCAGCAGGCAATCACATTAGCACGCACCAATCTTGCCAAGAAGCACTGGTTCCATTCGCTTCCCTTTCAGCAATTTCAGGCACTTTTAACTCTCTTTTCAAAGTCCTTTTCACCTTTCCCTCATGGTACTTGTTTGCTATCGGTCTCGAACCTATATTTAGCTTTAGATGAAATTTACCACCCACTTTGCGCTCCAATCCCGAGGAACGTGACTCTTTAGAAAGTACACCGTGCACGGGGGACTGCAGATGACAAACGGGACTCTCACCCTCGTTGATGCTCTTTTC------CAAGAGGCTTACATCTGCGCCTCCGTTGGCAGTACTTCTCGAGACTACAA-TTCAAGGCCACAGGCCCCGATTTCCATGCTGAGCTTA-TCCCTGTTCATTCGCCATTACTGAGGGAATCCTATTTAGTTTCTTATCC----------------------------------------------------------------------------
>JQ247713.1HeterocapsanieiisolateIFR10-193largesubunitri_(reversed)
-------------------------------------------------------------------------------------TATACGCAGTTTTGACGAACGATTTGCACGTCAGTATCGCTACGAGCCTCCATCAGAGTTTCCCCTGACTTTGCCCTAACCACGCATAGTTCACCATCTTTCGGGTCCTAACAGATATGCTCATACTCAAACCTCTCTCAATTGATTGGTCGGTTGCTGGTGCAAAAATCCCAGCAGTCACTTTCATTGCGCAAGCAGGTTTACCCGCCCGTGAACTCGCACATATGTTAGACTCCTTGGTCCGTGTTTCAAGACGGGTCGAATAGAACCATTTAGTCATCGTCGTTGTGTCAGGGAGATGTCCTGG-TCACCCA-CTCCATCCAA----GGAAGG--CAAGAAC---------------CCACCCCAGAGTCATGG----AGA-----CACAGAGCACTGCAACCAGACACGCAAGAACCAGTTCACAAATGAGTTCAACCAAGCACATTCGCTCACCCGGAGGCAAACTACCATGTCCCTGGCGTTTTCCTCGATTGAGAACTGACGTTGACACACAAGGCAAGAAACAA-CACGCACGTCCTGATCAAAA-CCCACTGCCACGCTTGCGCTGGAGCAGCAGGCAATCACATTAGCACGCACCAATCTTGCCAAGAAGCACTGGTTCCATTCGCTTCCCTTTCAGCAATTTCAGGCACTTTTAACTCTCTTTTCAAAGTCCTTTTCACCTTTCCCTCATGGTACTTGTTTGCTATCGGTCTCGAACCTATATTTAGCTTTAGATGAAATTTACCACCCACTTTGCGCTCCAATCCCGAGGAACGTGACTCTTTAGAAAGTACACCGTGCACGGGGGACTGCAGATGACAAACGGGACTCTCACCCTCGTTGATGCTCTTTTC------CAAGAGGCTTACATCTGCGCCTCCGTTGGCAGTACTTCTCGAGACTACAA-TTCAAGGCCACAGGCCCCGATTTCCATGCTGAGCTTA-TCCCTGTTCATTCGCCATTACTGAGGGAATCCTATTTAGTTTCTTATCCTCCGCTTACTTATATGCTTATATTCAGCGGGTA-------------------------------------------
>AY464690.1HeterocapsaorientalisisolateCTCC20largesubunitri_(reversed)
---------------------------------------------------------------------------------------------------------------------------------------CATAGGAG-----------------------------------CCATCTTTCGGGTCCCAACAGATATGCTCATACTCAAACCTCTCTCAATGA--TGGTCGGTTGCTGGTGCAAAGATCCCAGCAGTCACTTTCATTGCGCAAGCAGGTTTACCCGCCCGTGAACTCGCACATATGTTAGACTCCTTGGTCCGTGTTTCAAGACGGGTCGAATAGAACCATTTAGTCAGCGTCGTTGTGTCAGGGAGATGTCCTGA-TCACCCG-CTCCAACCAT----GAAAGGAGCGAGAGC---------------TCCCCACGGAGTCACAG----GGA-----TGCAGGGCACTGCAACCAGACACGCAAGAACCAGTTCACAAATGAGTTCAACCAAGCACATTCACACACCCGGGGGCGAGTTACCATGTCCCTGGCGTTTTCCTCGATCGAGAACTGACGTTGACACACAAGGCAAGAAACAA-CACGCGCGTCCTGATCAAAG-CCCACTGCAACGCTTGCGCTGAAGCAGCAGGAAATCACATTAGCACGCACCAATCTTGCCAAGAAGCACTGGTTCCATTC------------------------------------------------------------------------------------------------------------------------------------------------------------------------------------------------------------------------------------------------------------------------------------------------------------------------------------------------------------------------------------------------------------------------------------------------------------------
>MK684238.1Heterocapsasp.FRo-2019astrainIS-005largesubunitri_(reversed)
---------------------------------------------------------------------------------------------------------------------------------------------------CCCTGACTTTGCCCTAACCACGCATAGTTCACCATCTTTCGGGTCCTAACAGATATGCTCATACTCAAACCTCTCTCAATTGATTGGTCGGTTGCTGGTGCAAAGATCCCAGCAGTCACTTTCATTGCGCAAGCAGGTTTACCCGCCCGTGAACTCGCACATATGTTAGACTCCTTGGTCCGTGTTTCAAGACGGGTCGAATAGAACCATTTAGTCAGCGTCGTTGTGTCAGGGAGATGTCCTGA-TCACCCG-CTCCAACCAT----GAAAGGAGCGAGAGC---------------TCCCCATGGAGTCACAG----GGA-----TGCAGGGCACTGCAACCAGACACGCAAGAACCAGTTCACAAATGAGTTCAACCAAGCACATTCACCCACCCGGGGGCAAGCTACCATGTCCCTGGCGTTTTCCTCGATCGAGAACTGACGTTGACACACAAGGCAAGAAACAA-CACGCGCGTCCTGATCAAAG-CCCACTGCAACGCTTGCGCTGAAGCAGCAGGAAATCACATTAGCACGCACCAATCTTGCCAAGAAGCACTGGTTCCATTCGCTTCCCTTTCAGCAATTTCAGGCACTTTTAACTCTCTTTTCAAAGTCCTTTTCACCTTTCCCTCATGGTACTTGTTTGCTATCGGTCTCGAACCTATATTTAGCTTTAGATGAAATTTACCACCCACTTTGCGCTCCAATCCCGAGGAACGTGACTCTTTAGAAAGTACACCGTGCACGGGGGACTGCAGATGACAAACGGGACTCTCACCCTCGTTGATGCTCTTTTC------CAAGAGGCTTACATCTGCGCCTCCGTTGGCGGTACATCTCGAGACTACAA-TTCAAGGCCACAGGCCCCGATTTCCATGCTGAGCTTA-TCCCTGTTCATTCGCCATTACTGAGGGAATCC---------------------------------------------------------------------------------------------
>MN509451.1HeterocapsaclaromecoensisstrainArg-B5largesubunitri_(reversed)
---------------------------------------------------------------------------------------------------------------------------------------------------------------------------------------------------------------------------------------------------------------------------------------------------------------------------------------------------------GAATAGAACCATTTAGTCAGCGTCGTTGTGTCAGGGAGATGTCCTGA-TCACCCG-CTCCAACCAT----GAAAGGAGCGAGAGC---------------TCCCCATGGAGTCACAG----GGA-----TGCAGGGCACTGCAACCAGACACGCAAGAACCAGTTCACAAATGAGTTCAACCAAGCACATTCACCCACCCGGGGGCAAGCTACCATGTCCCTGGCGTTTTCCTCGATCGAGAACTGACGTTGACACACAAGGCAAGAAACAA-CACGCGCGTCCTGATCAAAG-CCCACTGCAACGCTTGCGCTGAAGCAGCAGGAAATCACATTAGCACGCACCAATCTTGCCAAGAAGCACTGGTTCCATTCGCTTCCCTTTCAGCAATTTCAGGCACTTTTAACTCTCTTTTCAAAGTCCTTTTCACCTTTCCCTCATGGTACTTGTTTGCTATCGGTCTCGAACCTATATTTAGCTTTAGATGAAATTTACCACCCACTTTGCGCTCCAATCCCGAGGAACGTGACTCTTTAGAAAGTACACCGTGCACGGGGGACTGCAGATGACAAACGGGACTCTCACCCTCGTTGATGCTCTTTTC------CAAGAGGCTTACATCTGCGCCTCCGTTGGCGGTACATCTCGAGACTACAA-TTCAAGGCCACAGGCCCCGATTTCCATGCTGAGCTTA-TCCCTGTTCATTCGCCATTACTGAGGGAATCCTATTTAGT-------------------------------------------------------------------------------------
>EU780639.1ProrocentrumminimumisolateSE_(reversed)
CTGATAAAACTGTTCAACTCCAGCTATCCTGAGGGAAACTTCGGAGGGAACCAGCTACTAGATGGTTCGATTAGTCTTTCGCCCCTATACCCAAGTATGACGAACGATTTGCACGTCAGTATCGCTACGAGCCTCCATCAGAGTTTCCCCTGAGTTTGCCCTTCTCAGGCATAGTTCACCATCTTTCGGGTCCTAACAGATATGCTCATACTCAAACCTCTCTCAATTGATTGGTCGGTTGCTGGTGCAAAGATCCCAGCAGTCGCTTTCACTGCGCCAGCAGGTTTA-CCACCCGTGGACTCGCACATATGTTAGACTCCTTGGTCCGTGTTTCAAGACGGGTCGAATAGAACCATTTAGTCATCGTCTTTGTGTCAGGGAAATGCCCAAG-TCACCCA-GGTCCCCCGCCAGTGGCAAG--CCAAGAC-----------------------GAGCTTCCA----GAATG---CCAAGGACACTGCAACCAGACACGAAAGAAACAGTCCGCAAATGAGTTCTGCCAAGGCTATTCACTCACCCGTAGACGAGCTACCATGACCCTGGAGTTTTCCTCGATCGCGAACTGGCGTTGACACACAAGGCAAGAGACGATCAAGCGCGTCAT---------------------------------------------------GCACCCGACAATCTTGCCAAGCAACACTGGTTCCATTCGCTTCCCTTTCAGCAATTTCAGGCACTTTTAACTCTCTTTTCAAAGTCCTTTTCATCTTTCCCTCATGGTACTTGTTTGCTATCGGTCTCGAACCAATATTTAGCTTCAGATGAAATTTACCACCCAATTTACGCTCCAATTCCGAGGAACGCGACTCTT-AGAAGGTATGCCGTGCACGGGGGACTGCAGATGACAAACGGGACTCTCACCCTCGTTGATGCTCCTTTC------CAAGAGGCTTACATCTGCGCCTCCGTTGGCGATACATCTCGAGACTACAA-TTCAAGGCCGAGGGCCCCAATTTCCATGCTGAGCTGA-TCCCTGTTCATTCGCCATTACTAAGGGAATCCTATTTAGTTTCTTATCCTCCGCTTACTTATATGCTTAAATTCAGCGGGTTTGCTGACCTAACTTCATGTCTTGGTAGGAGTGCGCTGGGCACT
>EU780638_(reversed)
CTGATAAAACTGTTCAACTCCAGCTATCCTGAGGGAAACTTCGGAGGGAACCAGCTACTAGATGGTTCGATTAGTCTTTCGCCCCTATACCCAAGTATGACGAACGATTTGCACGTCAGTATCGCTACGAGCCTCCATCAGAGTTTCCCCTGAGTTTGCCCTTCTCAGGCATAGTTCACCATCTTTCGGGTCCTAACAGATATGCTCATACTCAAACCTCTCTCAATTGATTGGTCGGTTGCTGGTGCAAAAATCCCAGCAGTCGCTTTCACTGCGCCAGCAGGTTTA-CCACCCGTGGACTCGCACATATGTTAGACTCCTTGGTCCGTGTTTCAAGACGGGTCGAATAGAACCATTTAGTCATCGTCTATGTGTCAGGGAAGCGCCGAGA--------------ACCTT----AGAAGG--GCAGGGTGTGAGGAGCGAGCTCCCACCCCCAAGCGCCAACACAGGAT----CAAGCAGCACTGCAACCAGACACGAAGGAAACAGTCCGCAAATGAGTTCTACCAGGCACATTCACCCACCCAGGGGTAGGCTACCATGTCCCTGGAGTTTTCCTCGATCGCGAACTGGCGTTGACACACAAGGCAAGAACCAC-CACACGCG-----AAT-----------------------------------------------GCGTACGACAATCTCGCCAAGCAACACTGGTTCCATTCGCTTCCCTTTCAGCAATTTCAGGCACTTTTAACTCTCTTTTCAAAGTCCTTTTCACCTTTCCCTCATGGTACTTGTTTGCTATCGGTCTCGAACCAATATTTAGCTTAAGATGAAATTTACCACCCAATTGACGCTCCAATTCCGAGGAACGCGACTCTT-AGAA-GCACGCCGTGCATGGGGGACTGCAGATGACAAACGGGACTCTCACCCTCGTTGATGCTCTTTTC------CAAGAGGCTTACATCTGCGCCTCCATTGGCGATGCATCTCGAGACTACAA-TTCAAGGCCGAGGGCCCCAATTTCCATGCTGAGCTGA-TCCCTGTTCATTCGCCATTACTGAGGGAATCCTATTTAGTTTCTTATCCTCCGCTTACTTATATGCTTAAATTCAGCGGGTTTGCTGACCTAACTTCATGTCTTGGTTGGAGTGCGCTGGGCACT
